# Supplementary material for: Next-Generation Sequencing of the Chrysanthemum nankingense (Asteraceae) Transcriptome Permits Large-Scale Unigene Assembly and SSR Marker Discovery
Source: PLoS One. 2013 Apr 23;8(4):e62293. doi: 10.1371/journal.pone.0062293 (PMC3633874; doi:10.1371/journal.pone.0062293)
Supplement: Table S1 — Microsatellite markers developed from the de novo transcriptome sequence of C. nankingense . (XLS) [file pone.0062293.s001.xls]

## Sheet: ID
ID	SSR	size	start	end	FORWARD PRIMER1 (5'-3')	Tm(℃)	size	REVERSE PRIMER1 (5'-3')	Tm(℃)	size	PRODUCT1 size (bp)	start (bp)	end (bp)	Nr-ID	Nr-Score	Nr-Evalue	Nr-annotation	Nr-ID	Nr-Score	Nr-Evalue	Nr-annotation
1	(CACCAT)4	24	122	145	ACACCCGTGTGTTCTTCTGA	59.152	20	TGCTTGCAATTTTGCTCAAC	59.999	20	182	16	197	gi|225431261|ref|XP_002274933.1|	298	4e-80	PREDICTED: probable ubiquitin-conjugating enzyme E2 16 [Vitis vinifera]
2	(ATC)5	15	244	258	CCGACGTAATCATCGGCTAT	59.945	20	CTTGTCCACGGTTTCCTTGT	60.005	20	211	84	294	gi|225462240|ref|XP_002262755.1|	285	2e-76	PREDICTED: peroxisomal 2,4-dienoyl-CoA reductase [Vitis vinifera]
3	(AAT)6	18	320	337	GGCTCAATAGCGCAATTCTC	59.951	20	AACTACAACCTGGCCAGCAG	60.312	20	248	200	447	gi|210160856|gb|ACJ09316.1|	540	1e-152	KNAT3-like transcription factor [Juglans nigra]
4	(TCA)5	15	150	164	AATGAAAATGGCGACTCTCG	60.214	20	AATCAAAGTGTTGGAACGGC	59.978	20	148	76	223	gi|225428342|ref|XP_002283154.1|	841	0	PREDICTED: glutamyl-tRNA synthetase, chloroplastic/mitochondrial [Vitis vinifera]
5	(ACA)7	21	238	258	AAGAAGAACACCAACGCACC	60.156	20	CAGAACCTGCACGCATTCTA	60.011	20	170	118	287	gi|225445196|ref|XP_002284247.1|	370	1e-101	PREDICTED: uncharacterized protein LOC100250827 [Vitis vinifera]
6	(ACA)7	21	209	229	TCCCCAGAACCAAAACCATA	60.162	20	CAGAACCTGCACGCATTCTA	60.011	20	115	144	258	gi|225445196|ref|XP_002284247.1|	330	3e-89	PREDICTED: uncharacterized protein LOC100250827 [Vitis vinifera]
7	(TGA)5	15	184	198	AAACGTGGTTTGCTGAAAGG	60.147	20	ATTGGGCAAACATCAAAAGC	59.945	20	218	70	287	gi|357510817|ref|XP_003625697.1|	96.7	5e-19	RING finger and WD repeat domain-containing protein [Medicago truncatula] >gi|355500712|gb|AES81915.1| RING finger and WD repeat domain-containing protein [Medicago truncatula]
8	(TGA)5	15	184	198	CGTCACCCTTGGCTGTTAAT	59.993	20	GGTTGAAAGCAAATAGGGCA	60.074	20	256	44	299	gi|357510817|ref|XP_003625697.1|	92.8	7e-18	RING finger and WD repeat domain-containing protein [Medicago truncatula] >gi|355500712|gb|AES81915.1| RING finger and WD repeat domain-containing protein [Medicago truncatula]
9	(TAA)6	18	566	583	AGCCAGGGTGTTGAAAATTG	59.971	20	ATCAGTCACCCCACTCGAAC	59.969	20	270	452	721	gi|224053533|ref|XP_002297860.1|	316	3e-85	NAC domain protein, IPR003441 [Populus trichocarpa] >gi|222845118|gb|EEE82665.1| NAC domain protein, IPR003441 [Populus trichocarpa]
10	(AAT)5	15	30	44	TCAAAACTCACCCACTTTCTTACA	60.069	24	TATCGGGTAGCTTTGATCGG	60.053	20	112	1	112	gi|306922328|dbj|BAJ17664.1|	538	1e-152	4-coumarate:CoA ligase [Gynura bicolor]
11	(GA)6	12	58	69	TGCATGTACCTCTATGTTTCTCTCT	58.559	25	CCATTGAAGTTTGGTGTTGAGA	60.008	22	110	24	133	gi|359474393|ref|XP_002266999.2|	634	1e-180	PREDICTED: oxysterol-binding protein-related protein 2A-like [Vitis vinifera]
12	(GCT)5	15	46	60	GCTCATGTTGATCACGGAAA	59.654	20	CGTCTCCATTACGTTCTCCC	59.55	20	181	0	180	gi|356556977|ref|XP_003546795.1|	112	2e-24	PREDICTED: elongation factor 2-like [Glycine max]
13	(AGC)5	15	623	637	CATACCGGATGAGCTGACCT	60.096	20	TTACTCCATCTTGATGGCCC	59.894	20	262	445	706	gi|225434034|ref|XP_002272799.1|	254	7e-67	PREDICTED: pentatricopeptide repeat-containing protein At3g46870-like [Vitis vinifera]
14	(TGG)6	18	1841	1858	TGGAGGTTGTGTGGTCAAAA	59.976	20	ATGTCCGGCATTACAACCAT	60.081	20	206	1683	1888	gi|15222627|ref|NP_173930.1|	92	9e-24	coiled-coil domain-containing protein 130 [Arabidopsis thaliana] >gi|44681478|gb|AAS47679.1| At1g25682 [Arabidopsis thaliana] >gi|332192524|gb|AEE30645.1| coiled-coil domain-containing protein 130 [Arabidopsis thaliana]
15	(TAA)6	18	112	129	GGTGTTGAAAATTGGGTGCT	59.836	20	GCACCCGTGTTTTACAGGTT	59.898	20	274	4	277	gi|212721380|ref|NP_001131412.1|	535	1e-151	uncharacterized protein LOC100192741 [Zea mays] >gi|195639444|gb|ACG39190.1| ubiquitin ligase SINAT3 [Zea mays]
16	(CA)7	14	47	60	CCCCAACACTAAAAACACACG	60.303	21	TTTGGGGGATTGATTCAAAG	59.733	20	126	0	125	gi|356523809|ref|XP_003530527.1|	375	1e-103	PREDICTED: protein-tyrosine phosphatase mitochondrial 1-like [Glycine max]
17	(AC)6	12	49	60	TCATCTCTCAACCCACTATACCAA	59.892	24	GTTTCTGTGGTGGTGGTGGT	60.735	20	252	20	271	gi|357488025|ref|XP_003614300.1|	53.9	2e-06	Pistil-specific extensin-like protein [Medicago truncatula] >gi|355515635|gb|AES97258.1| Pistil-specific extensin-like protein [Medicago truncatula]
18	(CAC)6	18	249	266	TATCCCACTATGCCCACCAC	60.603	20	CACGAATTGGGTCTTTCTGG	60.486	20	162	163	324	gi|356508853|ref|XP_003523168.1|	68.6	3e-11	PREDICTED: uncharacterized protein LOC100794077 [Glycine max]
19	(AAACA)5	25	75	99	CCATCCAATCCAATCAATGAC	60.006	21	CAAAGCATCAAGTGCTGGAA	59.988	20	240	20	259	gi|225441313|ref|XP_002275793.1|	347	1e-94	PREDICTED: ganglioside-induced differentiation-associated-protein 2 [Vitis vinifera]
20	(ACTA)4	16	99	114	CTTCCTTCCTTGACGCATCT	59.43	20	CTCCTCCTCCTCCACCTTTC	60.186	20	170	74	243	gi|225444688|ref|XP_002277730.1|	75.5	1e-12	PREDICTED: uncharacterized protein LOC100247308 [Vitis vinifera]
21	(CAG)5	15	121	135	GTTCGCCGCTAAACAAAAAC	59.764	20	GGGATTGGATTTCAAGGGAT	59.959	20	153	39	191	gi|30685202|ref|NP_850185.1|	265	6e-70	N2227-like domain-containing protein [Arabidopsis thaliana] >gi|330253550|gb|AEC08644.1| N2227-like domain-containing protein [Arabidopsis thaliana]
22	(TTTG)4	16	69	84	TGATCATCAAAAAGTGGGCTT	59.56	21	CGATGAAGTGCTTTCCTCGT	60.397	20	266	45	310	gi|359477457|ref|XP_002278619.2|	184	8e-46	PREDICTED: uncharacterized protein LOC100252741 [Vitis vinifera]
23	(CAA)5	15	146	160	CAATCTCATCATCCCCATCC	60.096	20	GTGGCGTGTTGTAGGTGTTG	60.072	20	242	40	281	gi|359486383|ref|XP_002273437.2|	510	1e-143	PREDICTED: peptide-N4-(N-acetyl-beta-glucosaminyl)asparagine amidase A-like [Vitis vinifera]
24	(AAC)5	15	238	252	TGGTCCTAATCCAATCCAGC	59.894	20	AGGGTGTTTGGTCCTGCTAA	59.592	20	262	67	328	gi|356528515|ref|XP_003532848.1|	63.9	7e-10	PREDICTED: BTB/POZ domain-containing protein At5g41330-like [Glycine max]
25	(TA)6	12	94	105	AGCATCTCATACCCCTCCAA	59.508	20	GTTGCTAGCCTTTCCACTGC	60.022	20	261	1	261	gi|225427035|ref|XP_002266951.1|	798	0	PREDICTED: nitrate transporter 1.1 [Vitis vinifera]
26	(CAG)5	15	1572	1586	TTGTGGACGATGCCAGTTTA	60.111	20	AACCTTGAAGGCAATTGTGC	60.118	20	175	1444	1618	gi|359488862|ref|XP_003633834.1|	595	1e-168	PREDICTED: uncharacterized protein LOC100252575 [Vitis vinifera]
27	(CT)8	16	106	121	CCCAACTCATCTCACACCCT	59.962	20	GGGGAGTTAACGGGATTAGG	59.661	20	111	42	152	gi|359488862|ref|XP_003633834.1|	1346	0	PREDICTED: uncharacterized protein LOC100252575 [Vitis vinifera]
28	(GAT)5	15	27	41	TCGGAATATAGTGCTGATCCTG	59.205	22	CGATTCTTTTGGCCAGTCAT	60.074	20	102	2	103	gi|225470844|ref|XP_002266259.1|	107	7e-23	PREDICTED: type I inositol-1,4,5-trisphosphate 5-phosphatase 1-like [Vitis vinifera]
29	(TC)6	12	40	51	CAAACCTCCTCCTAAAAACCC	58.988	21	CTTGTCTGGGTGTCCCTCAT	59.962	20	132	14	145	gi|217315773|gb|ACK37352.1|	790	0	S-adenosyl-L-methionine synthetase [Chrysanthemum coronarium]
30	(AC)6	12	30	41	CCAGTTATTCTCTTCCACACACA	59.156	23	AAAGGACTTGATTTTGGGGG	60.159	20	231	0	230	gi|359494312|ref|XP_002268896.2|	407	1e-112	PREDICTED: E3 ubiquitin-protein ligase UPL1-like [Vitis vinifera]
31	(TGG)5tgttgatgaaggtgtgcaggtggtga(GTG)6	59	399	457	AACTGTCGAAAAAGGCGAAA	59.861	20	ACAAAATCAACCTAGGCCCC	60.187	20	275	341	615	gi|225462440|ref|XP_002264614.1|	1782	0	PREDICTED: serine/threonine-protein phosphatase BSL3-like [Vitis vinifera]
32	(AAG)5	15	575	589	TAACTACGCCGTTGACCCTT	59.632	20	CGGCCTCTGAGTCGTAGAAG	60.149	20	196	525	720	--	--	--	--
33	(CAC)5	15	85	99	TGGATAAACGGTTGTGTTGTG	59.352	21	ACTCTGCTGTCTCCCCTGAA	59.986	20	279	1	279	gi|225437302|ref|XP_002263425.1|	541	1e-180	PREDICTED: uncharacterized protein LOC100245310 [Vitis vinifera]
34	(AGATGG)5	30	318	347	CCTAGTATCAAAGCTGCGAACA	59.41	22	CAATCGCGTTATCGTGTACC	60	20	273	213	485	gi|226490896|ref|NP_001149300.1|	64.3	9e-10	nucleolin [Zea mays] >gi|195626178|gb|ACG34919.1| nucleolin [Zea mays]
35	(TTCC)4	16	35	50	AAAACCTTCCGTGCTGGTAG	59.238	20	CGTTAAGACGGACTTCCTCG	59.869	20	235	0	234	gi|225444688|ref|XP_002277730.1|	75.5	1e-12	elongation factor EF-P [Arabidopsis thaliana] >gi|332641151|gb|AEE74672.1| elongation factor EF-P [Arabidopsis thaliana]
36	(CA)7	14	621	634	GCTTCGGTCCTTGTTTATGG	59.569	20	GGATCTGGAAGTATCAACGCA	60.088	21	272	509	780	gi|37993653|gb|AAR06912.1|	355	2e-96	UDP-glycosyltransferase 76G1 [Stevia rebaudiana]
37	(AC)8	16	141	156	CCACCACCTTCCTTCTTTGA	60.081	20	ATGGAAGTGCCCATGAGTTC	59.934	20	168	30	197	gi|75277588|sp|O24371.1|LOX31_SOLTU	1401	0	RecName: Full=Linoleate 13S-lipoxygenase 3-1, chloroplastic; Flags: Precursor >gi|1495804|emb|CAA65269.1| 13-lipoxygenase [Solanum tuberosum]
38	(TGG)5	15	53	67	ATTCAACCACCAGAAGCACC	59.973	20	TAGCAACACCACTTGACCCA	60.152	20	216	18	233	gi|359494374|ref|XP_002265613.2|	573	1e-162	PREDICTED: probable protein phosphatase 2C 6-like [Vitis vinifera]
39	(ACA)5	15	112	126	GGCACAGGCGTTGATATTG	60.088	19	CTTGGCTTCTCCACCTTCTG	59.982	20	202	16	217	gi|359492084|ref|XP_002284740.2|	383	1e-105	PREDICTED: uncharacterized protein LOC100254082 [Vitis vinifera]
40	(AAGAA)4	20	62	81	TGTTCCCTCCTTTGGTTTTG	59.942	20	CCTTTGGAGGTCAATGGAAA	59.903	20	129	17	145	gi|357139518|ref|XP_003571328.1|	128	4e-29	PREDICTED: zinc finger with UFM1-specific peptidase domain protein-like [Brachypodium distachyon]
41	(GAA)6	18	336	353	AGATCGAACCCACCAAACAG	59.966	20	TCATCGCCCATAAAGTCCTC	60.036	20	202	193	394	gi|225432430|ref|XP_002277039.1|	592	1e-167	PREDICTED: squamosa promoter-binding-like protein 7-like [Vitis vinifera]
42	(GAT)6	18	865	882	CCAAAGAAGAGGAAGTTGCG	59.986	20	TTGGATTTAGACCCTTTAGTCTTCTT	59.222	26	245	690	934	gi|317106701|dbj|BAJ53201.1|	337	2e-91	JHL06B08.2 [Jatropha curcas]
43	(TTG)6	18	169	186	AGGGTAAGGGACGCTCTTGT	60.132	20	GTTCGGAGGGCTCCTTTTAC	60.074	20	214	48	261	gi|359492726|ref|XP_002280306.2|	90.5	5e-17	PREDICTED: filament-like plant protein 4-like [Vitis vinifera]
44	(CAT)6	18	26	43	TCATCACCATAGTAACCGCC	58.45	20	CCGCGGATCAGGTAATAAAA	59.922	20	202	3	204	gi|15229471|ref|NP_187413.1|	325	1e-87	uncharacterized protein [Arabidopsis thaliana] >gi|332641041|gb|AEE74562.1| uncharacterized protein [Arabidopsis thaliana]
45	(GA)6	12	955	966	CGAGAGTTAACACCGTGGGT	60.028	20	TGTCCTCACCCAAAATCTCC	59.903	20	238	772	1009	gi|225442174|ref|XP_002275748.1|	714	0	PREDICTED: uncharacterized protein LOC100265239 [Vitis vinifera]
46	(GA)6	12	294	305	GAATAGGGGCTGGGATCAAT	60.117	20	CTATGAACGTGAATGCCCCT	59.955	20	207	188	394	gi|225442174|ref|XP_002275748.1|	454	1e-126	PREDICTED: uncharacterized protein LOC100265239 [Vitis vinifera]
47	(CCA)5	15	187	201	GCACCATTTCCCCAAACTAA	59.801	20	AATAGCACGGGAAGGTTGTG	59.993	20	208	163	370	gi|329130900|gb|AEB77874.1|	286	6e-76	glutathione S-transferase protein [Bruguiera gymnorhiza]
48	(CCA)5	15	187	201	TGAGATCATTCCCAACCTCC	59.862	20	CTAGCGTCCAAAGAATTGGC	59.845	20	212	62	273	gi|329130900|gb|AEB77874.1|	251	1e-65	glutathione S-transferase protein [Bruguiera gymnorhiza]
49	(CCT)5	15	63	77	CAAACCAAAATACGACAGCG	59.226	20	AATTTCTATCACGCGAAGCG	60.364	20	155	27	181	gi|225448900|ref|XP_002264719.1|	646	0	PREDICTED: acyl-CoA-binding domain-containing protein 4 [Vitis vinifera]
50	(CCT)5	15	63	77	CAAACCAAAATACGACAGCG	59.226	20	AAGTGCGACCCATTTGTCAT	60.384	20	193	27	219	gi|225448900|ref|XP_002264719.1|	646	0	PREDICTED: acyl-CoA-binding domain-containing protein 4 [Vitis vinifera]
51	(CCAA)4	16	87	102	CCCCCTCTTCTTCTTCAACC	60.045	20	CAATAGAAAGCGCGTGACAA	60.014	20	202	41	242	gi|359490443|ref|XP_002275682.2|	267	2e-70	PREDICTED: uncharacterized protein LOC100254162 [Vitis vinifera]
52	(ATA)5	15	329	343	AGTGACCCGAGCCAGATAGA	59.827	20	CCGACAAATCATTTCCGTCT	59.933	20	244	234	477	gi|225436589|ref|XP_002275100.1|	2204	0	PREDICTED: chromodomain-helicase-DNA-binding protein 2-like [Vitis vinifera]
53	(ATG)7	21	431	451	TCGAAGACAATCAGCACCTG	59.984	20	TAAGTGTTCTTCCAGCGCCT	60.015	20	233	314	546	gi|356520065|ref|XP_003528686.1|	154	2e-36	PREDICTED: uncharacterized protein LOC100791504 [Glycine max]
54	(AGA)5	15	133	147	TACGGATGAAAACCTGGAGC	60.074	20	TCAAACCGAAGACCTTCACC	60.088	20	156	81	236	--	--	--	--
55	(GAT)6	18	763	780	AGGCCTAGCCGGTTATCTGT	60.117	20	AAAACTTGAACTAAAAGGTGCTTGA	59.775	25	238	646	883	gi|225430428|ref|XP_002285428.1|	186	6e-46	PREDICTED: uncharacterized protein LOC100266438 [Vitis vinifera]
56	(GAT)5	15	351	365	TCCTCCACCTTCTCATCACC	60.048	20	ACCAACCAGCTCCTCTTCAA	59.844	20	279	203	481	gi|359478737|ref|XP_002282837.2|	910	0	PREDICTED: GTPase Der-like [Vitis vinifera]
57	(GATT)5	20	81	100	AATGCAACCAAGGTCCAAAT	59.292	20	TTGCCGAATCCTAGTTCCAG	60.206	20	266	11	276	gi|225444645|ref|XP_002277600.1|	125	1e-28	PREDICTED: DEAD-box ATP-dependent RNA helicase 17-like [Vitis vinifera]
58	(ACTT)4	16	21	36	CTTAACCACGGTGGACCC	58.772	18	GGGGTTGTACAATGTTTGGG	59.948	20	122	0	121	gi|359494079|ref|XP_002277391.2|	890	0	PREDICTED: LOW QUALITY PROTEIN: 65-kDa microtubule-associated protein 1-like [Vitis vinifera]
59	(GA)7	14	473	486	AGGAGGTGAAGACGAGCAGA	60.135	20	GGCATCGTAGCAATCCTTGT	60.103	20	139	413	551	gi|3757513|gb|AAC64215.1|	51.2	9e-06	hypothetical protein [Arabidopsis thaliana] >gi|20197461|gb|AAM15084.1| hypothetical protein [Arabidopsis thaliana]
60	(CATTT)4	20	47	66	CCAATCTCCCATACACTCGG	60.331	20	ATTTGGATCGAGAGGTGGTG	59.927	20	133	19	151	gi|356549655|ref|XP_003543207.1|	522	1e-147	PREDICTED: tubby-like F-box protein 7-like [Glycine max]
61	(GAT)5	15	1290	1304	GCCAATGGAGAAACAAGCAT	60.081	20	GTCGGCATAAAAGACCCAAA	59.938	20	263	1180	1442	gi|225428354|ref|XP_002283202.1|	666	0	PREDICTED: protein FAR1-RELATED SEQUENCE 5-like [Vitis vinifera]
62	(ATG)6	18	132	149	CCATGCATCATCATCATCACT	59.342	21	TAGCATCCCAAGGAACAAGC	60.214	20	260	76	335	gi|224061655|ref|XP_002300588.1|	646	0	actin related protein [Populus trichocarpa] >gi|222847846|gb|EEE85393.1| actin related protein [Populus trichocarpa]
63	(TGG)5	15	525	539	TGCATGGACGAATGGTAAGA	60.073	20	ATCCCCCACAATGGACTACA	60.05	20	267	463	729	gi|225457213|ref|XP_002284026.1|	203	3e-51	PREDICTED: uncharacterized protein LOC100256940 [Vitis vinifera]
64	(TTC)9	27	159	185	GGCGATGGATGATGATGATT	58.01	20	GAAAGAGGTGGATCGGATGA	60	20	267	104	370	gi|115477282|ref|NP_001062237.1|	466	1e-130	Os08g0516000 [Oryza sativa Japonica Group] >gi|113624206|dbj|BAF24151.1| Os08g0516000 [Oryza sativa Japonica Group]
65	(GTG)6atgggattggtggtggagataggaagagtac(TGG)5	64	276	339	TCAAACCTCCATTGGGTAGC	59.933	20	AGGAAACTCAGCCTCACCAA	59.844	20	239	152	390	gi|93280154|gb|ABF06705.1|	57.4	6e-08	Joka8 [Nicotiana plumbaginifolia]
66	(ATT)5	15	1223	1237	AAATAGGTCAAAACCGGCCT	59.835	20	AGTTGGAAGGTGGCAAGATG	60.111	20	265	1158	1422	gi|102655942|gb|AAY33920.2|	185	3e-45	polyubiquitin [Euphorbia characias]
67	(AAG)6	18	566	583	AGGAGAAAGATAGCTCCGGC	59.947	20	TCTTTCCGATCGGTTTCATC	60.014	20	105	506	610	gi|225432286|ref|XP_002272904.1|	85.1	1e-15	PREDICTED: uncharacterized protein LOC100242678 [Vitis vinifera]
68	(CAT)5	15	62	76	TTCCTCCTATAGCCAAGGCA	59.801	20	GGCTGGATCAGTCGTTTCAT	60.081	20	130	16	145	gi|359474945|ref|XP_002283498.2|	522	1e-147	PREDICTED: ankyrin repeat domain-containing protein 2-like [Vitis vinifera]
69	(CAT)8	24	413	436	CCTTGTGCTTCTTCTTTCCG	59.986	20	TGGGCTTAACTTGTGGTTCC	59.971	20	119	355	473	gi|359474945|ref|XP_002283498.2|	519	1e-146	PREDICTED: ankyrin repeat domain-containing protein 2-like [Vitis vinifera]
70	(CAT)5	15	213	227	TTATGCCCATTACCTCACAGC	59.974	21	TTGCCTCTTTGCTCAAACCT	59.993	20	249	120	368	gi|225464091|ref|XP_002269380.1|	1108	0	PREDICTED: root phototropism protein 3 [Vitis vinifera]
71	(AAT)6	18	223	240	AGAGAGAGCGCTTCAACAGC	60.043	20	CGCACTTGATGAATCTGGAA	59.799	20	211	55	265	gi|26106075|dbj|BAC41518.1|	380	1e-104	Rac GTPase [Zinnia elegans]
72	(AAAC)4	16	29	44	CAAGCCCAACTTAAGAAACAAAA	59.702	23	CGTTGGCACATAATCAGTGG	59.988	20	225	0	224	gi|225428021|ref|XP_002278633.1|	388	1e-107	PREDICTED: rac-like GTP-binding protein RAC1 isoform 2 [Vitis vinifera] >gi|225428023|ref|XP_002278595.1| PREDICTED: rac-like GTP-binding protein RAC1 isoform 1 [Vitis vinifera]
73	(TCA)6tctcctttctttttataaaattcttctctgttaccaataaaccatcactgccagtagtcaacacactctaataacacatcttg(AATC)4	117	43	159	CATTTCGTGCACAACTCGTC	60.31	20	TCACGGCTGATGAAGAAGC	60.088	19	166	16	181	gi|225459679|ref|XP_002285885.1|	959	0	PREDICTED: UDP-sugar pyrophospharylase isoform 1 [Vitis vinifera]
74	(TCA)5	15	87	101	ATCGTGCATATAAAACGCCC	59.822	20	AGGACAAGGTGGTTCTGGTG	60.002	20	122	3	124	gi|356500872|ref|XP_003519254.1|	57.8	5e-08	PREDICTED: selT-like protein-like [Glycine max]
75	(AAGA)8	32	228	259	TACACCACCTGCCTACCCTC	59.989	20	GATGTTACACGGCGAGACCT	60.142	20	232	88	319	gi|292668987|gb|ADE41148.1|	328	1e-88	AP2 domain class transcription factor [Malus x domestica]
76	(AAGA)11	44	228	271	TACACCACCTGCCTACCCTC	59.989	20	GATGTTACACGGCGAGACCT	60.142	20	244	88	331	gi|310892550|gb|ADP37417.1|	103	1e-21	ethylene-responsive-element-binding factor 2 [Petunia x hybrida]
77	(GT)6	12	1448	1459	AGGAGGACAATTCGTGCAAC	60.119	20	CCGTATACCACCAATACAAATACA	57.861	24	192	1296	1487	gi|356549538|ref|XP_003543150.1|	425	1e-118	PREDICTED: uncharacterized protein LOC100816142 [Glycine max]
78	(GAA)5	15	44	58	CGGTGATCATCTTGAGAAAGG	59.679	21	TAAAGGCGTTGAGAGCGAAT	59.982	20	240	3	242	gi|359484620|ref|XP_002277580.2|	230	2e-59	PREDICTED: uncharacterized protein LOC100256095 [Vitis vinifera]
79	(AAC)5	15	318	332	TATAACCCCCTCCTCATCCC	59.974	20	TTGTTGGAGTTGGTGTTGGA	59.976	20	192	169	360	gi|4206787|gb|AAD11808.1|	463	1e-129	syntaxin-related protein Nt-syr1 [Nicotiana tabacum]
80	(CAAA)4	16	36	51	GCCGATTCATCACTCAAAATC	59.524	21	ATGAGTAAGCTGGTGGGCTG	60.277	20	269	0	268	gi|225435437|ref|XP_002285426.1|	346	4e-94	PREDICTED: heterogeneous nuclear ribonucleoprotein F-like [Vitis vinifera]
81	(GGT)5	15	587	601	GATTCACGTGGTGGTGGAG	59.945	19	ATCAGCCGTAAATGGCAAAC	59.967	20	165	553	717	gi|356502795|ref|XP_003520201.1|	82.4	1e-14	PREDICTED: 26S proteasome non-ATPase regulatory subunit 4-like isoform 2 [Glycine max]
82	(AG)7	14	174	187	ATCTGCTGTCTCTCCCCTCA	59.945	20	CGACCTGGAGGTTACGTCAT	59.989	20	100	138	237	gi|356561478|ref|XP_003549008.1|	575	1e-163	PREDICTED: probable S-acyltransferase At3g26935-like [Glycine max]
83	(CAA)5	15	44	58	TGTGTGTGTAAAATCCAAACATGA	60.186	24	CGACACGTAGCTGAATCGAA	60.011	20	181	17	197	gi|6996560|emb|CAB75429.1|	416	1e-139	oligouridylate binding protein [Nicotiana plumbaginifolia]
84	(GAA)5	15	28	42	CAACCTCAAGAACAAGAAGATGAA	59.799	24	GAACGGAGGTAGCACTCTGC	60.02	20	271	0	270	gi|225443347|ref|XP_002264902.1|	506	1e-142	PREDICTED: uncharacterized protein LOC100253108 isoform 1 [Vitis vinifera]
85	(AC)6	12	123	134	GATAGTGGCCTCCTCCAACA	60.073	20	CTTGTGGTCTGAACAGCAGC	59.622	20	246	97	342	gi|225457064|ref|XP_002283021.1|	649	0	PREDICTED: serine/threonine-protein kinase HT1-like [Vitis vinifera]
86	(TGG)8	24	397	420	AAACCACCAAACCCATCAAA	59.822	20	AACTTTGCCAGCATCGACTT	59.101	20	260	223	482	gi|8777512|dbj|BAA97100.1|	256	3e-67	bZIP transcriptional activator RSG [Nicotiana tabacum]
87	(TTTG)4	16	1197	1212	GACTTCAGCTTCTTCGGGTG	59.989	20	TCGCTGTGGGACTTACTGG	59.839	19	153	1095	1247	gi|225451024|ref|XP_002284899.1|	334	3e-90	PREDICTED: E3 ubiquitin-protein ligase ATL6 isoform 1 [Vitis vinifera]
88	(TAT)8	24	359	382	AAGGTTACATCGCTCCATCG	59.452	20	CACGAGTGTAGTCTTTCCACAA	58.917	22	260	205	464	--	--	--	--
89	(TAA)5	15	172	186	CCACCACCGAAACAAGAAGT	60.005	20	TGCTTTTTGCATTCTTTTGG	58.933	20	278	101	378	gi|356573625|ref|XP_003554958.1|	380	1e-104	PREDICTED: probable N(2),N(2)-dimethylguanosine tRNA methyltransferase 1-like isoform 2 [Glycine max]
90	(ATC)6	18	657	674	GCACGTCAGCAAGAAATTCA	59.995	20	GTAATCAGCAGCGGTCAACA	59.871	20	215	583	797	gi|225452712|ref|XP_002282568.1|	697	0	PREDICTED: V-type proton ATPase subunit d2 [Vitis vinifera]
91	(TA)6	12	967	978	AACATGGATGAGTTGTGGCA	59.967	20	AAGACATGACACTTGGGGGT	59.279	20	249	920	1168	gi|359491453|ref|XP_002276526.2|	287	3e-76	PREDICTED: transcription factor MYB75-like [Vitis vinifera]
92	(GTG)8	24	1024	1047	CGACAGTTGAGCAACAGGAA	60.025	20	CCAATCACCGACACATCATC	59.769	20	209	921	1129	gi|346425871|gb|AEO27498.1|	289	6e-77	MYB2 [Chrysanthemum x morifolium]
93	(ATC)7	21	87	107	CTGCCACAACAATCATCACC	59.967	20	AACAGTCAAATGGCGAAACC	59.978	20	205	42	246	gi|297598920|ref|NP_001046443.2|	65.9	2e-10	Os02g0250300 [Oryza sativa Japonica Group] >gi|255670765|dbj|BAF08357.2| Os02g0250300 [Oryza sativa Japonica Group]
94	(GT)7	14	110	123	AGACAAAGAACAAACCACACACA	59.594	23	GGTTTTCGTTCCGAACTTGA	60.088	20	199	15	213	gi|358248468|ref|NP_001239631.1|	502	1e-141	uncharacterized protein LOC100787970 [Glycine max]
95	(AAG)5	15	1938	1952	TTCCCCATGAAGAGGAACTG	60.042	20	TCTGATGTAGGCATAGATAGCACA	58.948	24	115	1865	1979	gi|359481863|ref|XP_003632681.1|	1202	0	PREDICTED: uncharacterized protein LOC100257222 [Vitis vinifera]
96	(TG)7	14	34	47	GGTATCCATACATATCCTTTTAAGTCA	58.062	27	GAGATGATGAGGTTGGCGAT	60.042	20	199	2	200	gi|359487733|ref|XP_002284823.2|	638	0	PREDICTED: amidase 1-like [Vitis vinifera]
97	(CCA)6	18	829	846	TTGTTCACCAAACCTCCCTC	59.943	20	ATGCTTGACGAGCCTTGTTT	59.882	20	152	791	942	gi|225445585|ref|XP_002285365.1|	1023	0	PREDICTED: GTPase-activating protein gyp7-like [Vitis vinifera]
98	(GGT)5	15	150	164	TTTTGGCAATATGGAAAGGC	59.907	20	CCTCTGAGCCAGGAACTGAC	59.986	20	278	88	365	gi|359488265|ref|XP_003633728.1|	313	2e-84	PREDICTED: KH domain-containing protein At4g18375-like [Vitis vinifera]
99	(TAATGG)4	24	168	191	ACGTTAGACCCGCGTTAAAA	59.957	20	CGTTTCAAAAGGCGTACAAA	60.027	20	219	67	285	gi|166788443|dbj|BAG06677.1|	82	2e-15	protein kinase [Phaseolus vulgaris]
100	(TC)9	18	31	48	CACAAATAACAAACCCCCTAAAA	59.217	23	GTAACTGCCACCGGATCATT	59.82	20	100	0	99	gi|357499551|ref|XP_003620064.1|	1044	0	Transmembrane 9 superfamily protein member [Medicago truncatula] >gi|355495079|gb|AES76282.1| Transmembrane 9 superfamily protein member [Medicago truncatula]
101	(GAT)5	15	154	168	TCATCCATGACGATTACAGCA	60.088	21	AGCATGCAAGCCTCATCTTT	59.985	20	199	130	328	gi|91806303|gb|ABE65879.1|	216	2e-55	zinc finger family protein [Arabidopsis thaliana]
102	(GAA)5	15	382	396	CAAAGTCACCCCAAAACGAT	59.83	20	GTCGTTGATGGTTCCATTCC	60.181	20	230	344	573	gi|356546790|ref|XP_003541805.1|	68.9	7e-11	PREDICTED: FBD-associated F-box protein At3g52670-like [Glycine max]
103	(AGA)5	15	113	127	CAGGGTAGGTGTAGGTGCCA	60.964	20	GTTGCCATCGTTTGGAGAGT	60.119	20	203	28	230	gi|357513463|ref|XP_003627020.1|	55.1	3e-07	F-box/FBD/LRR-repeat protein [Medicago truncatula] >gi|355521042|gb|AET01496.1| F-box/FBD/LRR-repeat protein [Medicago truncatula]
104	(AAC)5	15	225	239	AAAAACCTCACAATCGCCAC	59.978	20	TCCACCCTTCAATTTCTTGC	60.051	20	243	25	267	gi|225428342|ref|XP_002283154.1|	841	0	PREDICTED: glutamyl-tRNA synthetase, chloroplastic/mitochondrial [Vitis vinifera]
105	(AAC)5	15	193	207	AAAAACCTCACAATCGCCAC	59.978	20	TCCACCCTTCAATTTCTTGC	60.051	20	211	25	235	gi|225445196|ref|XP_002284247.1|	370	1e-101	uncharacterized protein LOC100788480 [Glycine max]
106	(AAC)6catcactcacacgatccttaagcaagctcaacgccaaggcacctgaattcgtccctagaacctccgccgtcgtatct(CCG)6	113	192	304	ACAGATCCCCAACTATCCCC	60.015	20	TCGGATGATGATGAAACTGC	59.61	20	275	105	379	gi|225434229|ref|XP_002275950.1|	505	1e-141	PREDICTED: uncharacterized protein LOC100259405 isoform 1 [Vitis vinifera]
107	(ACATCA)9ggtgcaagtgtgttcaactcaagagtaaagacattccatgatgcattgaaactccttcaacaa(GAT)6	135	294	428	GTCGCCCCATCATCACTATC	60.312	20	TCATGTGCAGCCTCTTTCAG	60.136	20	248	263	510	gi|37196637|gb|AAN87325.1|	188	2e-46	resistance protein candidate [Helianthus annuus]
108	(CCT)5	15	97	111	CGCAAACAGAAGACGAAACA	60.027	20	GCAATTGCCCACTCATCTTT	60.081	20	148	15	162	gi|42565877|ref|NP_190863.3|	131	4e-30	CBS / octicosapeptide/Phox/Bemp1 domain-containing protein [Arabidopsis thaliana] >gi|334185937|ref|NP_001190074.1| CBS / octicosapeptide/Phox/Bemp1 domain-containing protein [Arabidopsis thaliana] >gi|75263848|sp|Q9LF97.1|Y3295_ARATH RecName: Full=CBS domain-containing protein CBSCBSPB3 >gi|332645495|gb|AEE79016.1| CBS / octicosapeptide/Phox/Bemp1 domain-containing protein [Arabidopsis thaliana]…
109	(TCT)6	18	130	147	TGTCTCAATTGTAATCTTATTGTTCA	57.101	26	ACGAGACCAGATGCTCCACT	59.866	20	215	48	262	gi|359480074|ref|XP_002268829.2|	578	1e-164	PREDICTED: uncharacterized protein LOC100246400 [Vitis vinifera]
110	(AC)6	12	49	60	TCATCTCTCAACCCACTATACCAA	59.892	24	ATGATGGTTGTGGTGGTGGT	60.978	20	255	20	274	gi|225456610|ref|XP_002266231.1|	115	5e-25	PREDICTED: uncharacterized protein LOC100258784 [Vitis vinifera]
111	(CAC)6	18	249	266	TATCCCACTATGCCCACCAC	60.603	20	AAACTGTGGTGCATGGTCAA	60.008	20	279	163	441	gi|356555716|ref|XP_003546176.1|	166	3e-40	PREDICTED: uncharacterized protein LOC100810643 [Glycine max]
112	(CAC)6	18	66	83	TACCAAAGGCAAAATCCACC	59.801	20	AAACTGTGGTGCATGGTCAA	60.008	20	217	42	258	gi|356555716|ref|XP_003546176.1|	179	4e-44	PREDICTED: uncharacterized protein LOC100810643 [Glycine max]
113	(CCA)5	15	437	451	ATCCACTTCCTCCAGCTCCT	60.216	20	GGATAGCATATGGTGGTGGG	60.036	20	240	398	637	gi|359481568|ref|XP_002277884.2|	523	1e-147	PREDICTED: uncharacterized protein LOC100248184 [Vitis vinifera]
114	(CCA)6	18	857	874	ATACCCTGCACCACCTTCTG	59.989	20	AGGTTTGGGTATTAGCGTGG	58.973	20	274	678	951	gi|21322711|emb|CAD22154.1|	378	1e-104	pherophorin-dz1 protein [Volvox carteri f. nagariensis]
115	(CCA)5	15	423	437	CCACCTCCATGCTCACCTAT	59.95	20	TATGGTGGTGGAGAAGGAGC	60.073	20	275	257	531	gi|21322711|emb|CAD22154.1|	373	1e-102	pherophorin-dz1 protein [Volvox carteri f. nagariensis]
116	(ATG)5	15	1147	1161	CCGAACCGAGAATTCTTTTG	59.679	20	TGCGGAAACCGTAACCTATC	59.96	20	191	1102	1292	gi|359490529|ref|XP_002267968.2|	625	1e-178	PREDICTED: uncharacterized protein LOC100263793 [Vitis vinifera]
117	(CA)6	12	81	92	GGAAGTTGGAACCGGAAGAT	60.306	20	TGCAAATGCTGCCTCTGTAG	60.157	20	232	38	269	gi|359490887|ref|XP_002265349.2|	171	4e-42	PREDICTED: cleavage stimulation factor subunit 1-like [Vitis vinifera]
118	(AAC)5	15	770	784	GCGGTGCACATGTATGAGAG	60.296	20	CTAGGCGGGATTGGGTTT	59.887	18	147	660	806	gi|20259685|gb|AAM13694.1|	68.2	1e-10	beta-D-glucan exohydrolase [Triticum aestivum]
119	(AAC)5	15	691	705	CCGCGTTGATTAAGACCAGT	60.132	20	CTAGGCGGGATTGGGTTT	59.887	18	270	458	727	gi|20259685|gb|AAM13694.1|	68.2	1e-10	beta-D-glucan exohydrolase [Triticum aestivum]
120	(CATG)5	20	528	547	AGTATTGGAGCCATGCTTGC	60.243	20	GCGTGACCATACACGCTTATT	60.039	21	221	487	707	gi|19073439|gb|AAL84816.1|AF477033_1	112	6e-24	tuber agglutinin [Helianthus tuberosus]
121	(CCA)6	18	180	197	CTTCACCATCACCGTCACAC	60.005	20	CAGGAGCGGTTAGCCAATTA	60.223	20	157	71	227	gi|356518286|ref|XP_003527810.1|	236	9e-61	PREDICTED: uncharacterized protein LOC100801201 [Glycine max]
122	(GAA)5	15	342	356	AGCTCTTGTGGAAGACTGGC	59.604	20	GAAGTGCCTTCACAAGTCCC	59.703	20	244	232	475	--	--	--	--
123	(GAAAGA)4	24	134	157	ATTTCCCATTGGTTCCTTCC	59.795	20	GGTTTTTGGGTGCAAAAGAA	60.081	20	290	103	392	gi|15215713|gb|AAK91402.1|	334	1e-90	At1g27930/F13K9_4 [Arabidopsis thaliana] >gi|21700811|gb|AAM70529.1| At1g27930/F13K9_4 [Arabidopsis thaliana]
124	(CA)9	18	107	124	TGTTCCGCAAACAAAATCAA	60.088	20	CCACTCGCCTCATAACCATT	59.955	20	171	21	191	gi|18398123|ref|NP_565388.1|	311	2e-83	uncharacterized protein [Arabidopsis thaliana] >gi|20198032|gb|AAD22294.2| expressed protein [Arabidopsis thaliana] >gi|330251406|gb|AEC06500.1| uncharacterized protein [Arabidopsis thaliana]
125	(ATT)5	15	88	102	CGTCTTGAGCTGACGGAAAT	60.397	20	GCAAACGAACGTCCAAAAAT	59.982	20	249	44	292	gi|356514062|ref|XP_003525726.1|	364	1e-99	PREDICTED: probable ADP-ribosylation factor GTPase-activating protein AGD14-like [Glycine max]
126	(ATT)5	15	88	102	CGTCTTGAGCTGACGGAAAT	60.397	20	ATATTGAGGCCCCAAGCTGT	60.846	20	238	44	281	gi|359480998|ref|XP_003632552.1|	77	8e-14	PREDICTED: probable ADP-ribosylation factor GTPase-activating protein AGD14-like [Vitis vinifera]
127	(GGT)5	15	373	387	TAACAAGGGGTTTCAGCGTC	60.11	20	TCAGGAAGAACAACCCAACC	59.943	20	267	305	571	gi|225454224|ref|XP_002273843.1|	211	7e-54	PREDICTED: beta-amylase 7-like [Vitis vinifera]
128	(AC)6	12	85	96	ATCCAATCCAATCCAGTCCA	60.135	20	GTGGGGTTATGGATGAGGTG	60.05	20	224	24	247	gi|225456079|ref|XP_002280824.1|	955	0	PREDICTED: ATP synthase subunit beta, mitochondrial-like [Vitis vinifera]
129	(AAG)6atgggaagatctggtggatattgttttaagattattgctt(GTG)5	73	71	143	CACTTGTTTCTTGATTGGTTGA	57.786	22	TTTTACGGAAACTCCATGCC	59.938	20	182	39	220	gi|357438241|ref|XP_003589396.1|	352	2e-95	IQ domain-containing protein [Medicago truncatula] >gi|355478444|gb|AES59647.1| IQ domain-containing protein [Medicago truncatula]
130	(TAA)6	18	179	196	TTGATATGGAGGTTGGAGTGG	59.799	21	GGACGATTTAGTTCCGGTGA	59.933	20	149	150	298	gi|225460372|ref|XP_002264425.1|	906	0	PREDICTED: uncharacterized protein LOC100252816 [Vitis vinifera]
131	(TTAT)5	20	82	101	AATTCGCATATCCATCGGAC	59.751	20	CTAGATGCTCCGCTAAACCG	59.996	20	278	8	285	gi|359482955|ref|XP_002280466.2|	63.5	2e-09	PREDICTED: E3 ubiquitin-protein ligase At4g11680-like [Vitis vinifera]
132	(AGC)6	18	59	76	CACAACCCTAATCCCACACA	59.262	20	TTTGACGTTGTCGATGGTGT	60.008	20	147	21	167	gi|117607067|gb|ABK42077.1|	233	7e-61	ubiquitin extension protein [Capsicum annuum]
133	(CA)6	12	73	84	CACACACAAACACACAGTTACACC	60.329	24	GGCGATTGAAACTTAACCCA	59.938	20	234	44	277	gi|356542152|ref|XP_003539534.1|	168	7e-41	PREDICTED: uncharacterized protein LOC100819841 [Glycine max]
134	(AAT)6	18	524	541	GCCACAAGCGATCATTAGGT	60.103	20	GCGCCAATTTTCTTCAGTTC	59.829	20	249	318	566	gi|356501288|ref|XP_003519457.1|	423	1e-117	PREDICTED: UBA and UBX domain-containing protein At4g15410-like [Glycine max]
135	(GTGGAG)4	24	175	198	CATTCCTACCCATCCCTCCT	60.088	20	CGCATGAGTGAGCCTAATGA	59.95	20	163	100	262	gi|124301028|gb|ABN04766.1|	66.2	2e-10	At5g01370 [Arabidopsis thaliana]
136	(GGT)5	15	663	677	TCGTGTTTCTGCTGTTGGAG	60.025	20	GTGGCAAATTCAGACCGTTT	59.978	20	260	472	731	gi|359486781|ref|XP_002278108.2|	986	0	PREDICTED: pumilio homolog 1-like [Vitis vinifera]
137	(GGT)5	15	135	149	AATTCAGCTGGCACTTTTGG	60.249	20	CGAGATGAATGCCTAGAGCC	59.939	20	260	26	285	gi|359491237|ref|XP_003634246.1|	569	1e-161	PREDICTED: uncharacterized protein LOC100241507 [Vitis vinifera]
138	(CAT)5caaaaaaacagtgatgcatctttg(AAC)5	54	51	104	TCTCAAACACACCACCAACAA	60.033	21	CATTCGAATCGACAACCTCA	59.648	20	207	26	232	gi|225455232|ref|XP_002272223.1|	432	1e-120	PREDICTED: uncharacterized protein LOC100245327 [Vitis vinifera]
139	(TTTA)4	16	52	67	AAACCCTAAAAATCAATCCAACAA	59.991	24	GAAATAGCGTTCGCCTTCAG	59.982	20	271	25	295	gi|225468498|ref|XP_002270407.1|	660	0	PREDICTED: ubiquitin carboxyl-terminal hydrolase 3 [Vitis vinifera]
140	(ACC)5	15	37	51	TCCCTTCTCTATCTCCTCCTCC	60.165	22	GCAGGATGCATATGTGTTGG	59.955	20	255	6	260	gi|75334879|sp|Q9LEB3.1|RBP47_NICPL	545	1e-154	RecName: Full=Polyadenylate-binding protein RBP47; Short=Poly(A)-binding protein RBP47; AltName: Full=RNA-binding protein 47; Short=NplRBP47 >gi|9663769|emb|CAC01238.1| RNA Binding Protein 47 [Nicotiana plumbaginifolia]
141	(CAA)6	18	164	181	CACCACCACAAACACGAAAC	59.897	20	GCAGGATGCATATGTGTTGG	59.955	20	195	66	260	gi|225454282|ref|XP_002276343.1|	341	1e-92	PREDICTED: ubiquitin-conjugating enzyme E2 5 [Vitis vinifera]
142	(ACC)5	15	37	51	CCCTTCTCTATCTCCTCCTCC	58.37	21	CAGCAGCGTAAGGCATGTAA	60.037	20	280	7	286	gi|75334879|sp|Q9LEB3.1|RBP47_NICPL	538	1e-151	RecName: Full=Polyadenylate-binding protein RBP47; Short=Poly(A)-binding protein RBP47; AltName: Full=RNA-binding protein 47; Short=NplRBP47 >gi|9663769|emb|CAC01238.1| RNA Binding Protein 47 [Nicotiana plumbaginifolia]
143	(CAA)6	18	164	181	CACCACCACAAACACGAAAC	59.897	20	CAGCAGCGTAAGGCATGTAA	60.037	20	221	66	286	gi|225433644|ref|XP_002264430.1|	490	1e-137	PREDICTED: 30S ribosomal protein S1 homolog [Vitis vinifera]
144	(CAA)5	15	92	106	CGTCATCATCACCGACGTTA	60.539	20	TCTTCACTTGATGACGTGGC	59.837	20	274	12	285	--	--	--	--
145	(GTA)5	15	52	66	AACAAGAAAGCAGCTGGTGG	60.431	20	GGGGGATGATCAACATGAAC	59.995	20	203	29	231	--	--	--	--
146	(TC)8	16	88	103	TTGGGAGCCCTAAATCACAC	59.933	20	CCGTTTAGCGGATGATAGGA	60.053	20	167	50	216	gi|547886|sp|P36444.1|MAOC_FLAPR	1192	0	RecName: Full=NADP-dependent malic enzyme, chloroplastic; Short=NADP-ME; Flags: Precursor >gi|459441|emb|CAA54986.1| malate dehydrogenase (oxaloacetate decarboxylating) (NADP+) [Flaveria pringlei]
147	(AC)6	12	102	113	ATCACTCCACCCCAAAAACA	60.21	20	GTTTGCTTGGTACGAGCCAT	60.14	20	128	37	164	gi|357476499|ref|XP_003608535.1|	170	7e-42	Histone H3 [Medicago truncatula] >gi|355509590|gb|AES90732.1| Histone H3 [Medicago truncatula]
148	(ATA)5	15	111	125	TCCCCACAATTCACACATTG	60.216	20	GCCCTGAATCGAGATCCATA	59.998	20	258	20	277	gi|302028361|gb|ADK91077.1|	902	0	delta-8 sphingolipid desaturase [Helianthus annuus]
149	(ATC)5	15	34	48	CGATCACCCCAATCATCATA	59.153	20	CCTTCCTCAAGCAGCATAGC	60.118	20	225	6	230	gi|357164064|ref|XP_003579937.1|	49.3	2e-06	PREDICTED: eukaryotic translation initiation factor 3 subunit C-like [Brachypodium distachyon]
150	(TGA)6	18	634	651	ATAATCCCGCATGCTGTTTC	59.929	20	CTCGTCGTCATCATCCTCCT	60.223	20	135	571	705	gi|357449859|ref|XP_003595206.1|	399	1e-110	Nucleosome assembly protein 1-like protein [Medicago truncatula] >gi|355484254|gb|AES65457.1| Nucleosome assembly protein 1-like protein [Medicago truncatula]
151	(TTTC)4	16	1286	1301	GAGCCACGCTAAGAACCTTG	60.015	20	CAAGTCCAGCACGATCTTCA	59.984	20	262	1167	1428	gi|359482848|ref|XP_002280211.2|	604	1e-171	PREDICTED: nucleosome assembly protein 1-like 1-like isoform 1 [Vitis vinifera]
152	(GA)7	14	1507	1520	ACTGACCCGAGTTTACCACG	60.028	20	TCATTCATCTTTTGTTGCCAG	58.759	21	273	1272	1544	gi|359483154|ref|XP_002275074.2|	191	8e-57	PREDICTED: calcium-transporting ATPase 9, plasma membrane-type-like [Vitis vinifera]
153	(TG)6	12	1886	1897	TGTATGTAAATCGGCCAGCA	60.096	20	CAAGCAAGATTGATTTGAGGC	59.837	21	106	1824	1929	gi|27261731|gb|AAN86062.1|	699	0	sugar transporter [Citrus unshiu]
154	(AAAAC)4	20	36	55	CCACACACATTCTCTCCCCT	59.962	20	TTCTCCCAACTCATCATCCC	59.862	20	130	13	142	--	--	--	--
155	(CTC)5	15	128	142	ACCTGTTTAGAAAACCGGGG	60.214	20	ATTTTGAATCGTGTCCGCTC	60.081	20	159	43	201	gi|225426194|ref|XP_002279641.1|	1536	0	PREDICTED: beta-adaptin-like protein C [Vitis vinifera]
156	(TTC)7	21	37	57	CTTTTGGCGCAAAACAATCT	60.244	20	GTTTGGGAAAGTGGAGGTGA	59.943	20	195	2	196	gi|225459201|ref|XP_002285735.1|	261	2e-68	PREDICTED: 31 kDa ribonucleoprotein, chloroplastic [Vitis vinifera]
157	(AC)6	12	81	92	ACGAACACCTCCCCTTATCC	60.19	20	TGGGTGTGTTTGGTTTGATG	60.255	20	228	9	236	gi|225459201|ref|XP_002285735.1|	259	5e-68	PREDICTED: 31 kDa ribonucleoprotein, chloroplastic [Vitis vinifera]
158	(TTG)5	15	176	190	TCTCATCATCGAAAACGACG	59.799	20	CAACACCTGCTCCAGTTTCA	59.873	20	205	55	259	gi|350538359|ref|NP_001234851.1|	909	0	alpha-mannosidase precursor [Solanum lycopersicum] >gi|301176645|gb|ADK66339.1| alpha-mannosidase [Solanum lycopersicum]
159	(TG)7	14	806	819	GTTCCACCAAAAGCGACAAT	59.978	20	GGTTTTCCCATCTCTATCATCG	59.799	22	268	591	858	gi|225465425|ref|XP_002264858.1|	216	4e-55	PREDICTED: uncharacterized protein LOC100241465 [Vitis vinifera]
160	(GAA)5	15	37	51	CAATTCAAAAATCATTTAATCAAGACA	59.712	27	GAAGTTGCTTTGCACGATCA	59.995	20	266	6	271	gi|357445055|ref|XP_003592805.1|	156	8e-38	FGFR1 oncogene partner [Medicago truncatula] >gi|355481853|gb|AES63056.1| FGFR1 oncogene partner [Medicago truncatula]
161	(CA)7	14	106	119	CTCCACTCCCTCCTTTTTCC	60.045	20	CTAGTCGGACCGGTGATTGT	59.989	20	102	63	164	gi|211906520|gb|ACJ11753.1|	734	0	UDP-D-apiose/UPD-D-xylose synthetase [Gossypium hirsutum]
162	(CT)7	14	51	64	GCACCTCCACCACTACCACT	60.033	20	GTCCAGATCTACTCGGCCTG	59.827	20	202	13	214	gi|211906520|gb|ACJ11753.1|	733	0	UDP-D-apiose/UPD-D-xylose synthetase [Gossypium hirsutum]
163	(CAA)5	15	244	258	AGCTCCATCCACCAGTCAAC	60.12	20	TAGTGTGGGGCAAGGAAGTT	59.592	20	258	140	397	gi|1165322|gb|AAB53156.1|	74.7	4e-13	extensin [Glycine max] >gi|187949281|gb|ACD43083.1| extensin [Glycine max]
164	(CAA)5	15	244	258	AGCTCCATCCACCAGTCAAC	60.12	20	TAGTGTGGGGCAAGGAAGTT	59.592	20	231	140	370	gi|227927|prf||1713471A	70.5	7e-12	extensin
165	(CAC)6	18	53	70	TCCCAAACATGGAGATGAGC	61.016	20	GACGATTCCACTGATGCCTT	60.081	20	150	15	164	gi|317106648|dbj|BAJ53153.1|	193	4e-48	JHL23J11.8 [Jatropha curcas]
166	(CA)6	12	144	155	CATGTCACTTCCACGTCACC	60.005	20	TTCTTTTCTGCCTTTGGTGC	60.365	20	198	44	241	gi|158053020|dbj|BAF81889.1|	259	4e-68	histone H2B [Nicotiana tabacum]
167	(AGA)5	15	271	285	ACCAAAGGCAGCAGAGAAGA	60.134	20	CCCATTGCTTTGCTTGAAAT	60.074	20	216	163	378	gi|330318558|gb|AEC10951.1|	230	1e-59	histone H2B.2 [Camellia sinensis]
168	(AGA)5	15	161	175	GAGAAGGCACCAAAACCAAA	60.088	20	CCCATTGCTTTGCTTGAAAT	60.074	20	167	102	268	gi|330318558|gb|AEC10951.1|	230	1e-59	histone H2B.2 [Camellia sinensis]
169	(ATC)5	15	116	130	TCATCACCCAAACACCGTAA	59.816	20	AGTTTGGTGGTGGCCTAGTG	60.028	20	155	81	235	gi|225446942|ref|XP_002267416.1|	1609	0	PREDICTED: pre-mRNA-processing factor 6-like [Vitis vinifera]
170	(TTGATT)4	24	126	149	GCCTTGAGGTGGTTGTTCTG	60.786	20	GGCAAGTCCGCGTAGTAGAA	59.859	20	229	11	239	--	--	--	--
171	(AGC)5	15	30	44	CCAGTCTTCATTTGCCGAAC	60.636	20	GCCGGTTTGTCATGAACTTT	59.978	20	122	7	128	gi|357441493|ref|XP_003591024.1|	164	5e-40	40S ribosomal protein S24 [Medicago truncatula] >gi|355480072|gb|AES61275.1| 40S ribosomal protein S24 [Medicago truncatula]
172	(TCA)7	21	142	162	TGACCGAGTAAACTAAAACAGGTG	59.634	24	GTTGCAAGAATTTGCCGTTT	60.117	20	263	4	266	gi|357133814|ref|XP_003568517.1|	88.6	9e-17	PREDICTED: E3 ubiquitin-protein ligase MGRN1-like [Brachypodium distachyon]
173	(TCA)7	21	142	162	AAACTAAAACAGGTGAACCGAC	57.349	22	TACCGGTTCAAGTTTGGAGG	59.964	20	173	13	185	gi|357133814|ref|XP_003568517.1|	88.6	7e-17	PREDICTED: E3 ubiquitin-protein ligase MGRN1-like [Brachypodium distachyon]
174	(ATC)5	15	61	75	TCTCACTCTCAAACACATTATTCCA	60.048	25	TTCAGCGCCTATAAACGACA	59.467	20	275	10	284	gi|225424715|ref|XP_002265272.1|	300	4e-80	PREDICTED: uncharacterized protein LOC100243227 [Vitis vinifera]
175	(GAA)5	15	887	901	CCAAAAAGAAGGGTGACCAA	59.942	20	CCCCTGTTTCTGAATCCTCA	60.042	20	129	809	937	gi|359491237|ref|XP_003634246.1|	569	1e-161	PREDICTED: uncharacterized protein LOC100241507 [Vitis vinifera]
176	(GAA)5	15	321	335	AATGGCGAGGATGCTTCTAA	59.807	20	CCCCTGTTTCTGAATCCTCA	60.042	20	201	171	371	gi|359491237|ref|XP_003634246.1|	375	1e-103	PREDICTED: uncharacterized protein LOC100241507 [Vitis vinifera]
177	(GAA)5	15	319	333	TTTCCAGCTATGGCGTTTCT	59.845	20	CCCCTGTTTCTGAATCCTCA	60.042	20	249	121	369	gi|359491237|ref|XP_003634246.1|	375	1e-103	PREDICTED: uncharacterized protein LOC100241507 [Vitis vinifera]
178	(TCT)6tcattagaacc(ATT)6	47	748	794	GCATGACGAAGCAGAATCAA	59.955	20	ATCTTGGGTGGATCGAGTTG	59.927	20	201	673	873	gi|225445867|ref|XP_002276114.1|	401	1e-110	PREDICTED: leucine aminopeptidase 2, chloroplastic isoform 1 [Vitis vinifera]
179	(AATGGG)4	24	452	475	GGTTCTTTGGATGGGAATGA	61.139	20	TCAAGACTCCCCCTCACATC	60.014	20	147	430	576	gi|224087429|ref|XP_002308163.1|	751	0	GRAS family transcription factor [Populus trichocarpa] >gi|222854139|gb|EEE91686.1| GRAS family transcription factor [Populus trichocarpa]
180	(ACGT)4	16	592	607	GAACCAACAATGGAGCTGGT	59.973	20	CTGTGCAAAAAGTTGGGGTT	60.008	20	276	441	716	gi|84311253|gb|ABC55429.1|	123	4e-27	FLC-like 1 splice variant 2 [Beta vulgaris] >gi|124298195|gb|ABN04206.1| FLC-like 1 splice variant 2 [Beta vulgaris subsp. vulgaris]
181	(CA)6	12	120	131	CCAACGGACATTCTCAACAA	59.541	20	TGAAAACTGCAATGCTCGAC	59.995	20	255	34	288	gi|317373789|gb|ADV16377.1|	678	0	enoyl-ACP reductase 2 [Helianthus annuus]
182	(GAA)5	15	342	356	AGCTCTTGTGGAAGACTGGC	59.604	20	CACTCACAGCGATCAAGCAT	60.016	20	222	232	453	--	--	--	--
183	(GAAA)4	16	152	167	CCGTTCATTTGAACCCCTAA	59.795	20	TGTGTTTCGCTTGATCCTGA	60.39	20	222	69	290	gi|351722771|ref|NP_001235208.1|	142	2e-33	uncharacterized protein LOC100500241 [Glycine max]
184	(CAG)5	15	147	161	GGCGGAGGACAGATCTTACA	60.218	20	CCAACACTTCCCCAGTCATT	59.82	20	224	41	264	gi|359482043|ref|XP_002275458.2|	540	1e-152	PREDICTED: transcription factor E2FA [Vitis vinifera]
185	(CA)6acaccaccgtccgccacaca(ACC)5	47	228	274	ACCATGAACAACAACCACCA	59.701	20	CGTCAGCGTCTGGTAGGAAT	60.277	20	234	119	352	gi|359479625|ref|XP_003632305.1|	128	7e-29	PREDICTED: uncharacterized protein LOC100855206 [Vitis vinifera]
186	(CA)6acaccaccgtccgccacaca(ACC)5	47	220	266	TAATTCCCCAAAATCCACCA	59.988	20	AGGAATGGGAGTTCCAGGAC	60.314	20	257	74	330	gi|359479625|ref|XP_003632305.1|	128	7e-29	PREDICTED: uncharacterized protein LOC100855206 [Vitis vinifera]
187	(CA)6acaccaccgtccgccacaca(ACC)5	47	165	211	CAAAACCCAATCCCAAACAC	60.066	20	CGTCAGCGTCTGGTAGGAAT	60.277	20	172	118	289	gi|359479625|ref|XP_003632305.1|	128	6e-29	PREDICTED: uncharacterized protein LOC100855206 [Vitis vinifera]
188	(CCTT)4	16	48	63	TTCTTGAACAACACTCCATTCC	59.077	22	TGTTGTTTGTGTCGGATGGT	59.855	20	108	23	130	gi|297808063|ref|XP_002871915.1|	509	1e-143	ATSUG1 [Arabidopsis lyrata subsp. lyrata] >gi|297317752|gb|EFH48174.1| ATSUG1 [Arabidopsis lyrata subsp. lyrata]
189	(TGA)5	15	314	328	TAAGCAGCAGCAGCAGTGAT	59.918	20	CCAAATCCGATTGTGAACCT	59.79	20	183	183	365	gi|22328952|ref|NP_194390.2|	714	0	S-adenosyl-L-methionine-dependent methyltransferase-like protein [Arabidopsis thaliana] >gi|332659825|gb|AEE85225.1| S-adenosyl-L-methionine-dependent methyltransferase-like protein [Arabidopsis thaliana]
190	(ATT)6	18	74	91	ACCCTCACATCTTCACCGTC	59.969	20	CCTCCTCGACTCTCATCCTG	59.937	20	243	20	262	gi|225441914|ref|XP_002278785.1|	996	0	PREDICTED: DNA helicase INO80-like [Vitis vinifera]
191	(GGT)5	15	200	214	CCAACAACAACCACCATCAC	59.701	20	ACAGGCTTCTCAGCCAGTGT	60.057	20	119	150	268	gi|356555859|ref|XP_003546247.1|	881	0	PREDICTED: cleavage and polyadenylation specificity factor CPSF30-like [Glycine max]
192	(AAT)5	15	32	46	CTGTCTGTCCGTCGTCATCT	58.834	20	TAATGGCGGCAAATAACACA	59.958	20	161	0	160	gi|225442803|ref|XP_002285272.1|	585	1e-166	PREDICTED: serine-threonine kinase receptor-associated protein [Vitis vinifera]
193	(AT)7	14	178	191	AACCATTTCCTTCACCCCTC	60.169	20	TTTCGAACTTTGCAGTCGTG	60.027	20	183	78	260	gi|5545339|dbj|BAA82556.1|	743	0	lectin-like protein kinase [Populus nigra]
194	(TAAA)4	16	35	50	GAGCTGTTAGTACCTCACAAAAATCA	60.114	26	GCATTGCCTAGCCGTACAGT	60.3	20	138	0	137	gi|356563290|ref|XP_003549897.1|	68.9	2e-11	PREDICTED: RNA-binding post-transcriptional regulator csx1-like [Glycine max]
195	(TAC)5acca(ATT)5	34	185	218	CTGTACGGCTAGGCAATGCT	60.428	20	TGGAATGTGGGGAAACAAAT	60.029	20	240	119	358	gi|225453935|ref|XP_002279840.1|	607	1e-172	PREDICTED: dihydrodipicolinate synthase 2, chloroplastic [Vitis vinifera]
196	(TGA)5	15	115	129	CAAAAGTGCAAATGGAGGCT	60.249	20	TCCCCAAATAACAAACCAACA	60.074	21	129	66	194	gi|334188512|ref|NP_001190577.1|	64.7	4e-10	AP2/B3 domain-containing protein [Arabidopsis thaliana] >gi|332009900|gb|AED97283.1| AP2/B3 domain-containing protein [Arabidopsis thaliana]
197	(CCT)8	24	689	712	AACTTACCAACCCCACTCCC	60.088	20	AACACTGGTCTCCAATTCCG	59.966	20	177	637	813	gi|359474403|ref|XP_002269785.2|	459	1e-128	PREDICTED: palmitoyl-protein thioesterase 1-like, partial [Vitis vinifera]
198	(TGA)5	15	301	315	ATCCGAAGCAACCACTCATC	60.081	20	TTGGGATATTCGACCCTCTG	59.887	20	218	159	376	--	--	--	--
199	(CT)8	16	52	67	CCATAATATTCTTCACACCTCCTC	58.117	24	GGGCATGATGGTCATCTTCT	59.893	20	216	24	239	gi|326581036|gb|ADZ96470.1|	438	1e-122	HD-Zip subfamily I trancription factor [Helianthus annuus]
200	(GGT)5	15	243	257	CCCAGAGAAGCGTGAGATTT	59.43	20	TCCCCTGCTACTACCACCAC	59.989	20	151	181	331	gi|77999285|gb|ABB16989.1|	786	0	DnaJ-like protein [Solanum tuberosum]
201	(GAT)5	15	236	250	TGGTGTAAGCAGCGATGAAG	60.011	20	CCGACGCCTATATTCCTCAA	60.053	20	268	141	408	--	--	--	--
202	(GAT)5	15	236	250	AAGCTGGTGTAAGCAGCGAT	60.044	20	ATTTCATCACGCCTCCATTC	59.9	20	274	137	410	--	--	--	--
203	(CACCTG)4	24	1207	1230	GGCACAGCAACTTCAAGACA	60.032	20	ATTTTCTGCGGCATTTTCTG	60.209	20	238	1045	1282	gi|356556102|ref|XP_003546366.1|	581	1e-164	PREDICTED: 97 kDa heat shock protein-like [Glycine max]
204	(TGA)8	24	936	959	TGAGCTTCATCCGCTTCTTT	60.352	20	TGGTCGTATTCCGTCCATTT	59.805	20	262	818	1079	gi|20161460|dbj|BAB90384.1|	214	4e-54	P0432B10.2 [Oryza sativa Japonica Group]
205	(CAA)5	15	89	103	TGTCGATCATCCCAAGTTTC	58.489	20	TTTAAGCCCTGGTACATCGG	59.953	20	227	66	292	gi|1235896|gb|AAB63310.1|	257	8e-68	18.6 kDa heat-shock protein [Helianthus annuus]
206	(AACA)5	20	47	66	TCCTGCTTTACCCACCATTT	59.429	20	GGTTGGTTACAATTCCGGTG	60.088	20	138	5	142	gi|359494575|ref|XP_002267779.2|	874	0	PREDICTED: uncharacterized protein LOC100267869 [Vitis vinifera]
207	(CTT)5	15	279	293	CACCGGAATTGTAACCAACC	60.088	20	GCAAATCACTTGCTCCAACA	59.847	20	239	123	361	gi|225432384|ref|XP_002276706.1|	432	1e-120	PREDICTED: uncharacterized protein LOC100251108 [Vitis vinifera]
208	(GAAG)6	24	94	117	AGAACCGAGCATGAGTGCTA	58.625	20	CCTTGACACCCGCACTAGAT	60.134	20	169	2	170	gi|359486325|ref|XP_003633430.1|	280	1e-74	PREDICTED: probable inactive serine/threonine-protein kinase scy1 [Vitis vinifera]
209	(TCCT)4	16	67	82	CAATAAAAGAAATGTTGTACCATCG	58.949	25	TCCTTTCAGAAGCACAAGCA	59.716	20	180	0	179	gi|359486371|ref|XP_002273775.2|	192	6e-48	PREDICTED: uncharacterized protein LOC100250037 [Vitis vinifera]
210	(ATTGA)4aa(AC)7	36	110	145	CATAGTCTGCAATGCTCCCC	60.624	20	CAACTGGAAATGAAGGGTGG	60.345	20	144	65	208	gi|225451293|ref|XP_002278153.1|	273	3e-72	PREDICTED: serine/threonine-protein kinase Nek2-like isoform 2 [Vitis vinifera]
211	(AC)6	12	153	164	TGTCACACTTATCCGACACCA	60.016	21	GGAAGTCGGTGGAGATGAAA	60.05	20	151	62	212	gi|357473313|ref|XP_003606941.1|	318	1e-85	Protein RER1B [Medicago truncatula] >gi|355507996|gb|AES89138.1| Protein RER1B [Medicago truncatula]
212	(AAGAGG)4	24	374	397	GGAAGAGGAGGAAGAGGACG	60.328	20	CGTTTAGGGCTGCTTCTTTG	60.011	20	164	341	504	gi|225436055|ref|XP_002276040.1|	360	3e-98	PREDICTED: uncharacterized protein LOC100263294 [Vitis vinifera]
213	(AAGAGG)6tggaagaggaagaggaggag(GAA)5	71	374	444	GGAAGAGGAGGAAGAGGACG	60.328	20	GTTCTGATGGTGACGGAGGT	59.969	20	133	341	473	gi|357446695|ref|XP_003593623.1|	113	2e-24	Zinc finger CCCH domain-containing protein [Medicago truncatula] >gi|355482671|gb|AES63874.1| Zinc finger CCCH domain-containing protein [Medicago truncatula]
214	(GA)10	20	109	128	TGTCAAGCACAAATCGAGGA	60.39	20	GTTGGCAACCGAAATTCAAC	60.352	20	118	77	194	gi|22328952|ref|NP_194390.2|	68.9	2e-11	S-adenosyl-L-methionine-dependent methyltransferase-like protein [Arabidopsis thaliana] >gi|332659825|gb|AEE85225.1| S-adenosyl-L-methionine-dependent methyltransferase-like protein [Arabidopsis thaliana]
215	(AC)7	14	107	120	CCAAAAACATAAGTCACCACCA	59.763	22	TTCAGGCTCAGTCCAGCTTT	60.134	20	266	24	289	gi|119331598|gb|ABL63125.1|	370	1e-101	MYB transcription factor [Catharanthus roseus]
216	(TGTA)4	16	185	200	GACTCTCGGGCAAGATCAAG	59.95	20	CCAGCCGTAAGGCAGATTAT	59.205	20	183	65	247	--	--	--	--
217	(TCC)5	15	34	48	CCCTTTTGTCTCAAAGAACACA	59.258	22	GCACGTTGTAAAGAATGCGA	59.879	20	158	0	157	gi|356554407|ref|XP_003545538.1|	184	1e-45	PREDICTED: rRNA-processing protein UTP23 homolog [Glycine max]
218	(ACAA)4	16	44	59	ACCTCTTGGAAAGTTCGGCT	60.247	20	CATCATTCCTCCTCCTGGAA	60.003	20	196	7	202	gi|225436083|ref|XP_002272729.1|	664	0	PREDICTED: outer envelope protein 61, chloroplastic-like [Vitis vinifera]
219	(GGGAAG)4ccggagaaagttggaaaagaaacagcggttttgaagacggtgaaagctgaaaagggtgaagggcgagaggtatgtgcgga(TGAGGG)4	128	389	516	AAAAGGTTGTGAGTGGGTCG	60.005	20	CCTCGGTCGATAAATCTCCA	60.029	20	228	329	556	gi|359486545|ref|XP_002275488.2|	315	5e-84	PREDICTED: uncharacterized protein LOC100266828 [Vitis vinifera]
220	(AAC)5	15	131	145	TCTATCTCACCGGTCACACG	59.701	20	GTGCGTCCAAACATTGAGTG	60.16	20	259	60	318	gi|225446239|ref|XP_002263728.1|	346	3e-94	PREDICTED: ADIPOR-like receptor CG5315-like [Vitis vinifera]
221	(TCA)7	21	150	170	AACCATGAATCCAGACACCC	59.636	20	ACCAAGCCAGTCGAGTTTTG	60.291	20	181	108	288	gi|225423497|ref|XP_002274401.1|	882	0	PREDICTED: probable inactive purple acid phosphatase 2 [Vitis vinifera]
222	(ATC)5	15	160	174	AGCTAAAACAAACAAGCGGC	59.541	20	GCGTTAACTGTGTCGGTTGA	59.764	20	180	72	251	gi|225449392|ref|XP_002282536.1|	570	1e-161	PREDICTED: BTB/POZ and MATH domain-containing protein 3-like [Vitis vinifera]
223	(GA)6	12	610	621	TTGGTTGAGCCTATTCCGAC	60.074	20	TGATCCAATCATTCCAGCAA	60.009	20	268	384	651	gi|15241489|ref|NP_196419.1|	53.1	2e-12	RPA70-kDa subunit B [Arabidopsis thaliana] >gi|6562316|emb|CAB62614.1| replication factor A-like protein [Arabidopsis thaliana] >gi|332003852|gb|AED91235.1| RPA70-kDa subunit B [Arabidopsis thaliana]
224	(GA)6	12	97	108	TTGCTGTTGTCATTATGGAACC	59.867	22	GGTTGATCATAAAGCCCGAA	59.901	20	164	66	229	gi|356564937|ref|XP_003550703.1|	53.9	6e-06	PREDICTED: replication protein A 70 kDa DNA-binding subunit-like [Glycine max]
225	(AAG)5	15	105	119	CCAACCTATGGCTCCTTCAA	60.066	20	GGGGACTCCGGTTCATCTAT	60.154	20	126	75	200	--	--	--	--
226	(AAG)5	15	857	871	CTAGTCGTGCTCCTCAGGCT	59.769	20	AGTTCGGCCATGACATTTTC	59.939	20	139	788	926	gi|359479803|ref|XP_002276883.2|	711	0	PREDICTED: protein IWS1 homolog [Vitis vinifera]
227	(TCA)5	15	65	79	TCAATCCCCCATTCGTACTC	59.75	20	CGTTATCCCAATCGTCGTCT	59.955	20	264	26	289	gi|359479803|ref|XP_002276883.2|	713	0	PREDICTED: protein IWS1 homolog [Vitis vinifera]
228	(GGT)5	15	83	97	AAATCGAGGGATGGTCACAG	59.927	20	ATAATCAGCAACCGCATTCC	59.929	20	203	59	261	gi|356560284|ref|XP_003548423.1|	289	9e-77	PREDICTED: uncharacterized protein LOC100800527 [Glycine max]
229	(AAG)5	15	203	217	AAGTGAGCTTGGCTGGAAGA	60.134	20	AGTTCGGCCATGACATTTTC	59.939	20	260	13	272	gi|359479803|ref|XP_002276883.2|	592	1e-168	PREDICTED: protein IWS1 homolog [Vitis vinifera]
230	(AC)6	12	68	79	CCTTCCTACCCCGAATCACT	60.319	20	AGGAAGATGGTGGTGGTGAG	59.962	20	174	41	214	gi|356536729|ref|XP_003536888.1|	60.1	2e-08	PREDICTED: uncharacterized protein LOC100794932 [Glycine max]
231	(CT)6	12	1792	1803	CCGACTTCTGCTATCTTCGG	59.971	20	AATACTGAAAGCCGACCAGC	59.34	20	230	1737	1966	gi|359479405|ref|XP_002272041.2|	126	8e-54	PREDICTED: lysosomal Pro-X carboxypeptidase-like [Vitis vinifera]
232	(CT)6	12	966	977	CCGACTTCTGCTATCTTCGG	59.971	20	CAGTAGCCCGCAAAGGTAAA	60.257	20	275	911	1185	gi|359479405|ref|XP_002272041.2|	88.2	2e-41	PREDICTED: lysosomal Pro-X carboxypeptidase-like [Vitis vinifera]
233	(TATGT)5	25	123	147	GCTCGGCTTTCCTCTTTCTT	60.096	20	TTCGAGACACTGGGTGGATT	60.51	20	213	15	227	gi|359474932|ref|XP_002280381.2|	257	5e-67	PREDICTED: F-box protein At2g16365-like [Vitis vinifera]
234	(TG)7	14	113	126	AAAACAAGGGAGAAGTGGGG	60.332	20	GCCGCCAATTCAAGATTTTA	60.04	20	146	16	161	gi|15222627|ref|NP_173930.1|	92	9e-24	PREDICTED: uncharacterized protein LOC100245196 [Vitis vinifera]
235	(AAC)6	18	141	158	GCCCCAATTTATTCACTCCA	59.762	20	GCTCTTCCTCGTAAGCATCG	60.118	20	257	24	280	gi|226506726|ref|NP_001141599.1|	674	0	uncharacterized protein LOC100273717 [Zea mays]
236	(CCA)5	15	1158	1172	TGTACGGTGCCTCGTATTCA	60.134	20	AGGTGGAGGTGTACCTCGTG	60.026	20	203	1002	1204	gi|302836357|ref|XP_002949739.1|	168	3e-41	extracellular matrix glycoprotein pherophorin-V32 [Volvox carteri f. nagariensis] >gi|300265098|gb|EFJ49291.1| extracellular matrix glycoprotein pherophorin-V32 [Volvox carteri f. nagariensis]
237	(CCT)5	15	972	986	TTACCAAAGGTTACTGCGCC	60.131	20	CATTGTACCTTTGAGGGGGA	59.784	20	274	812	1085	gi|356565119|ref|XP_003550792.1|	263	5e-69	PREDICTED: formin-like protein 20-like [Glycine max]
238	(GGT)5	15	88	102	AAGTAACAAAAATGGCCGGA	59.451	20	TGTTGTCCCAAGCATTACCA	59.964	20	176	64	239	gi|356562759|ref|XP_003549636.1|	289	2e-77	PREDICTED: nucleobase-ascorbate transporter 6-like [Glycine max]
239	(AAG)5	15	106	120	AACCCTAGCAGCCATTCCTT	60.096	20	TTTGTCGAGGGAGGTACAGG	60.103	20	211	16	226	gi|359486189|ref|XP_002267256.2|	532	1e-150	PREDICTED: RRP12-like protein-like [Vitis vinifera]
240	(AAT)5	15	387	401	CCTGTACCTCCCTCGACAAA	60.103	20	CACGGCACACCAAGCTAGTA	59.928	20	222	207	428	gi|359486189|ref|XP_002267256.2|	95.1	3e-19	PREDICTED: RRP12-like protein-like [Vitis vinifera]
241	(AAT)5	15	373	387	GTTCACCGTCAATTCACACG	60.008	20	ATGTTTCGACAGTCGCAGTG	59.905	20	200	308	507	gi|225451340|ref|XP_002274609.1|	168	2e-40	PREDICTED: uncharacterized protein LOC100248755 [Vitis vinifera]
242	(AC)6	12	29	40	CCCACACAATTCACATTCCC	61.025	20	TTCACAAAGGTGGTCTTCCC	59.943	20	151	6	156	gi|357466305|ref|XP_003603437.1|	273	8e-73	GTP-binding nuclear protein Ran-A1 [Medicago truncatula] >gi|355492485|gb|AES73688.1| GTP-binding nuclear protein Ran-A1 [Medicago truncatula]
243	(CAT)6	18	334	351	AGTACGGTTACGCCAACAGC	60.197	20	CATGTTGAGGGAGAGGCATT	60.073	20	142	252	393	gi|225443207|ref|XP_002270687.1|	252	1e-65	PREDICTED: probable E3 ubiquitin-protein ligase RNF144A [Vitis vinifera]
244	(CAT)6	18	325	342	CCTCAATTCCCAGCAAGAAA	60.184	20	ATCCGCTTGTTCTAACGTGG	60.132	20	188	220	407	--	--	--	--
245	(GAA)7	21	274	294	ACATGGGGTGGTGAGTTAAA	59.973	20	TGTTGATGATGCATGATTGG	59.716	20	264	131	394	gi|15217874|ref|NP_174145.1|	218	2e-90	uncharacterized protein [Arabidopsis thaliana] >gi|332192814|gb|AEE30935.1| uncharacterized protein [Arabidopsis thaliana]
246	(TGA)5	15	937	951	GGAGGGTTTTGATACGGGTT	60.053	20	TCGCCTTCCTGATCTTCCTA	59.91	20	241	798	1038	gi|82568695|dbj|BAE48661.1|	427	1e-118	Pm27 [Prunus mume]
247	(AT)6	12	1019	1030	CCTTGCATATCCAGCCACTT	60.096	20	CCACAACAATAGCACTCTCCA	58.787	21	215	915	1129	gi|359492645|ref|XP_002281995.2|	366	1e-100	PREDICTED: cytochrome P450 82A3 [Vitis vinifera]
248	(GGT)5	15	338	352	GGTGATCGTTATGGTGGAGG	60.195	20	AGCCATATGCCCACTCTCAC	60.104	20	159	301	459	gi|225427973|ref|XP_002277628.1|	294	2e-78	PREDICTED: glycine-rich protein 2-like [Vitis vinifera]
249	(TAA)5	15	209	223	ACGTCATCATCATCGTCGAA	60.08	20	GCAAAGCTTCGCGTAAAAAC	60.027	20	136	179	314	gi|359486966|ref|XP_002265099.2|	583	1e-165	PREDICTED: uncharacterized protein LOC100255059 [Vitis vinifera]
250	(TCA)5	15	871	885	GAGCGCAGGAAGAAGAGAAA	59.836	20	TGATCGGCGTTTAGACTTCC	60.214	20	270	759	1028	gi|359475799|ref|XP_002285000.2|	714	0	PREDICTED: uncharacterized protein LOC100264514 [Vitis vinifera]
251	(TCA)5	15	871	885	GAGCGCAGGAAGAAGAGAAA	59.836	20	GCGCTTCTTCTCACGTCTCT	59.898	20	237	759	995	gi|359475799|ref|XP_002285000.2|	688	0	PREDICTED: uncharacterized protein LOC100264514 [Vitis vinifera]
252	(CT)7cacacacacaaaaacacataacacattgatacctcaacacttttgctgcactccacattcaccactcacttctccttctccttcttctccccctatta(TC)7	126	52	177	GACGTTTCTTATTTTGCGGG	59.586	20	AAAGGGTGATGGTTAAATGGG	59.932	21	236	2	237	gi|359492582|ref|XP_002282968.2|	1626	0	PREDICTED: chromosome-associated kinesin KIF4A-like [Vitis vinifera]
253	(AC)10	20	27	46	ACTCCACCTCCAGTCCCAC	59.948	19	AAGGCATCTTACGGAGAGCA	59.978	20	187	3	189	gi|330318574|gb|AEC10957.1|	323	2e-87	ribosomal petrp-like protein [Camellia sinensis]
254	(AGG)7	21	103	123	AGCCACCAAACCAAACAATC	59.986	20	CAGCAACAGGTGGTTTTGAA	59.928	20	110	43	152	gi|15217874|ref|NP_174145.1|	215	1e-89	uncharacterized protein [Arabidopsis thaliana] >gi|332192814|gb|AEE30935.1| uncharacterized protein [Arabidopsis thaliana]
255	(GCT)5	15	138	152	AAACAATGAGACCGCTACCC	59.056	20	AGAGGGCAGAAGCTACACCA	60.012	20	184	73	256	gi|225426204|ref|XP_002280000.1|	251	8e-66	PREDICTED: E3 ubiquitin-protein ligase At3g02290-like [Vitis vinifera]
256	(GAATGT)4	24	979	1002	ATGGCATTGAGGAGGATGAG	60.034	20	AACATTACCCGCACCAACAC	60.678	20	188	875	1062	gi|359472706|ref|XP_002278714.2|	225	9e-58	PREDICTED: GC-rich sequence DNA-binding factor 1-like [Vitis vinifera]
257	(AAAT)4	16	261	276	CGCCACGTGTCCTTTTTATT	59.996	20	GCGTGATCTGAGGAGTGGTT	60.269	20	263	87	349	gi|416681|sp|P32980.1|ATPD_TOBAC	265	8e-70	RecName: Full=ATP synthase delta chain, chloroplastic; AltName: Full=F-ATPase delta chain; Flags: Precursor >gi|19787|emb|CAA45153.1| chloroplast ATP synthase (delta subunit) [Nicotiana tabacum]
258	(AC)6gctaaaaacaccatctcatatcatcacacccat(CTAAA)5	70	105	174	ACTCATAAATCCTCACGCCG	60.096	20	CTTTGAAGGTGGGTTGCAGT	60.149	20	204	56	259	gi|356557362|ref|XP_003546985.1|	228	2e-58	PREDICTED: electron transfer flavoprotein-ubiquinone oxidoreductase, mitochondrial-like [Glycine max]
259	(AAACT)4	20	81	100	CAAAACACACCTCATGACTCAA	58.675	22	TGAAGGTGGGTTGCAGTAAA	59.17	20	184	2	185	gi|356557362|ref|XP_003546985.1|	228	1e-58	PREDICTED: electron transfer flavoprotein-ubiquinone oxidoreductase, mitochondrial-like [Glycine max]
260	(CAT)6	18	40	57	CAAACAAACAGTGAGGAACCAA	60.045	22	CAGAATCAACCCCAACTGCT	60.111	20	105	2	106	--	--	--	--
261	(AG)6	12	66	77	GTCGATTAGTCGGCCAAAAG	59.708	20	TGAAAGCTCATCTAAGCACCAA	60.018	22	265	8	272	gi|7381247|gb|AAF61452.1|AF139523_1	157	5e-38	disease-resistance protein NRSA1 [Tagetes erecta]
262	(CTTTTT)4	24	951	974	TCTGCCAGCTTTGGGTAACT	59.875	20	GTGCGCCTGTATTGACTTGA	59.871	20	260	871	1130	gi|357477131|ref|XP_003608851.1|	106	3e-21	F-box family-6 [Medicago truncatula] >gi|355509906|gb|AES91048.1| F-box family-6 [Medicago truncatula]
263	(GGGTCA)4	24	512	535	CCAACAACCACAACAACAGC	60.049	20	ACAGAACCATTATGCGGAGC	60.103	20	279	400	678	gi|356495137|ref|XP_003516437.1|	129	1e-28	PREDICTED: uncharacterized protein LOC100794880 [Glycine max]
264	(TCA)6	18	59	76	TCAATGGACATAAAAGAAAGAAACA	59.119	25	GGTGGACAATCCGGTCATAC	60.057	20	165	6	170	gi|225435331|ref|XP_002285194.1|	1148	0	PREDICTED: serine/threonine-protein phosphatase 6 regulatory subunit 3-like [Vitis vinifera]
265	(ATC)6	18	145	162	TCAAATGAAAACAAACAAGAAGATG	59.585	25	ATCAGCTCGGGCTCAATCTA	59.939	20	234	109	342	gi|359482965|ref|XP_003632868.1|	204	1e-51	PREDICTED: polyphosphoinositide phosphatase-like isoform 2 [Vitis vinifera]
266	(ATC)6	18	23	40	CCCCAATTCCTGTATCATCA	58.215	20	ATCAGCTCGGGCTCAATCTA	59.939	20	221	0	220	gi|359482965|ref|XP_003632868.1|	204	8e-52	PREDICTED: polyphosphoinositide phosphatase-like isoform 2 [Vitis vinifera]
267	(AC)6	12	86	97	CCTCCGTGTCTCGTTCATGT	61.134	20	TCGGGGACTAAATGAGGTTG	59.926	20	133	47	179	gi|359476297|ref|XP_003631813.1|	523	1e-147	PREDICTED: uncharacterized protein LOC100257842 isoform 2 [Vitis vinifera]
268	(AC)10	20	93	112	TTGTTTTAATCGAAACCCCC	58.783	20	CCAATGATGCGTTCTTGATG	60.073	20	266	62	327	gi|356534838|ref|XP_003535958.1|	367	1e-100	PREDICTED: probable pectate lyase 15-like [Glycine max]
269	(GGT)5	15	97	111	AATGAGTGTGCCTGGTCCTC	60.12	20	TGGTGGAGAAGGTGAAGGTC	60.088	20	190	23	212	gi|359493759|ref|XP_002279640.2|	1494	0	PREDICTED: protein transport protein Sec24-like At4g32640-like [Vitis vinifera]
270	(ATAGTA)4	24	789	812	AGGTGGAAAATACTGTGCGG	59.993	20	TGTTTCTGCACCTCAACAGC	60.032	20	139	743	881	gi|225459006|ref|XP_002285601.1|	318	2e-85	PREDICTED: uncharacterized protein LOC100255721 [Vitis vinifera]
271	(GAA)6	18	152	169	CACCCTCTTCATGTCAAAACC	58.123	21	ACCATTTTCATCCACCCAAT	59.051	20	234	11	244	gi|297738233|emb|CBI27434.3|	54.7	8e-07	unnamed protein product [Vitis vinifera]
272	(AC)10	20	30	49	CTTTCCACAACGTGCACCC	62.537	19	GCAGTTTCGTCTTCAGAGCC	60.142	20	258	0	257	gi|225429965|ref|XP_002283968.1|	189	3e-47	PREDICTED: probable lactoylglutathione lyase, chloroplast-like [Vitis vinifera]
273	(CAC)5	15	227	241	ACCATGGACGCCATATCAAC	60.613	20	TGGTGCATATTGCATGGTCT	59.955	20	277	122	398	gi|357512577|ref|XP_003626577.1|	99.4	6e-20	ATP synthase delta chain [Medicago truncatula] >gi|355501592|gb|AES82795.1| ATP synthase delta chain [Medicago truncatula]
274	(CAA)5	15	1755	1769	CCCCAACAACACCAACTCTT	59.861	20	ATTGATCCAACCGCTGACTC	60.081	20	265	1661	1925	gi|225444647|ref|XP_002276637.1|	811	0	PREDICTED: auxin response factor 19-like [Vitis vinifera]
275	(CCA)5	15	423	437	CTTGACTTCAGCGACCATCA	59.984	20	TTTTGGCAATATGGAAAGGC	59.907	20	177	323	499	--	--	--	--
276	(ATA)7aagga(GGT)5	41	100	140	CAGCGAATGTGAGTCTTCCA	59.984	20	ATCAAGCGCATCATTTTTCC	60.045	20	232	55	286	gi|15233845|ref|NP_195556.1|	149	1e-35	Rop guanine nucleotide exchange factor 1 [Arabidopsis thaliana] >gi|94730494|sp|Q93ZY2.2|ROGF1_ARATH RecName: Full=Rop guanine nucleotide exchange factor 1; Short=RopGEF1; AltName: Full=Kinase partner protein-like; Short=KPP-like >gi|15912195|gb|AAL08231.1| AT4g38430/F22I13_200 [Arabidopsis thaliana] >gi|22137268|gb|AAM91479.1| AT4g38430/F22I13_200 [Arabidopsis thaliana] >gi|332661528|gb|AEE86928…
277	(TAA)5	15	614	628	CGCATTTAAGTGGTTCGGAT	59.96	20	ATCGTCCACACTCACTTCCC	59.969	20	137	579	715	gi|357461691|ref|XP_003601127.1|	369	1e-101	Protein Jade-1 [Medicago truncatula] >gi|355490175|gb|AES71378.1| Protein Jade-1 [Medicago truncatula]
278	(CCTGGA)4	24	1574	1597	GTTCAGCATCCTAGCCAAGC	59.985	20	CCACGATACCCCATGCTTAC	60.214	20	194	1480	1673	gi|356542942|ref|XP_003539923.1|	543	1e-153	PREDICTED: uncharacterized protein LOC100810231 isoform 2 [Glycine max]
279	(ACC)6	18	180	197	CAAACAGTGAGGAACCAAAGC	59.766	21	GCCTGAGAACCAATTCGAGA	60.34	20	275	41	315	gi|356512325|ref|XP_003524870.1|	338	6e-92	PREDICTED: uncharacterized protein LOC100785647 [Glycine max]
280	(CAA)5	15	214	228	GGTCAACCAGCTCCATTGTT	59.973	20	GCCTGGTGTTAACGGTGATT	59.859	20	275	59	333	gi|357482523|ref|XP_003611548.1|	439	1e-122	BSD domain containing protein [Medicago truncatula] >gi|355512883|gb|AES94506.1| BSD domain containing protein [Medicago truncatula]
281	(CAA)5	15	214	228	GGTCAACCAGCTCCATTGTT	59.973	20	GCCTGGTGTTAACGGTGATT	59.859	20	251	59	309	gi|356541592|ref|XP_003539258.1|	434	1e-120	PREDICTED: uncharacterized protein LOC100813259 [Glycine max]
282	(CA)8	16	83	98	CTTCAGCTGCCCATTGTGTA	59.864	20	CCTGAAGTGCCTCCAAAAAC	59.711	20	149	45	193	gi|359481541|ref|XP_002276673.2|	541	1e-152	PREDICTED: probable receptor-like protein kinase At5g15080-like [Vitis vinifera]
283	(GTAGTG)4	24	1097	1120	ATCCTATACGACAGCTCCGC	59.321	20	TTTGGTGGCCATCTTCTTTC	60.051	20	119	1064	1182	gi|359473327|ref|XP_002269863.2|	615	1e-175	PREDICTED: chaperone protein dnaJ 16 [Vitis vinifera]
284	(CAA)6	18	629	646	ATGGGGAGATATGCCCTTTC	60.117	20	CATTGAAGGGTTTTGTTGGG	60.198	20	219	475	693	gi|356573289|ref|XP_003554795.1|	62	1e-08	PREDICTED: translation initiation factor eIF-2B subunit alpha-like [Glycine max]
285	(GTG)7	21	172	192	CCGGTGTTCGGTATAAATGG	58.12	20	ACAATTCGCTTCGGCTCTAA	58.01	20	116	138	253	gi|51536496|gb|AAU05486.1|	772	0	At1g33360 [Arabidopsis thaliana] >gi|53850505|gb|AAU95429.1| At1g33360 [Arabidopsis thaliana]
286	(CAA)6	18	205	222	CGAATGAGGTAGGCTATCGG	59.685	20	CATTGAAGGGTTTTGTTGGG	60.198	20	101	169	269	gi|356573289|ref|XP_003554795.1|	62	3e-09	PREDICTED: translation initiation factor eIF-2B subunit alpha-like [Glycine max]
287	(ACA)5	15	302	316	AACTACAACAACAACGGCCA	59.097	20	AAGCTTGTGAATTCGTTGCC	60.257	20	242	267	508	gi|531098|dbj|BAA06461.1|	284	1e-75	TED3 [Zinnia elegans]
288	(CAA)7	21	1129	1149	ATGGGGAGATATGCCCTTTC	60.117	20	TAAGTAAATCTGCCCTGGCG	60.223	20	206	975	1180	--	--	--	--
289	(CA)6ctaaaaacacacactacacctaacttaaatccacttgat(CTCA)4	67	50	116	ACTCCCATTTTCCCCATTTC	59.996	20	GCATCTTTCCAGCTGTGTGA	59.992	20	199	4	202	gi|359486259|ref|XP_002264759.2|	568	1e-161	PREDICTED: magnesium transporter NIPA2 [Vitis vinifera]
290	(CAC)5	15	497	511	CACCACCCTTTCCACACTTC	60.399	20	AATGAAGACCCTGCACCAAG	60.111	20	274	379	652	gi|359481991|ref|XP_002277150.2|	343	5e-93	PREDICTED: uncharacterized protein LOC100242486 [Vitis vinifera]
291	(AC)6	12	44	55	CATCCCTCTTTCAACCCTCA	60.042	20	CGAATGTTTTGGATCCGACT	59.933	20	203	15	217	gi|225462428|ref|XP_002263945.1|	171	5e-41	PREDICTED: uncharacterized protein LOC100253681 [Vitis vinifera]
292	(AG)6	12	58	69	TCATTCCCAATGTGGTTTCA	59.75	20	CGAATGTTTTGGATCCGACT	59.933	20	165	32	196	gi|225462428|ref|XP_002263945.1|	171	5e-41	PREDICTED: uncharacterized protein LOC100253681 [Vitis vinifera]
293	(CAA)5	15	560	574	GTTAATGATGCCTGGGCTGT	59.962	20	CTGCTGCTGTTGTTGTTGGT	59.946	20	216	472	687	gi|356546751|ref|XP_003541786.1|	243	9e-63	PREDICTED: uncharacterized protein LOC100818960 [Glycine max]
294	(AG)6	12	58	69	TCATTCCCAATGTGGTTTCA	59.75	20	TGATTTGTTTTTCAGCTGCG	59.992	20	258	32	289	gi|356546751|ref|XP_003541786.1|	243	9e-63	PREDICTED: uncharacterized protein LOC100818960 [Glycine max]
295	(TTC)6	18	305	322	AGTCCTCCTCCTCCTCCTTG	59.801	20	TGGGAGAACAAACAACACCA	59.976	20	256	95	350	gi|356574697|ref|XP_003555482.1|	164	1e-39	PREDICTED: receptor-like protein kinase-like [Glycine max]
296	(ATA)5	15	250	264	TAGCTCAGGTGGACATGGTG	59.701	20	TTGGAGGGAAGAGAGTGCAT	59.803	20	274	133	406	gi|18416499|ref|NP_567716.1|	168	1e-40	uncharacterized protein [Arabidopsis thaliana] >gi|332659619|gb|AEE85019.1| uncharacterized protein [Arabidopsis thaliana]
297	(AC)6	12	391	402	CCCAATCAATCATTCTTCCC	59.175	20	GAGAAGATGACGGTGCTGGT	60.269	20	268	322	589	gi|225447600|ref|XP_002272703.1|	674	0	PREDICTED: protein DGCR14 [Vitis vinifera]
298	(ACC)6(GCAACA)4	42	113	154	GTACAACGATCCCCAACAGC	60.384	20	CTGACGGATCATTTGTGGTG	59.96	20	172	55	226	gi|359495038|ref|XP_002267704.2|	244	6e-64	PREDICTED: flowering time control protein FY-like [Vitis vinifera]
299	(GCT)6	18	751	768	AAAACGGGGAAGAGGAAGAA	60.046	20	ACCAATGATGCCACCAACTT	60.24	20	209	655	863	gi|356528515|ref|XP_003532848.1|	63.9	7e-10	PREDICTED: BTB/POZ domain-containing protein At5g41330-like [Glycine max]
300	(CT)7ccttcacctcatgcaaattcacacccactaaa(AC)6	58	36	93	CAACCTTCAAACTCCCCC	57.882	18	TCCATTTGGGAATGGTGAAT	59.991	20	133	0	132	gi|48209969|gb|AAT40532.1|	175	5e-43	hydrolase, alpha/beta fold family protein [Solanum demissum]
301	(TTC)5	15	237	251	GATTTCCCGATCGAATCAGA	58.011	20	TACAACGGACGGTGCATAGA	60.122	20	226	174	399	gi|115472873|ref|NP_001060035.1|	177	3e-43	Os07g0569000 [Oryza sativa Japonica Group] >gi|113611571|dbj|BAF21949.1| Os07g0569000 [Oryza sativa Japonica Group]
302	(AAT)5	15	51	65	TCAAAGGATAAGAATTATGGAGCA	59.173	24	CTGTTTACGCAGCACTTCCA	60.05	20	109	16	124	gi|225431417|ref|XP_002279942.1|	341	1e-92	PREDICTED: WUSCHEL-related homeobox 13-like isoform 1 [Vitis vinifera]
303	(CA)8	16	108	123	AATCATCGCCTCCTTCACAC	60.081	20	AGGATTCAGCTTGTGAGCGT	60.02	20	181	69	249	gi|225435754|ref|XP_002285720.1|	1262	0	PREDICTED: importin-5 [Vitis vinifera]
304	(CT)7	14	114	127	CCACCCACCACACATTAACA	60.128	20	TTTCGTTATCTTCCATCGCC	60.038	20	181	43	223	gi|283132359|dbj|BAI63585.1|	825	0	ACT-domain-containing protein kinase [Lotus japonicus]
305	(ATA)6	18	511	528	GGAACCACTCCAAAACCAAA	59.807	20	AAGGTCCATCTGCCTCTTCA	59.803	20	279	462	740	gi|359478210|ref|XP_002278183.2|	292	7e-78	PREDICTED: uncharacterized protein LOC100264609 [Vitis vinifera]
306	(GTTA)4	16	136	151	TGCCACGTCAGCTCATTAGT	59.47	20	AATCTCACGAGGCGATTCAT	59.658	20	209	21	229	gi|225431481|ref|XP_002274482.1|	56.6	1e-07	PREDICTED: phosphatidylinositol 4-kinase beta 1-like [Vitis vinifera]
307	(GGT)5	15	593	607	GGTGAAAGGAGGGATGAACA	59.903	20	GGATACGAGGGTTGACCTTG	59.405	20	276	471	746	gi|22327990|ref|NP_200888.2|	191	9e-48	heavy metal transport/detoxification domain-containing protein [Arabidopsis thaliana] >gi|28416657|gb|AAO42859.1| At5g60800 [Arabidopsis thaliana] >gi|332009995|gb|AED97378.1| heavy metal transport/detoxification domain-containing protein [Arabidopsis thaliana]
308	(GGT)5	15	593	607	AGTTTGGTGACGGTGAAAGG	60.005	20	GGATACGAGGGTTGACCTTG	59.405	20	263	460	722	gi|22327990|ref|NP_200888.2|	194	1e-48	heavy metal transport/detoxification domain-containing protein [Arabidopsis thaliana] >gi|28416657|gb|AAO42859.1| At5g60800 [Arabidopsis thaliana] >gi|332009995|gb|AED97378.1| heavy metal transport/detoxification domain-containing protein [Arabidopsis thaliana]
309	(GGT)5	15	593	607	AGCGGCTCTCCAGGATAAAT	60.194	20	TCGTTGAACATCTGAGTGGC	59.837	20	258	504	761	gi|22327990|ref|NP_200888.2|	197	1e-49	heavy metal transport/detoxification domain-containing protein [Arabidopsis thaliana] >gi|28416657|gb|AAO42859.1| At5g60800 [Arabidopsis thaliana] >gi|332009995|gb|AED97378.1| heavy metal transport/detoxification domain-containing protein [Arabidopsis thaliana]
310	(AC)8tagactacactagtatgtcaccgcacaatctccagatacaccacccccatttcccattctttactctc(TAAA)4	100	37	136	GAAAAAGATATATCCCACCAACA	57.101	23	CCCCCAATTCTAAAACACGA	59.795	20	231	8	238	gi|75161472|sp|Q8VYF4.1|GATL7_ARATH	559	1e-158	RecName: Full=Probable galacturonosyltransferase-like 7
311	(AC)8tagactacactagtatgtcaccgcacaatctccagatacaccacccccatttcccattctttactctc(TAAA)4	100	37	136	GAAAAAGATATATCCCACCAACA	57.101	23	TGATAATATCCGTCCCCCAA	59.972	20	244	8	251	gi|75161472|sp|Q8VYF4.1|GATL7_ARATH	559	1e-158	RecName: Full=Probable galacturonosyltransferase-like 7
312	(AAG)7	21	164	184	GGCCCAAGTTTGAGACAAAA	60.073	20	TCGGTATAAGTGCACCACGA	60.096	20	219	14	232	gi|224129022|ref|XP_002320481.1|	234	9e-61	nucleobase ascorbate transporter [Populus trichocarpa] >gi|222861254|gb|EEE98796.1| nucleobase ascorbate transporter [Populus trichocarpa]
313	(GAA)7	21	193	213	GGCGTTCTCTTCCATTTCAA	59.175	20	GTTTTGGACCTTGCTTCTGC	60.058	20	253	124	376	gi|224101385|ref|XP_002312257.1|	308	1e-132	SET domain protein [Populus trichocarpa] >gi|222852077|gb|EEE89624.1| SET domain protein [Populus trichocarpa]
314	(ATT)5	15	86	100	CCCAAACAAGAAAACCTTAAAAGA	59.92	24	GACTCGGGTAGGTGTTCCAA	59.966	20	258	5	262	gi|356526079|ref|XP_003531647.1|	397	1e-109	PREDICTED: uncharacterized protein LOC100797526 [Glycine max]
315	(AGG)6	18	311	328	CATGATCTTAGGATGGCGTG	59.101	20	GCATTAGCACAGGCAAGACA	60.019	20	254	219	472	gi|225432430|ref|XP_002277039.1|	592	1e-167	PREDICTED: squamosa promoter-binding-like protein 7-like [Vitis vinifera]
316	(GTG)5	15	266	280	ATGATGGTGATGGTGGAGGT	60.056	20	ATCTGGTGTACGGAGGATGC	59.957	20	256	229	484	gi|356539985|ref|XP_003538472.1|	2480	0	PREDICTED: clathrin heavy chain 1-like [Glycine max]
317	(GTG)5	15	266	280	ATGATGGTGATGGTGGAGGT	60.056	20	TCCAGCTTGCACAGGTACAC	59.905	20	257	229	485	gi|356539985|ref|XP_003538472.1|	2405	0	PREDICTED: clathrin heavy chain 1-like [Glycine max]
318	(CAG)5	15	251	265	GGGCATCGAAATTCTTCAAA	60.016	20	CCTTGCTGTTGTTGTTGCTG	60.485	20	146	166	311	gi|357466291|ref|XP_003603430.1|	115	2e-25	Acyl-protein thioesterase [Medicago truncatula] >gi|355492478|gb|AES73681.1| Acyl-protein thioesterase [Medicago truncatula]
319	(TGC)5	15	90	104	ATCTCCCGTGATGGAAGTTG	59.927	20	TTGGTATCTATTCCAGCCGC	60.06	20	171	62	232	--	--	--	--
320	(TGG)7	21	558	578	GGTCCTTCGTTTCATTTGGA	59.978	20	CGGGGGTAGGAATAGAAAGC	59.894	20	235	806	1040	gi|297825443|ref|XP_002880604.1|	60.5	4e-08	transcriptional factor B3 family protein [Arabidopsis lyrata subsp. lyrata] >gi|297326443|gb|EFH56863.1| transcriptional factor B3 family protein [Arabidopsis lyrata subsp. lyrata]
321	(ATG)5	15	875	889	ATACGGCTACCATGCGAAAC	59.988	20	GGTTCAACATCTTCATTTTCGTT	59.407	23	234	695	928	gi|356577279|ref|XP_003556755.1|	109	6e-23	PREDICTED: uncharacterized protein LOC100784766 [Glycine max]
322	(TGA)5	15	459	473	ACCAACATATCGGTAGGCGA	60.352	20	ACATGGTTGTGGGTTGGAGT	60.135	20	221	360	580	gi|359479803|ref|XP_002276883.2|	713	0	PREDICTED: protein IWS1 homolog [Vitis vinifera]
323	(CATC)4	16	72	87	TGTGAGAAACAGAAACAAACCC	59.122	22	TCGTTGGTGTACGGAATTGA	59.964	20	192	9	200	gi|334186364|ref|NP_001190676.1|	223	1e-57	sensitive to freezing 6 protein [Arabidopsis thaliana] >gi|332657042|gb|AEE82442.1| sensitive to freezing 6 protein [Arabidopsis thaliana]
324	(CTG)5	15	122	136	GCCAAATGGCCTCTCTTTTT	60.562	20	AATCTTGAGCCGCAACCTTA	59.845	20	212	50	261	gi|356512772|ref|XP_003525090.1|	431	1e-119	PREDICTED: transportin-3-like isoform 2 [Glycine max]
325	(CAT)6	18	324	341	GCCAATGCTACAAATTTCGG	60.456	20	TGGTGATAAGGATGATGGCA	59.883	20	225	169	393	gi|7489001|pir||S14983	65.5	2e-10	extensin class I (clone w10-1 L) - tomato (fragment)
326	(ATC)5	15	46	60	GGTTCAACATCTTCATTTTCGTT	59.407	23	ATACGGCTACCATGCGAAAC	59.988	20	234	7	240	gi|356546630|ref|XP_003541727.1|	68.9	1e-10	PREDICTED: uncharacterized protein LOC100780133, partial [Glycine max]
327	(TCAAAG)4	24	627	650	GAATGCAGCCTCAACAACAA	59.847	20	GAGCCGCCATTGTCATATTT	59.929	20	219	547	765	gi|359489634|ref|XP_002276245.2|	1027	0	PREDICTED: ATP-dependent helicase BRM-like [Vitis vinifera]
328	(CAG)6	18	44	61	AAAGGTGGGAAGGGATTGTT	59.668	20	ATTGCCTGCTAACTCGAGGA	59.978	20	249	9	257	gi|224085557|ref|XP_002307619.1|	159	9e-39	histone 2 [Populus trichocarpa] >gi|222857068|gb|EEE94615.1| histone 2 [Populus trichocarpa]
329	(AGG)6	18	373	390	GGCCTCAATATCCACATGCT	59.923	20	CATCCGCAGACAGCTTATCA	59.972	20	269	168	436	gi|225440882|ref|XP_002276711.1|	738	0	PREDICTED: uncharacterized protein At5g03900, chloroplastic-like [Vitis vinifera]
330	(CAA)5	15	1131	1145	CTGTTGAGCAGTTCAGGCAC	59.622	20	GTGTGATCGAGGCGATTTTT	60.081	20	211	1044	1254	gi|20563|emb|CAA78386.1|	439	1e-122	protein 1 [Petunia x hybrida]
331	(AAT)5	15	689	703	GACAAGGTGATTGGGCAAGT	59.973	20	TGGAAGTAGGTGATGCGTTG	59.716	20	251	482	732	gi|315258233|gb|ADT91695.1|	381	1e-105	mitogen-activated protein kinase kinase 2 [Nicotiana attenuata]
332	(TGG)5	15	465	479	ACACCGAATAGGACGGACAG	59.989	20	TTTTCTGAAGTCCCGACCAC	60.088	20	229	302	530	gi|115456051|ref|NP_001051626.1|	350	1e-95	Os03g0805200 [Oryza sativa Japonica Group] >gi|75326432|sp|Q75HJ0.1|RH37_ORYSJ RecName: Full=DEAD-box ATP-dependent RNA helicase 37; AltName: Full=OsPL10a >gi|113550097|dbj|BAF13540.1| Os03g0805200 [Oryza sativa Japonica Group]
333	(ACT)6	18	68	85	ACCATTCTCACCACACCCAT	60.096	20	CATAGAAACCCGAGACGCAT	60.096	20	231	27	257	gi|170388|gb|AAA34140.1|	442	1e-123	chlorophyll a/b-binding protein [Solanum lycopersicum] >gi|225895|prf||1402358A photosystem I protein CAB
334	(TGG)5	15	448	462	AGTGGGTGGTGAGAATGAGG	59.962	20	TCCATCCATGCCAATAATCA	59.703	20	236	369	604	gi|225461355|ref|XP_002284644.1|	464	1e-129	PREDICTED: uncharacterized protein LOC100253839 [Vitis vinifera]
335	(GCT)7	21	65	85	GGAATATTCGACCGGGATTT	59.984	20	ACTGAATTTGCACAGTCCCC	59.973	20	226	18	243	gi|357446399|ref|XP_003593477.1|	476	1e-133	Lysine ketoglutarate reductase trans-splicing-like protein [Medicago truncatula] >gi|355482525|gb|AES63728.1| Lysine ketoglutarate reductase trans-splicing-like protein [Medicago truncatula]
336	(GAA)5	15	606	620	TGACGCAGTTGATGAAGAGG	59.984	20	GTTCTGATGGTGACGGAGGT	59.969	20	133	517	649	gi|225456743|ref|XP_002275632.1|	290	5e-77	PREDICTED: protein SET [Vitis vinifera]
337	(GAA)5	15	242	256	CTGATAGTATGCCGCGAACA	59.856	20	GTTCTGATGGTGACGGAGGT	59.969	20	119	167	285	gi|356518304|ref|XP_003527819.1|	290	2e-77	PREDICTED: uncharacterized protein LOC100807597 [Glycine max]
338	(TAAA)4	16	48	63	CAGCTTTCTCAGATTGAACCC	58.923	21	TTGCCTCCCAGAACCTAATG	60.066	20	224	9	232	gi|363808362|ref|NP_001241999.1|	597	1e-169	uncharacterized protein LOC100781599 [Glycine max]
339	(GAG)7	21	560	580	TCGTTAAAATGGCGTCATCA	60.073	20	TCATTCCTATCGCCAAAACC	59.901	20	100	523	622	gi|225456475|ref|XP_002284543.1|	1079	0	PREDICTED: auxin response factor 2 [Vitis vinifera]
340	(AGA)5	15	283	297	CGTTGGGGAGATTCTTTTCA	60.044	20	CTCGTTGACCAATTCCCAAT	59.79	20	158	178	335	gi|224115010|ref|XP_002316916.1|	95.9	7e-19	white-brown-complex ABC transporter family [Populus trichocarpa] >gi|222859981|gb|EEE97528.1| white-brown-complex ABC transporter family [Populus trichocarpa]
341	(ATG)7	21	1415	1435	TGATGCTCCTGATGAGAACG	60.044	20	CCTTGCCACAACTTCCATTT	59.79	20	262	1256	1517	gi|115459218|ref|NP_001053209.1|	572	1e-162	Os04g0497900 [Oryza sativa Japonica Group] >gi|38345391|emb|CAD41245.2| OSJNBa0067K08.20 [Oryza sativa Japonica Group] >gi|113564780|dbj|BAF15123.1| Os04g0497900 [Oryza sativa Japonica Group]
342	(ATG)7	21	443	463	GACGACGACGACAATGAAGA	59.837	20	CTTGATGGGAAACCGTCTGT	59.966	20	214	393	606	gi|356537914|ref|XP_003537451.1|	101	1e-20	PREDICTED: protein DA1-related 1-like isoform 1 [Glycine max]
343	(ATG)6	18	443	460	GACGACGACGACAATGAAGA	59.837	20	GCCTGAATCTATCCCCACTTG	60.831	21	137	393	529	gi|356537914|ref|XP_003537451.1|	66.2	2e-10	PREDICTED: protein DA1-related 1-like isoform 1 [Glycine max]
344	(TGA)5	15	108	122	GGATGATGATGTTCCTCTTGC	59.503	21	AACGAATTCGACGAAACCAG	60.11	20	228	17	244	gi|359495990|ref|XP_003635128.1|	1256	0	PREDICTED: uncharacterized protein LOC100255037 [Vitis vinifera]
345	(AAC)6	18	161	178	AAACGAAAGCAAGCAAGGAA	59.996	20	CAAATCTGCTCCTCCAGCTC	60.096	20	226	70	295	--	--	--	--
346	(AAAAG)4	20	60	79	TTCTTCCATTCTGACAACGC	58.85	20	CCCAACTCTTTGGTGGTGAT	59.82	20	171	25	195	gi|56606536|gb|AAW02790.1|	294	9e-79	calmodulin 2 [Codonopsis lanceolata]
347	(TCACAA)4	24	253	276	AGGAACAGCCAACCACAATC	59.973	20	GCATCAACCTCAAGCTGTCA	59.992	20	235	192	426	gi|225438428|ref|XP_002276437.1|	101	1e-20	PREDICTED: uncharacterized protein LOC100266179 [Vitis vinifera]
348	(GGT)5	15	299	313	TGGACTTGATGACAAGGCTG	59.831	20	GCCTGATCCCCTTCTTTTTC	60.017	20	207	264	470	gi|225455135|ref|XP_002267350.1|	1103	0	PREDICTED: golgin candidate 5-like isoform 1 [Vitis vinifera]
349	(CT)6	12	101	112	GTGGCCCATATCAAAACACA	59.251	20	GCTGCTGAGTTACGAGGAGG	60.156	20	121	21	141	gi|356497496|ref|XP_003517596.1|	159	8e-38	PREDICTED: uncharacterized protein LOC100819044 [Glycine max]
350	(ATA)7aagga(GGT)5	41	70	110	AAGTTGATAAACCCCGAGGC	60.32	20	ATCAAGCGCATCATTTTTCC	60.045	20	250	7	256	gi|15233845|ref|NP_195556.1|	136	1e-31	Rop guanine nucleotide exchange factor 1 [Arabidopsis thaliana] >gi|94730494|sp|Q93ZY2.2|ROGF1_ARATH RecName: Full=Rop guanine nucleotide exchange factor 1; Short=RopGEF1; AltName: Full=Kinase partner protein-like; Short=KPP-like >gi|15912195|gb|AAL08231.1| AT4g38430/F22I13_200 [Arabidopsis thaliana] >gi|22137268|gb|AAM91479.1| AT4g38430/F22I13_200 [Arabidopsis thaliana] >gi|332661528|gb|AEE86928…
351	(TGA)5	15	342	356	GTCGCTTGTTCGGTCTTCTC	59.997	20	CGCCTTCCTCCACTTACTCA	60.388	20	226	233	458	gi|359486364|ref|XP_003633435.1|	143	2e-33	PREDICTED: uncharacterized protein LOC100248433 [Vitis vinifera]
352	(TGG)5	15	298	312	ATGGCTTTGGTGGTTGTAGC	60	20	AGACCCTTCTCCCACCATCT	59.929	20	226	149	374	gi|225441658|ref|XP_002282457.1|	312	8e-84	PREDICTED: thioredoxin-like 1-1, chloroplastic-like [Vitis vinifera]
353	(GGT)5	15	88	102	AAGTAACAAAAATGGCCGGA	59.451	20	AAAGTGTTCCACCCAGCAAC	60.012	20	277	64	340	gi|356562759|ref|XP_003549636.1|	276	1e-73	PREDICTED: nucleobase-ascorbate transporter 6-like [Glycine max]
354	(AC)6	12	204	215	GGTTTGAATTAATTTGGGGGA	59.882	21	AATCCCATAAACCCCTGACC	59.881	20	270	159	428	gi|225449489|ref|XP_002283485.1|	65.1	3e-09	PREDICTED: elicitor-responsive protein 1 [Vitis vinifera]
355	(AAT)5	15	487	501	TACGATCGCTCTTCCAATCC	60.177	20	TCAGACTCATTCCCATTCCC	59.862	20	278	270	547	gi|357504393|ref|XP_003622485.1|	431	1e-119	NF-kappa-B-activating protein [Medicago truncatula] >gi|355497500|gb|AES78703.1| NF-kappa-B-activating protein [Medicago truncatula]
356	(CA)9t(AC)8	35	205	239	TAGGGTTCCATCCATTTCCA	60.126	20	TTGGTTTTGAGTTGAATGTTGG	59.876	22	250	67	316	gi|224081597|ref|XP_002306462.1|	711	0	CPK related kinase 5 [Populus trichocarpa] >gi|222855911|gb|EEE93458.1| CPK related kinase 5 [Populus trichocarpa]
357	(GGGTCA)4	24	512	535	ACCCAACCTGAACAAGATGC	59.973	20	ATACTGCTGCCACTGACCCT	59.751	20	252	323	574	gi|356495137|ref|XP_003516437.1|	129	1e-28	PREDICTED: uncharacterized protein LOC100794880 [Glycine max]
358	(CT)6	12	52	63	CCAACAAAATCTCAAATAAACACA	58.164	24	CCCCATCCAGAGAATGAAGA	60.003	20	117	23	139	gi|225440081|ref|XP_002282532.1|	260	3e-68	PREDICTED: dual specificity protein phosphatase 12 [Vitis vinifera]
359	(TCA)5tctagtcagtc(AGTT)4	42	90	131	TCCCTCATACTTCATCTTCAACA	58.707	23	GAATCATGTCCCGTAAGCGT	59.962	20	201	52	252	gi|343172232|gb|AEL98820.1|	402	0	AP-1 complex subunit gamma-1, partial [Silene latifolia]
360	(TGA)5	15	193	207	TGCGTTGACTTTGACTCTGC	60.183	20	TCCTCCTCACATTCCACTCC	60.048	20	192	156	347	--	--	--	--
361	(TCA)5	15	753	767	CCAACTCCGGACTCCTAACA	60.103	20	TGCGTTGACTTTGACTCTGC	60.183	20	212	591	802	gi|356557390|ref|XP_003546999.1|	55.5	1e-06	PREDICTED: uncharacterized protein LOC100816169 [Glycine max]
362	(AAG)5	15	1084	1098	GCCGATTGTTGATTCCAAGT	59.939	20	CCTCCTCATCAGCAACCTTC	59.803	20	269	1007	1275	gi|356549976|ref|XP_003543366.1|	517	1e-145	PREDICTED: ribosomal RNA processing protein 1 homolog [Glycine max]
363	(AAG)5	15	144	158	TCATACTGAAGCGTCCACCA	60.263	20	CCTCCTCATCAGCAACCTTC	59.803	20	261	75	335	gi|356549976|ref|XP_003543366.1|	176	2e-43	PREDICTED: ribosomal RNA processing protein 1 homolog [Glycine max]
364	(GCA)7(ACA)6	39	568	606	GCAATCGATGCTCAAGATGA	59.914	20	TGTAATGGTTGTGGAGGTGG	59.262	20	254	379	632	--	--	--	--
365	(AGT)5	15	391	405	TAAGCTGCATCCCATTACCC	59.923	20	ATGTCCAGCAACCATCACAA	59.967	20	190	293	482	gi|225457745|ref|XP_002262900.1|	253	1e-132	PREDICTED: uncharacterized protein C57A10.07 [Vitis vinifera]
366	(TGG)5ttatggaggaggtggtggttatgggaggcgtga(TGG)5	63	309	371	ACGGGCGAAATATCACTGTC	59.962	20	AACACCAAACCGCAACTTTC	60.015	20	277	241	517	gi|356541091|ref|XP_003539016.1|	264	1e-69	PREDICTED: 31 kDa ribonucleoprotein, chloroplastic-like [Glycine max]
367	(TGG)5	15	309	323	ACGGGCGAAATATCACTGTC	59.962	20	AACACCAAACCGCAACTTTC	60.015	20	259	241	499	gi|18076086|emb|CAC80549.1|	257	1e-67	glycine-rich RNA-binding protein [Ricinus communis]
368	(ACA)6	18	178	195	TGCCCCTTTTCATCATCATC	60.812	20	GTTCGCGTTATCCGTATCGT	59.988	20	251	70	320	gi|359481840|ref|XP_003632676.1|	1112	0	PREDICTED: uncharacterized protein LOC100253711 [Vitis vinifera]
369	(AAC)5	15	191	205	TCACCACTTCATCTCCCCTC	60.048	20	TCCATGACCCATCAAGATCA	59.85	20	214	33	246	gi|359473951|ref|XP_003631380.1|	995	0	PREDICTED: LOW QUALITY PROTEIN: protein NLP7-like [Vitis vinifera]
370	(TGG)5	15	456	470	CGGTGGCTGTTTCACCTAAT	59.993	20	AATATTTTTGGGCATGGCTG	59.795	20	264	400	663	gi|225442479|ref|XP_002283785.1|	355	7e-97	PREDICTED: uncharacterized protein LOC100241227 [Vitis vinifera]
371	(TGT)5	15	154	168	AGTACAACCGACCACTTCCG	60.028	20	TGTCAACCGAACACCAAAAA	59.981	20	217	62	278	gi|356549976|ref|XP_003543366.1|	176	2e-43	PREDICTED: ribosomal RNA processing protein 1 homolog [Glycine max]
372	(CA)8	16	34	49	ACACACCTTCTCTCCCCCAT	60.77	20	GGGGCAACACCAGGTAGATA	59.813	20	240	7	246	gi|356516998|ref|XP_003527177.1|	165	9e-50	PREDICTED: transmembrane 9 superfamily member 4-like [Glycine max]
373	(GT)6	12	118	129	AAATACACACCCCCTTTCCC	59.919	20	CCATTGGAGAGGGTTAGCAA	60.066	20	239	11	249	gi|357461827|ref|XP_003601195.1|	239	4e-62	Primary amine oxidase [Medicago truncatula] >gi|355490243|gb|AES71446.1| Primary amine oxidase [Medicago truncatula]
374	(ATC)5	15	50	64	TCCATCAAAACACACACACAGA	60.049	22	CACCCATAGAAGCCACACCT	59.989	20	204	23	226	gi|3334412|sp|Q96473.1|VATL_KALDA	316	2e-85	RecName: Full=V-type proton ATPase 16 kDa proteolipid subunit; Short=V-ATPase 16 kDa proteolipid subunit; AltName: Full=V-type H(+)-ATPase 16 kDa subunit; AltName: Full=Vacuolar proton pump 16 kDa proteolipid subunit >gi|1622721|gb|AAC49473.1| V-type H+-ATPase 16 kDa subunit [Kalanchoe daigremontiana] >gi|256568123|gb|ACU87545.1| V-H+-ATPase subunit c protein [Limonium bicolor]
375	(TGG)5	15	373	387	GGGTTGGAGGTTGAACAAGA	59.943	20	GCTTTATCACCTTTTCGGCA	60.209	20	277	245	521	gi|359485606|ref|XP_003633295.1|	28.5	4e-06	PREDICTED: uncharacterized protein LOC100853570 [Vitis vinifera]
376	(GGT)6gatttgaatattattggtggcggc(GGT)5	57	248	304	GATCGTGGTTTAGGTGGTGG	60.232	20	GGGTTGTCCAGTTTGCTTGT	60.012	20	222	214	435	gi|225461001|ref|XP_002280601.1|	296	1e-143	PREDICTED: RNA-binding post-transcriptional regulator csx1-like [Vitis vinifera]
377	(ATC)6	18	44	61	TTTCGTTTCTTCAAAAGCCA	58.531	20	CATTGCGATGAGTGAGGAGA	59.942	20	168	2	169	gi|89114124|gb|ABD61653.1|	1520	0	sucrose synthase [Cichorium intybus]
378	(ATAA)4	16	1522	1537	AGGAGCAATTCGTATGGGTG	59.955	20	TCACAAACGCAAACAAAAGC	59.895	20	124	1469	1592	gi|89114124|gb|ABD61653.1|	733	0	sucrose synthase [Cichorium intybus]
379	(ATG)6	18	1683	1700	GAGTACTCTTTTGCAGGCGG	60.015	20	GAGGTTATGGCAGATTGGGA	59.894	20	132	1595	1726	gi|359472664|ref|XP_002279807.2|	412	1e-113	PREDICTED: uncharacterized protein LOC100256001 [Vitis vinifera]
380	(TGA)5	15	292	306	ACCAAAGGCAGCTCACAGTT	59.914	20	CCTCCCTCACTCATCTCTGC	59.945	20	188	148	335	gi|225444395|ref|XP_002268248.1|	519	1e-146	PREDICTED: probable pyruvate, phosphate dikinase regulatory protein, chloroplastic-like isoform 1 [Vitis vinifera]
381	(AGA)5	15	959	973	AGGGAAATGGAGGAGGAGAA	60.008	20	TTCCTGTCCGTATCCGTCTC	60.073	20	242	873	1114	gi|225431591|ref|XP_002282621.1|	492	1e-138	PREDICTED: pre-mRNA-splicing factor ISY1 homolog isoform 1 [Vitis vinifera] >gi|359476953|ref|XP_003631919.1| PREDICTED: pre-mRNA-splicing factor ISY1 homolog isoform 2 [Vitis vinifera] >gi|359476955|ref|XP_003631920.1| PREDICTED: pre-mRNA-splicing factor ISY1 homolog isoform 3 [Vitis vinifera]
382	(AACCG)4	20	706	725	TTATGTGGTGGTGGTTGTGG	60.128	20	CGGTTTTCGGTTTTCATTGT	59.839	20	280	559	838	gi|356577279|ref|XP_003556755.1|	109	6e-23	PREDICTED: uncharacterized protein LOC100784766 [Glycine max]
383	(TC)7	14	33	46	TTGTCTCCAACTTCGATCCC	60.05	20	CTACGAACCTCAGTCCTCGC	60.012	20	137	7	143	gi|356564581|ref|XP_003550530.1|	927	0	PREDICTED: importin subunit alpha-1-like [Glycine max]
384	(AC)7	14	37	50	TCAAAACCGTTCAACAATCAA	59.048	21	AGCGTTAGGTCGGAGAGACA	60.012	20	127	11	137	gi|119866037|gb|ABM05488.1|	305	3e-82	Impa2 [Nicotiana benthamiana]
385	(ATTTTT)5	30	305	334	GAAGGCGAGGATGATGATGT	60.042	20	TCCATTTCTCTCTTACAAACCCA	59.987	23	123	240	362	gi|356546630|ref|XP_003541727.1|	50.8	6e-06	PREDICTED: uncharacterized protein LOC100780133, partial [Glycine max]
386	(TCAT)4	16	66	81	GGTTTTCACCGGTGCGTAT	60.77	19	GGGAGGAGGACTTCTTGGTC	60.05	20	171	12	182	gi|225449547|ref|XP_002283722.1|	303	3e-81	PREDICTED: uncharacterized protein LOC100258210 [Vitis vinifera]
387	(CA)11	22	54	75	CACACACACCCACACACAAA	59.923	20	TCCAAGTCGGTTGCTTTCTT	59.853	20	126	1	126	gi|76160945|gb|ABA40436.1|	618	1e-176	serine/threonine protein kinase SAPK8-like protein [Solanum tuberosum]
388	(GTTCT)4	20	78	97	AAAACAGAACAAAACAGAACGAA	58.029	23	CCAAGGATGATTGTCTGCCT	60.073	20	235	41	275	gi|356523809|ref|XP_003530527.1|	375	1e-103	PREDICTED: dual specificity protein kinase shkC-like [Vitis vinifera]
389	(ATA)5	15	173	187	TGCACCTACTTCACACGAGG	59.897	20	TTCACGTTGGTCTTGGAACA	60.128	20	267	126	392	gi|357496209|ref|XP_003618393.1|	225	4e-58	Paired amphipathic helix protein Sin3 [Medicago truncatula] >gi|355493408|gb|AES74611.1| Paired amphipathic helix protein Sin3 [Medicago truncatula]
390	(CAAC)4	16	84	99	ATTCTGTCGGTGGTCAGTCC	59.969	20	AACGGATCAGATTTCAACGC	60.081	20	261	61	321	gi|224065409|ref|XP_002301803.1|	466	1e-130	glycosyltransferase, CAZy family GT8 [Populus trichocarpa] >gi|222843529|gb|EEE81076.1| glycosyltransferase, CAZy family GT8 [Populus trichocarpa]
391	(AT)6	12	1574	1585	TGCCAACAATTTCAGGAACA	60.088	20	GAGAAACCGAGAGTTTGAGCA	59.607	21	262	1427	1688	gi|229358082|gb|ACQ57189.1|	651	0	acyl acyl-carrier-protein thioesterase type B [Camellia oleifera]
392	(TG)6	12	80	91	CTCAGTCCACCATTCCACCT	59.962	20	ATACTCCGATTGATGACGCC	59.923	20	100	47	146	gi|225426775|ref|XP_002282807.1|	771	0	PREDICTED: lysophospholipid acyltransferase [Vitis vinifera]
393	(CCA)6	18	196	213	GACTTGTCGGATGTGCAATG	60.12	20	CGGAGAGGGCTGTGAAACTA	60.388	20	231	42	272	gi|357438045|ref|XP_003589298.1|	80.5	7e-15	Cysteine-rich receptor-like protein kinase [Medicago truncatula] >gi|355478346|gb|AES59549.1| Cysteine-rich receptor-like protein kinase [Medicago truncatula]
394	(TGG)5	15	194	208	CGAATGAGGTTGAAAATGAGG	59.555	21	CATTAGCCAACCTGAAGGGA	60.066	20	235	92	326	gi|357493985|ref|XP_003617281.1|	781	0	Lateral signaling target protein-like protein [Medicago truncatula] >gi|355518616|gb|AET00240.1| Lateral signaling target protein-like protein [Medicago truncatula]
395	(CAG)5	15	80	94	AGCAGCAGCAGCAACAACTA	59.958	20	GGCGAAAGAACTGCCTGTAG	60.015	20	139	11	149	gi|356522418|ref|XP_003529843.1|	179	3e-44	PREDICTED: uncharacterized protein LOC100810803 [Glycine max]
396	(TTC)5	15	80	94	CAGCTTGCAACTATACATTTACTACTC	57.215	27	TCCTTTGTTCCCCTTGTCAG	60.081	20	216	34	249	gi|356514210|ref|XP_003525799.1|	177	1e-43	PREDICTED: filament-like plant protein 7-like [Glycine max]
397	(TGG)5	15	366	380	CTGCAAGAGTATCATGGGCA	59.823	20	ACAACCAAAGCCACCTTCAC	60.012	20	251	223	473	gi|225434931|ref|XP_002283598.1|	136	2e-31	PREDICTED: probable receptor-like protein kinase At5g47070-like [Vitis vinifera]
398	(TCC)5	15	98	112	CATTCCATTACTCTTGTTGTTTCAA	59.482	25	GAAGACCAGTGGGTGAGGAA	60.088	20	251	5	255	gi|37572447|dbj|BAC98493.1|	271	9e-72	AG-motif binding protein-3 [Nicotiana tabacum]
399	(GCA)6	18	1352	1369	TGGGGGTTGAGAAAATCAAG	59.903	20	TTCCAAGCAATTTCGATTCC	60.016	20	184	1329	1512	gi|359474135|ref|XP_002273005.2|	559	1e-157	PREDICTED: serine/threonine-protein kinase WNK8-like [Vitis vinifera]
400	(CT)7	14	32	45	CATCAACTCATAAAAACCAAATTCA	59.343	25	AACGGAATGTCGTTGGAGAG	60.111	20	190	0	189	gi|359481568|ref|XP_002277884.2|	523	1e-147	PREDICTED: uncharacterized protein LOC100248184 [Vitis vinifera]
401	(GAA)5	15	55	69	CAAAGTCAAAGTGATACGGGAA	59.131	22	GAAAAGCCAACAGCAGAACC	59.859	20	167	21	187	gi|356571138|ref|XP_003553737.1|	266	5e-70	PREDICTED: LOW QUALITY PROTEIN: sugar transporter ERD6-like 5-like [Glycine max]
402	(AC)6	12	101	112	CGTACAACCGAGAACCATGA	59.566	20	CCACGTGGACGACCAGTAAT	60.833	20	279	18	296	gi|225438019|ref|XP_002274734.1|	179	2e-44	PREDICTED: uncharacterized protein LOC100263471 [Vitis vinifera]
403	(AC)6	12	101	112	CGACATCGTACAACCGAGAA	59.716	20	CTGGGAAACATTGCCGTATT	59.823	20	244	12	255	gi|225438019|ref|XP_002274734.1|	94.7	4e-19	PREDICTED: uncharacterized protein LOC100263471 [Vitis vinifera]
404	(CCA)5	15	349	363	GTCCCACCACTATCACCACC	60.096	20	TAGTTGGCGGGTTAGATTGC	60.096	20	256	222	477	gi|76262500|gb|ABA41400.1|	258	7e-68	pherophorin-C2 protein precursor [Chlamydomonas reinhardtii]
405	(GAT)5	15	767	781	GAAATGACCAAGGCAGGTGT	59.973	20	TTACTTTGGCAAGTCGAGCC	60.386	20	262	553	814	gi|356516916|ref|XP_003527138.1|	376	1e-103	PREDICTED: vacuolar protein sorting-associated protein 24 homolog 1-like [Glycine max]
406	(GAT)5	15	711	725	GCTGTTGACTCTGCATTGGA	59.992	20	TTACTTTGGCAAGTCGAGCC	60.386	20	220	539	758	gi|356516916|ref|XP_003527138.1|	374	1e-102	PREDICTED: vacuolar protein sorting-associated protein 24 homolog 1-like [Glycine max]
407	(AAAGTC)4	24	1184	1207	GGGTCACCAGTGGAGTCAGT	60.006	20	CTTGGTGGCAATGACTTTGA	59.691	20	275	956	1230	gi|359479822|ref|XP_002269412.2|	339	1e-91	PREDICTED: uncharacterized protein LOC100254466 [Vitis vinifera]
408	(CAT)6	18	40	57	CTGGAAAGTCTTTGCGGTTG	60.796	20	TGTGATCTCCGTGACCCATA	59.918	20	168	0	167	gi|225458503|ref|XP_002282254.1|	781	0	PREDICTED: uncharacterized protein LOC100247210 [Vitis vinifera]
409	(TGA)5	15	235	249	GAATTGGATGAAGCCGAAAA	60.016	20	CCATTACTAGGGCGAATCCA	59.916	20	128	196	323	gi|357510817|ref|XP_003625697.1|	89	1e-16	RING finger and WD repeat domain-containing protein [Medicago truncatula] >gi|355500712|gb|AES81915.1| RING finger and WD repeat domain-containing protein [Medicago truncatula]
410	(AT)8	16	80	95	CCACCCAAATACCACCATTC	59.91	20	TTACTCAGCAAGCCTCCGTT	60.015	20	173	52	224	gi|356540751|ref|XP_003538848.1|	165	1e-39	PREDICTED: probable polyol transporter 6-like [Glycine max]
411	(CAA)5tggtgtagcataaagagacgttgctatcgtacgccccatacgtacattcaccgtctttccatgcgccatatccca(AC)8	106	88	193	CATAGAAGCCAGCCAACCAT	60.096	20	TGGATTTGTGAGAGGTCGGT	60.51	20	177	40	216	gi|359484594|ref|XP_002281124.2|	720	0	PREDICTED: uncharacterized protein LOC100254414 [Vitis vinifera]
412	(GGA)5	15	230	244	GAACGAGTTTGGTGAGGAGC	59.851	20	TAAAGAAGCCAGCATCAGCC	60.49	20	248	27	274	--	--	--	--
413	(AC)6	12	44	55	TCTTCTTTCTTATTCCACCTCCA	59.251	23	TTTCCCACTACCTCCACTGC	60.111	20	130	17	146	gi|225438287|ref|XP_002269415.1|	592	1e-168	PREDICTED: beta-1,3-galactosyltransferase 7 [Vitis vinifera]
414	(CA)8	16	52	67	TCATCATCATCCCTCAATCG	59.404	20	AGCTGTGTCCTTAGCTTCGC	59.786	20	265	29	293	gi|225442162|ref|XP_002275840.1|	742	0	PREDICTED: developmentally regulated G-protein 2 [Vitis vinifera]
415	(ATCA)4	16	48	63	CCCCAAACCAACACATTCTC	60.21	20	TTTCACTCAACGCTTTGCAC	60.035	20	206	9	214	gi|356526878|ref|XP_003532043.1|	617	1e-175	PREDICTED: serine/threonine-protein phosphatase PP2A-2 catalytic subunit-like [Glycine max]
416	(TGG)5	15	349	363	TTGTTACGAAAACCGGGAAG	59.968	20	GCTCCTTAAACGCCCACATA	60.096	20	222	224	445	gi|225449551|ref|XP_002283773.1|	607	1e-172	PREDICTED: uncharacterized protein LOC100247953 isoform 1 [Vitis vinifera] >gi|359486813|ref|XP_003633477.1| PREDICTED: uncharacterized protein LOC100247953 isoform 2 [Vitis vinifera]
417	(GGT)6	18	936	953	ATGCCCACAAGTTTCTCACC	59.973	20	CCACTGTTGTTGTTGCTGCT	59.946	20	248	843	1090	gi|356520424|ref|XP_003528862.1|	818	0	PREDICTED: DEAD-box ATP-dependent RNA helicase 8-like [Glycine max]
418	(CAA)5	15	238	252	TTTGAATCTCCCAAACGACC	59.91	20	AACCACTGTTGTTGCTGCTG	59.946	20	278	6	283	gi|225454138|ref|XP_002270379.1|	847	0	PREDICTED: DEAD-box ATP-dependent RNA helicase 8 [Vitis vinifera]
419	(ATA)5	15	684	698	TGATGACGTCACTGAGGAGC	59.988	20	CGTCGTTTCCATTTCGGTTA	60.856	20	232	510	741	gi|357441851|ref|XP_003591203.1|	183	2e-45	Pheromone receptor-like protein [Medicago truncatula] >gi|355480251|gb|AES61454.1| Pheromone receptor-like protein [Medicago truncatula]
420	(ACC)7	21	65	85	AGACACCACAACAACCACCA	59.89	20	GAGTGGACTCGAAGCGGTAG	60.012	20	171	27	197	gi|225431865|ref|XP_002275330.1|	879	0	PREDICTED: COBRA-like protein 7 [Vitis vinifera]
421	(GGT)6	18	78	95	CAAAACAAATGCAACCGACA	60.535	20	TAAGCAGCAGGAGGTGGTCT	60.012	20	229	54	282	gi|222080621|gb|ACM41587.1|	203	7e-51	bHLH transcription factor MYC4 [Catharanthus roseus]
422	(TCA)5	15	1011	1025	ATCCCTCACATCTTTGTGCC	59.934	20	CGAGAGCTTGGAAGACCATC	59.95	20	125	932	1056	gi|357459399|ref|XP_003599980.1|	67	7e-10	hypothetical protein MTR_3g050030 [Medicago truncatula] >gi|355489028|gb|AES70231.1| hypothetical protein MTR_3g050030 [Medicago truncatula]
423	(AC)7	14	47	60	AACCCATCAATGAATCCCTG	59.605	20	TTTTGTTGGGTTTTGTGTCG	59.459	20	256	9	264	gi|75216205|sp|Q9ZQB9.1|CSLCC_ARATH	108	2e-23	RecName: Full=Probable xyloglucan glycosyltransferase 12; AltName: Full=Cellulose synthase-like protein C12; Short=AtCslC12 >gi|31711706|gb|AAP68209.1| At4g07960 [Arabidopsis thaliana]
424	(TA)7	14	1058	1071	TGCATATTCCCATACCAGCA	59.914	20	CACATATGATGGGCCAACG	60.763	19	138	966	1103	gi|226507178|ref|NP_001143203.1|	75.9	1e-12	uncharacterized protein LOC100275706 [Zea mays]
425	(ACC)5	15	211	225	CCTAACCATGGCAGACGAAT	59.955	20	CTCCTGAGCCTTTTGTTTCG	59.986	20	178	143	320	gi|359483606|ref|XP_002271969.2|	310	2e-83	PREDICTED: uncharacterized protein LOC100245196 [Vitis vinifera]
426	(CTTT)4	16	94	109	CCGTATCCCATCCTCTCAAA	59.887	20	CTCCTGAGCCTTTTGTTTCG	59.986	20	256	65	320	gi|225429462|ref|XP_002278761.1|	627	1e-178	PREDICTED: uncharacterized protein LOC100259454 [Vitis vinifera]
427	(TGC)5	15	1866	1880	GCAATCTCCACAAGGTGGTT	59.973	20	CAACTTTGTTGGGGTGAAGC	60.529	20	243	1706	1948	gi|212275119|ref|NP_001130556.1|	255	1e-66	uncharacterized protein LOC100191655 [Zea mays]
428	(AC)6	12	218	229	TGGTGAAAGTGTGTTTCGGA	60.128	20	TGTCGCTGACTTTTGATTGC	59.995	20	202	62	263	gi|9558599|gb|AAF88162.1|AC026234_13	90.1	9e-17	Nearly identical to vacuolar ATP synthase subunit B (V-atpase B subunit)(V-atpase 57 KD subunit) from Arabidopsis thaliana gi|137465 and is a member of ATP synthase alpha/beta PF|00006 family and contains an ATP synthase beta chain PF|01038 domain. ESTs gb|F14109, gb|AA650677, gb|N65767, gb|BE038735, gb|T88157, gb|F14079, gb|H76885, gb|N96777, gb|T14042 come from this gene [Arabidopsis thaliana]
429	(TCA)5ccatccccatcaacatcccgtcatcatcatggacattatcaccatcgtcgccgtcg(TCA)6	89	71	159	GGCTCGCCTGAATTCATATC	59.633	20	ATGGTTGTTGGTGTTGGGTT	59.989	20	203	7	209	gi|42563995|ref|NP_187692.2|	65.9	2e-10	C3H4 type zinc finger protein [Arabidopsis thaliana] >gi|145651778|gb|ABP88114.1| At3g10810 [Arabidopsis thaliana] >gi|332641436|gb|AEE74957.1| C3H4 type zinc finger protein [Arabidopsis thaliana]
430	(TCA)6	18	93	110	ATCATACCATCAGCATCCCC	59.592	20	ATGGTTGTTGGTGTTGGGTT	59.989	20	137	24	160	gi|356533181|ref|XP_003535146.1|	53.5	9e-07	PREDICTED: uncharacterized protein LOC100819068 [Glycine max]
431	(CTCA)4	16	34	49	CCTCATCACTTCATCTTAAAACCC	60.23	24	TGCATTAGCAGAAGCCATTG	59.976	20	124	1	124	gi|359479362|ref|XP_002277357.2|	962	0	PREDICTED: ruBisCO large subunit-binding protein subunit alpha, chloroplastic-like [Vitis vinifera]
432	(TC)6acacacactaaaaacacactttttttt(CA)6	51	74	124	TGTTGTGTTGTCCTCCTGTCA	60.186	21	GCAACATCAACCATGTCACC	59.819	20	269	14	282	gi|204022232|dbj|BAG71201.1|	777	0	DELLA 2 [Lactuca sativa]
433	(ACC)7	21	209	229	AGCCACCAACACAACAACAA	60.049	20	CCTATGTCGCCTAAACGGAC	59.592	20	178	128	305	gi|42563995|ref|NP_187692.2|	52.8	2e-06	C3H4 type zinc finger protein [Arabidopsis thaliana] >gi|145651778|gb|ABP88114.1| At3g10810 [Arabidopsis thaliana] >gi|332641436|gb|AEE74957.1| C3H4 type zinc finger protein [Arabidopsis thaliana]
434	(ACC)7	21	141	161	AGACACCACAACAACCACCA	59.89	20	CCTATGTCGCCTAAACGGAC	59.592	20	135	103	237	gi|42563995|ref|NP_187692.2|	50.1	3e-07	C3H4 type zinc finger protein [Arabidopsis thaliana] >gi|145651778|gb|ABP88114.1| At3g10810 [Arabidopsis thaliana] >gi|332641436|gb|AEE74957.1| C3H4 type zinc finger protein [Arabidopsis thaliana]
435	(TC)7	14	42	55	TCATTTATTTTCATTTCCACTTCTTG	59.804	26	TCGGCCAAAACTTACGTAGC	60.264	20	266	11	276	gi|351724449|ref|NP_001236802.1|	225	4e-58	uncharacterized protein LOC100305540 [Glycine max]
436	(GCT)5	15	58	72	AAGGATTGAAAGGGAAACGG	60.291	20	TGCTCCATCGAGTAATGTGC	59.83	20	280	35	314	gi|307135844|gb|ADN33714.1|	89.7	5e-17	ty3-gypsy retrotransposon protein [Cucumis melo subsp. melo]
437	(GAA)6	18	1455	1472	CGAAAGGGTGGGATGATAAG	59.382	20	CGTCTTTAAGTCCCCGATTG	59.564	20	266	1353	1618	gi|225430918|ref|XP_002270435.1|	501	1e-140	PREDICTED: protein KRI1 homolog [Vitis vinifera]
438	(CTC)5	15	219	233	TCAGGAATCACCACTCCTCC	60.048	20	GGACTCTGACCAAAAGCTGC	59.997	20	280	181	460	gi|225434116|ref|XP_002276507.1|	453	1e-126	PREDICTED: protein IQ-DOMAIN 14-like [Vitis vinifera]
439	(AG)8	16	72	87	TCTCTCAAAAACACACATTCACTG	59.328	24	TTTCCCCATGTGTTCCTAGC	59.933	20	217	5	221	gi|225434116|ref|XP_002276507.1|	587	1e-166	PREDICTED: protein IQ-DOMAIN 14-like [Vitis vinifera]
440	(TTG)5	15	1821	1835	GCTGGAACATCAAACAGGGT	59.973	20	ACAATGCCGCACATTTAAGA	59.186	20	264	1646	1909	gi|8671350|emb|CAB95025.1|	833	0	pectin methylesterase [Nicotiana tabacum]
441	(AAC)5	15	864	878	CAAATGGCTGCAGCTGATAA	59.976	20	CCATACGCCAAACATCACAC	59.847	20	166	738	903	gi|225456252|ref|XP_002279421.1|	225	9e-58	PREDICTED: uncharacterized protein LOC100244084 [Vitis vinifera]
442	(TGG)5	15	90	104	TGGTAAAGGTGGTGGTTGTTG	60.685	21	CCACCGCTATTTTCCGTAGA	60.089	20	156	56	211	gi|359478048|ref|XP_002268601.2|	230	2e-59	PREDICTED: probable receptor protein kinase TMK1-like [Vitis vinifera]
443	(AACT)5	20	203	222	CGAAAACCCTAACTCCACCA	59.964	20	CGAATTCTCCCTTCATGTCC	59.483	20	261	25	285	gi|225436797|ref|XP_002269323.1|	651	0	PREDICTED: tubby-like F-box protein 3-like [Vitis vinifera]
444	(AGC)5	15	220	234	CGCGGAAAGACAGATTTCAG	60.904	20	CCTCCAGATCAAGTAAAGGTGC	60.13	22	206	108	313	--	--	--	--
445	(AAACA)4	20	73	92	CCCTATAAAAACCCCCTCCA	60.007	20	AGTGCGTCTCCGATCTTGTT	59.874	20	121	11	131	gi|15221813|ref|NP_175843.1|	118	4e-26	dehydrin family protein [Arabidopsis thaliana] >gi|11762148|gb|AAG40352.1|AF325000_1 At1g54410 [Arabidopsis thaliana] >gi|17979507|gb|AAL50089.1| At1g54410/F20D21_23 [Arabidopsis thaliana] >gi|20453307|gb|AAM19892.1| At1g54410/F20D21_23 [Arabidopsis thaliana] >gi|332194979|gb|AEE33100.1| dehydrin family protein [Arabidopsis thaliana]
446	(AGA)5agg(AGA)5	33	339	371	AAAGATGGCGAGAAGTGTGG	60.255	20	TAATCACTGTCGCTGCTGCT	59.77	20	119	310	428	gi|102655942|gb|AAY33920.2|	185	3e-45	polyubiquitin [Euphorbia characias]
447	(ACA)8	24	579	602	AATTACCTACCCGCCAACCT	59.725	20	ATTTGTTGCCACCTCTTGCT	59.74	20	231	457	687	gi|356521408|ref|XP_003529348.1|	136	8e-31	PREDICTED: protein E6-like [Glycine max]
448	(TGG)7	21	565	585	GGGACAAATGTCGTTTTGCT	59.978	20	TTTCCTATGATGGGTCCTGC	59.894	20	238	464	701	gi|225450321|ref|XP_002273052.1|	382	1e-105	PREDICTED: zinc finger CCCH domain-containing protein 14 [Vitis vinifera]
449	(CAA)5	15	106	120	CCACAAACACCATCCTTCAA	59.389	20	AGTCGAGTGAAAATGGGTCG	60.111	20	143	15	157	gi|1235896|gb|AAB63310.1|	257	8e-68	18.6 kDa heat-shock protein [Helianthus annuus]
450	(CA)11	22	856	877	TCCCAACCTCTCTCTCCCTT	60.186	20	CGATGAATGTTTCAACGACG	60.111	20	134	812	945	gi|209573856|gb|ACI62866.1|	1352	0	trehalose 6-phosphate synthase [Gossypium arboreum]
451	(CCA)7	21	71	91	CCTAAACCTCCGATCTTCCC	59.897	20	CTGGCTGTAGCCATGGTTTT	60.132	20	115	39	153	gi|359479775|ref|XP_002270638.2|	271	1e-95	PREDICTED: serine/threonine-protein phosphatase BSL1-like [Vitis vinifera]
452	(ACC)6	18	39	56	CCACCACCATCTTCTCTCTTTC	60.11	22	GTTGGGTATGGGTTGTTTGG	59.948	20	111	0	110	gi|359497000|ref|XP_002280261.2|	112	2e-24	PREDICTED: uncharacterized protein LOC100262292 [Vitis vinifera]
453	(CTG)5	15	479	493	ATGGAGGTTTAATGGAGGGG	60.011	20	CAGATGTTGTGGCCAATGAC	59.967	20	139	433	571	gi|359496184|ref|XP_003635172.1|	89.7	3e-17	PREDICTED: uncharacterized protein LOC100852895 [Vitis vinifera]
454	(AACCAG)4	24	319	342	ACCGAAACCAGAACCAGATG	59.966	20	GCATGCGGAAAATATGGATT	59.763	20	263	271	533	gi|15236117|ref|NP_194343.1|	89	1e-16	uncharacterized protein [Arabidopsis thaliana] >gi|4538942|emb|CAB39678.1| uncharacterized protein [Arabidopsis thaliana] >gi|7269464|emb|CAB79468.1| uncharacterized protein [Arabidopsis thaliana] >gi|18377837|gb|AAL67105.1| AT4g26130/F20B18_240 [Arabidopsis thaliana] >gi|23505985|gb|AAN28852.1| At4g26130/F20B18_240 [Arabidopsis thaliana] >gi|332659761|gb|AEE85161.1| uncharacterized protein [Arab…
455	(GTG)5	15	836	850	AGAGATGGTCGATGGTGAGG	60.072	20	TTTAAGGTTCTCGGCACCAG	60.241	20	139	746	884	gi|225457929|ref|XP_002279699.1|	385	1e-105	PREDICTED: uncharacterized protein LOC100247144 [Vitis vinifera]
456	(ATG)5	15	599	613	AGCTTGAGGCTGATGTCGAT	59.981	20	ATCACGAACAGATGGCAACA	60.12	20	275	385	659	gi|224105299|ref|XP_002313759.1|	1550	0	global transcription factor group [Populus trichocarpa] >gi|222850167|gb|EEE87714.1| global transcription factor group [Populus trichocarpa]
457	(GGT)5	15	316	330	ATGACGCTGCTGAGGAAGAT	59.981	20	TTAGCACCAGACGCCTTCTT	60.015	20	130	247	376	gi|357459399|ref|XP_003599980.1|	67	7e-10	hypothetical protein MTR_3g050030 [Medicago truncatula] >gi|355489028|gb|AES70231.1| hypothetical protein MTR_3g050030 [Medicago truncatula]
458	(AACA)4	16	55	70	TCACACCATAAATCTCGCAAA	59.172	21	CTCTGATGACCTGTGGGGTT	59.962	20	197	28	224	gi|225443982|ref|XP_002274153.1|	120	1e-26	PREDICTED: protein kinase PINOID [Vitis vinifera]
459	(CTTT)4	16	62	77	CACACAAAGAGACACAAATTTTCA	59.219	24	CTGCTTTGAGGACCCATGAT	60.073	20	248	32	279	gi|356522460|ref|XP_003529864.1|	473	1e-132	PREDICTED: protein ROOT HAIR DEFECTIVE 3 homolog 1-like [Glycine max]
460	(TC)9	18	763	780	TAAGGAGACCGCGTTCTTTG	60.378	20	TGACGTGGAAACCTTGATGA	60.088	20	228	703	930	gi|18407751|ref|NP_564811.1|	552	1e-156	UDP-glucose 4-epimerase [Arabidopsis thaliana] >gi|90093280|gb|ABD85153.1| At1g63180 [Arabidopsis thaliana] >gi|332195944|gb|AEE34065.1| UDP-glucose 4-epimerase [Arabidopsis thaliana]
461	(AG)7	14	58	71	ATAACCTGACCTGAGCGCAA	60.796	20	TAAGGAGACCGCGTTCTTTG	60.378	20	123	8	130	gi|12644540|sp|Q9M9M9.1|NDUAC_ARATH	288	7e-77	RecName: Full=Probable NADH dehydrogenase [ubiquinone] 1 alpha subcomplex subunit 12 >gi|21593289|gb|AAM65238.1| probable NADH-ubiquinone oxidoreductase subunit B17.2 (Complex I-B17.2) (CI-B17.2) [Arabidopsis thaliana]
462	(TTC)7	21	62	82	AAAGAGCAGCAAGCATTTGG	60.523	20	GCCCTTGTGATGGTTTGATT	59.797	20	189	31	219	gi|225431279|ref|XP_002275676.1|	150	1e-35	PREDICTED: uncharacterized protein LOC100267751 [Vitis vinifera]
463	(CCA)6	18	131	148	ACTCCACCACTCCAAAATGC	59.973	20	CTGTGGTGAGGTTGAGGGAT	59.962	20	131	75	205	gi|357461691|ref|XP_003601127.1|	369	1e-101	Protein Jade-1 [Medicago truncatula] >gi|355490175|gb|AES71378.1| Protein Jade-1 [Medicago truncatula]
464	(TTGA)4	16	1146	1161	TTTATGGGACAGGTGGTGGT	60.088	20	CAACATACTTTTGGTCCAGCC	59.485	21	193	995	1187	gi|356531708|ref|XP_003534418.1|	556	1e-157	PREDICTED: uncharacterized protein LOC100778428 [Glycine max]
465	(AG)6	12	64	75	AAAGAATTTAAGGGTGGGCG	60.305	20	TCATTGGCACCAACACAAGT	60.008	20	266	35	300	gi|225452428|ref|XP_002277200.1|	801	0	PREDICTED: probable monodehydroascorbate reductase, cytoplasmic isoform 2 [Vitis vinifera]
466	(GAT)5	15	65	79	CGAATCGAAATGTCCAGAGAA	60.199	21	AGCTGACGAGGATGTGGTCT	59.866	20	229	30	258	gi|359481404|ref|XP_002277067.2|	156	2e-37	PREDICTED: acylphosphatase-like [Vitis vinifera]
467	(CTG)5	15	396	410	TGGCAAAACTAGCAAACGTG	59.911	20	TTCATCAGAGCCATCAACCA	60.201	20	244	330	573	gi|359488670|ref|XP_002273438.2|	613	1e-174	PREDICTED: zinc finger CCCH domain-containing protein 41-like [Vitis vinifera]
468	(GGT)6	18	553	570	GGCACCTAACAAGGACCAGA	60.111	20	ACCCGGTCCTTTCTTGCTAT	59.962	20	268	500	767	gi|358347306|ref|XP_003637699.1|	314	3e-84	Dual-specificity protein phosphatase-like protein, partial [Medicago truncatula] >gi|355503634|gb|AES84837.1| Dual-specificity protein phosphatase-like protein, partial [Medicago truncatula]
469	(TCA)7	21	298	318	CTTGATGGGAAACCGTCTGT	59.966	20	GCAGTTGTTTGTGGTGGTTG	60.049	20	252	154	405	gi|357446605|ref|XP_003593578.1|	109	4e-23	LRR receptor-like serine/threonine-protein kinase FEI [Medicago truncatula] >gi|355482626|gb|AES63829.1| LRR receptor-like serine/threonine-protein kinase FEI [Medicago truncatula]
470	(TG)6	12	1312	1323	CTGACGGATGTTGGGATCTT	59.927	20	CAAATTTGAGCTTGGTTCGC	60.752	20	177	1204	1380	gi|356552234|ref|XP_003544474.1|	491	1e-137	PREDICTED: uncharacterized protein LOC100788692 [Glycine max]
471	(TGG)6	18	546	563	TCATGCGTTTGGTGTGTTTT	60.011	20	TTTGAGCAATGATACAGCGG	59.833	20	265	461	725	gi|225450011|ref|XP_002274498.1|	449	1e-125	PREDICTED: 50S ribosomal protein L1, chloroplastic [Vitis vinifera]
472	(TGG)6	18	377	394	TGAGCTGGCTGAAGATGATG	60.096	20	TTTGAGCAATGATACAGCGG	59.833	20	211	346	556	gi|225450011|ref|XP_002274498.1|	467	1e-130	PREDICTED: 50S ribosomal protein L1, chloroplastic [Vitis vinifera]
473	(CAC)6	18	122	139	TTCAATGGCAGCATCAAAAA	60.193	20	TGAGCTGGCTGAAGATGATG	60.096	20	110	61	170	gi|297599816|ref|NP_001047872.2|	51.2	7e-06	Os02g0706600 [Oryza sativa Japonica Group] >gi|255671198|dbj|BAF09786.2| Os02g0706600 [Oryza sativa Japonica Group]
474	(AATC)4tgttggtaaagaataaacatgtcaaatccaccaaatccatctg(CAT)6	77	123	199	CATCGAGCGCTACCCTTTTA	60.356	20	TTGTTGAAGATGGAATGGCA	60.049	20	236	25	260	gi|359488053|ref|XP_002266454.2|	374	1e-103	PREDICTED: uncharacterized protein LOC100246648 [Vitis vinifera]
475	(GAA)5	15	56	70	AAAATACGTGGACGACAAAGC	59.148	21	CAAGAGAACGAGCATGACCA	59.984	20	212	5	216	gi|356530227|ref|XP_003533684.1|	365	1e-100	PREDICTED: choline-phosphate cytidylyltransferase B-like [Glycine max]
476	(GAA)5	15	36	50	CTTCAAAGCATATCAGCCGC	60.876	20	CCATCAACGTTCGTGTTTTG	60.004	20	122	13	134	gi|351726244|ref|NP_001236608.1|	294	8e-79	uncharacterized protein LOC100500087 [Glycine max]
477	(TC)7	14	117	130	CCCTTCCCAAATCAATCTCA	59.864	20	TGTTGGTTGTTCGTGACGTT	60.049	20	119	93	211	gi|225432592|ref|XP_002281388.1|	1016	0	PREDICTED: ARM REPEAT PROTEIN INTERACTING WITH ABF2 isoform 1 [Vitis vinifera]
478	(CCA)6	18	1722	1739	ATTGGTGGACATGGAATCGT	60.057	20	CTCCGAAAGTGAGCATCTCC	59.95	20	231	1594	1824	gi|357513079|ref|XP_003626828.1|	949	0	Dynamin-related protein 1E [Medicago truncatula] >gi|355520850|gb|AET01304.1| Dynamin-related protein 1E [Medicago truncatula]
479	(CAA)5	15	59	73	CATGAGTGAATCAGGTAAAGATGA	58.264	24	AACAAGAGCCATCCAACACC	59.973	20	270	27	296	gi|225462958|ref|XP_002268796.1|	196	2e-49	PREDICTED: 60S ribosomal protein L18a-1 [Vitis vinifera]
480	(CCG)5	15	226	240	CACCGTTACCTGATTTTCCG	60.357	20	GTTCGTTTTCGCGACATTTT	60.117	20	178	187	364	gi|359489512|ref|XP_002272077.2|	741	0	PREDICTED: receptor-like serine/threonine-protein kinase At2g45590-like [Vitis vinifera]
481	(CA)7	14	137	150	TCCCCCTTTTATTCACCTCC	60.124	20	TGCTTAGGGTTGATTTTGGC	60.074	20	177	73	249	gi|225441325|ref|XP_002276334.1|	223	5e-57	PREDICTED: probable calcium-binding protein CML35 [Vitis vinifera]
482	(AC)9	18	70	87	CCCACACACCCTCATTTTCT	59.82	20	GAGCTTGACTGTGACACGGA	60.03	20	267	14	280	gi|225439982|ref|XP_002281255.1|	312	4e-84	PREDICTED: 60S ribosomal protein L12 [Vitis vinifera]
483	(CCA)5	15	722	736	TACCCTGCACCACTACCCTC	59.989	20	ACACTCAAAAAGTGGGGTGG	59.861	20	240	622	861	gi|359487591|ref|XP_003633617.1|	432	1e-120	PREDICTED: G patch domain-containing protein 8-like [Vitis vinifera]
484	(CCA)5	15	443	457	ATATAACCACCATGGCCAGC	59.674	20	GATATGGAGGTGCTGGAGGA	60.034	20	277	226	502	gi|21322711|emb|CAD22154.1|	327	3e-88	pherophorin-dz1 protein [Volvox carteri f. nagariensis]
485	(AAGA)4	16	513	528	CACTGGGAGTGGTGATGTTG	59.997	20	CCTCGGCTATTGTTTCCTGA	60.206	20	236	331	566	gi|359490505|ref|XP_002268078.2|	976	0	PREDICTED: tripeptidyl-peptidase 2 [Vitis vinifera]
486	(CAG)5	15	857	871	AGGGGACAGCAAACATTCTG	60.111	20	CACGAGTTTTCCTTCCTTGG	59.705	20	280	682	961	gi|363814579|ref|NP_001242765.1|	400	1e-110	uncharacterized protein LOC100797661 [Glycine max]
487	(ATG)7	21	382	402	GAGGTGGTTGTTGGTCGAGT	60.009	20	GAGAATGGGGCAAGTGGATA	59.894	20	253	176	428	gi|225433442|ref|XP_002285674.1|	327	1e-96	PREDICTED: non-lysosomal glucosylceramidase-like [Vitis vinifera]
488	(CACT)4	16	39	54	CAACATTTCAGTTCCGTCCA	59.541	20	CAGCCAACATCAATTGCTTC	59.276	20	182	0	181	gi|15240208|ref|NP_198554.1|	59.3	1e-07	chaperone DnaJ-domain containing protein [Arabidopsis thaliana] >gi|30693076|ref|NP_851102.1| chaperone DnaJ-domain containing protein [Arabidopsis thaliana] >gi|145334655|ref|NP_001078673.1| chaperone DnaJ-domain containing protein [Arabidopsis thaliana] >gi|186527150|ref|NP_001119323.1| chaperone DnaJ-domain containing protein [Arabidopsis thaliana] >gi|186527153|ref|NP_001119324.1| chaperone D…
489	(CTC)6	18	514	531	CAAGATCTGAGGTGTCGCAA	59.984	20	GTATCTGGTCGGGGAACTGA	59.927	20	127	453	579	gi|357145261|ref|XP_003573581.1|	229	3e-59	PREDICTED: HVA22-like protein i-like [Brachypodium distachyon]
490	(ACAA)4	16	28	43	CTTTCTTCTTCATCATCTCTTTCAC	57.806	25	CGGCATCAATTTCCACTTTT	59.938	20	253	0	252	gi|359486527|ref|XP_002274774.2|	890	0	PREDICTED: uncharacterized protein LOC100240985 [Vitis vinifera]
491	(TC)6tggttaaaccacccgaccgacggactgactgactgagatataccaatatggcaccgccg(GCA)6	89	121	209	TGACGTACCACTCCACAAGACT	59.688	22	TGCTGTTGTTGTTCTCCGTC	59.88	20	240	1	240	gi|225463209|ref|XP_002271151.1|	961	0	PREDICTED: cleft lip and palate transmembrane protein 1 homolog [Vitis vinifera]
492	(AC)6	12	88	99	CGACTTCTGTTATCACCCCA	58.569	20	ACCATACATGCTTGCCCAGT	60.406	20	202	4	205	gi|359494273|ref|XP_002272553.2|	305	6e-82	PREDICTED: probable glutathione S-transferase parC-like isoform 1 [Vitis vinifera]
493	(TCT)6	18	409	426	CTCCCTCCATTCGGTGTAGA	60.065	20	TGCGTGCCTACAAACTGAAC	59.911	20	277	372	648	gi|359477496|ref|XP_003631985.1|	458	1e-127	PREDICTED: uncharacterized protein LOC100854837 [Vitis vinifera]
494	(TC)7tacaccagcctcagcctgtgtgtgtgttactcttgtctattaaagttaaaataaagttgaatttattagggtttgtttgctaaatatttatttatgtaga(AAG)6	132	25	156	CTTTCGCGACTTTCCCTTAT	58.467	20	CTCCCTCCATTCGGTGTAGA	60.065	20	193	0	192	gi|359495964|ref|XP_002267137.2|	73.2	5e-17	PREDICTED: uncharacterized protein LOC100266068 [Vitis vinifera]
495	(GGT)5	15	263	277	GACGATGGAATCCCTGTCAC	60.335	20	CTCTTCCTTGGGCTCTTCCT	59.95	20	249	115	363	gi|195618310|gb|ACG30985.1|	169	9e-42	60S acidic ribosomal protein P1 [Zea mays] >gi|195625300|gb|ACG34480.1| 60S acidic ribosomal protein P1 [Zea mays]
496	(GAT)6	18	1650	1667	CAGATGAGTGCACCTGAGGA	59.98	20	AGTTGCAACGATGTCAGCAG	60.056	20	141	1613	1753	gi|225463725|ref|XP_002264162.1|	571	1e-161	PREDICTED: uncharacterized protein LOC100261025 [Vitis vinifera]
497	(CCA)5	15	155	169	CTTTCTTCATCCGTCCCTTG	59.665	20	GGTTGCAAAGTGGTCTTGGT	60.012	20	172	92	263	gi|296084093|emb|CBI24481.3|	51.2	5e-06	unnamed protein product [Vitis vinifera]
498	(CAATT)4	20	105	124	CAAACACCACCACAAACACC	59.745	20	TATTGAATGAATCTGCCGCC	60.942	20	213	51	263	gi|21165525|dbj|BAB93530.1|	277	1e-73	mitogen-activated protein kinase [Solanum tuberosum]
499	(TGG)7	21	274	294	TTAAACAACCCAAAACCCCA	60.06	20	CATAAGTCCACCCCACAACA	59.262	20	257	80	336	gi|359475153|ref|XP_002281272.2|	258	2e-95	PREDICTED: serine/threonine-protein kinase SMG1 [Vitis vinifera]
500	(TGG)7	21	274	294	ACCCCTCAAAATCCCATCAT	60.388	20	CCGGAGTCTGATTAGGAGCA	60.353	20	267	107	373	gi|225447496|ref|XP_002265233.1|	84	9e-16	PREDICTED: uncharacterized protein LOC100256200 [Vitis vinifera]
501	(AC)7	14	103	116	CGCCCGAATTTCTCTCTCTA	59.546	20	AAAAGGTGCCATTGTTCTCG	60.11	20	235	14	248	gi|357466187|ref|XP_003603378.1|	896	0	epsin N-terminal homology (ENTH) domain-containing protein [Medicago truncatula] >gi|355492426|gb|AES73629.1| epsin N-terminal homology (ENTH) domain-containing protein [Medicago truncatula]
502	(ATC)5	15	247	261	GCAATCAATCTCCACGTCATT	59.954	21	CTTTCACCACAGGTTTCCGT	60.005	20	209	186	394	gi|225454641|ref|XP_002267090.1|	435	1e-121	PREDICTED: uncharacterized protein LOC100249418 [Vitis vinifera]
503	(GAT)5ggta(ATG)5	34	398	431	ACGGAAACCTGTGGTGAAAG	60.005	20	TCGGGATGATGTGGTAACAA	59.774	20	225	375	599	gi|350539299|ref|NP_001233874.1|	259	3e-68	protein DCL, chloroplastic [Solanum lycopersicum] >gi|6014934|sp|Q42463.1|DCL_SOLLC RecName: Full=Protein DCL, chloroplastic; AltName: Full=Defective chloroplasts and leaves protein; Flags: Precursor >gi|1305531|gb|AAC49433.1| defective chloroplasts and leaves; required for chloroplast development and palisade cell differentiation in leaves [Solanum lycopersicum] >gi|1323698|gb|AAC49434.1| DCL [S…
504	(TAA)5	15	172	186	ACCACCACCGAAACAAGAAG	60.005	20	ACCATCCATTGCTAGAGGGA	59.508	20	259	100	358	gi|225458778|ref|XP_002285118.1|	69.3	4e-11	PREDICTED: uncharacterized protein LOC100252320 [Vitis vinifera]
505	(AAATCA)4	24	69	92	ATCAAAAATTCCGATCACCG	59.762	20	GATGGGGATTCGGATAAGGT	59.981	20	113	41	153	gi|359479902|ref|XP_002267361.2|	1600	0	PREDICTED: uncharacterized protein LOC100260666 [Vitis vinifera]
506	(ACA)5	15	127	141	CAACAACAACAAGCACCACC	60.049	20	GCCTGTAAATGCCTCTCTGC	59.985	20	272	92	363	gi|356563290|ref|XP_003549897.1|	287	1e-76	PREDICTED: RNA-binding post-transcriptional regulator csx1-like [Glycine max]
507	(AAAT)4	16	33	48	CCTAATCTTCTTCCCGCCTC	60.166	20	TCATTGCCGCTAATCCTCTT	59.807	20	229	0	228	gi|357451219|ref|XP_003595886.1|	130	8e-30	ATP-citrate synthase [Medicago truncatula] >gi|355484934|gb|AES66137.1| ATP-citrate synthase [Medicago truncatula]
508	(AT)6	12	40	51	ATCTCCCTCCCAACTGGTTT	59.795	20	TCGACGAAGATAGCCAAGGT	59.836	20	213	5	217	gi|357451219|ref|XP_003595886.1|	130	8e-30	ATP-citrate synthase [Medicago truncatula] >gi|355484934|gb|AES66137.1| ATP-citrate synthase [Medicago truncatula]
509	(ATC)5	15	104	118	CACACAATGAGCAACCAACC	60.008	20	GGTATCACCGCGAAACAACT	60	20	195	80	274	gi|115450773|ref|NP_001048987.1|	140	7e-33	Os03g0151800 [Oryza sativa Japonica Group] >gi|113547458|dbj|BAF10901.1| Os03g0151800 [Oryza sativa Japonica Group]
510	(ATT)5	15	435	449	CCCGTGAATCAAACGAATTT	59.801	20	CCCAGATTTTTCGTCCTGAA	60.044	20	270	312	581	gi|225470934|ref|XP_002265230.1|	139	2e-31	PREDICTED: uncharacterized protein LOC100260339 [Vitis vinifera]
511	(AC)6	12	113	124	CATTTCCCCAGCAGATTCAT	59.894	20	TTTGTACGAAGGTTTTCCCG	59.968	20	253	65	317	gi|356522734|ref|XP_003530001.1|	235	4e-61	PREDICTED: uncharacterized protein LOC100778031 [Glycine max]
512	(CA)7	14	29	42	CACACGCATCAAAATTAACAAA	58.657	22	TTACGTCCAGTAAGCGGACC	60.132	20	228	0	227	gi|356564268|ref|XP_003550377.1|	434	1e-120	PREDICTED: random slug protein 5-like [Glycine max]
513	(AT)7	14	687	700	TGCTAAGCTTCGTCCTTGGT	60.015	20	GTTCTCGCAGTTCTCGCTTT	59.763	20	222	527	748	--	--	--	--
514	(TCC)5	15	423	437	TACCCGTCGTTATTCGGATG	60.712	20	TACCCACCAAAGTCAGAGCC	60.111	20	273	344	616	gi|225461459|ref|XP_002282417.1|	738	0	PREDICTED: uncharacterized protein LOC100246918 [Vitis vinifera]
515	(TGA)6	18	1040	1057	GAGTGGTGGCATGATGAATG	59.925	20	CCAAGAAAATCTCGGGTCAA	60.044	20	117	1010	1126	gi|359481520|ref|XP_002275477.2|	305	1e-81	PREDICTED: zinc finger protein NUTCRACKER-like [Vitis vinifera]
516	(CAT)5	15	161	175	AGTGCGCCTCCTTGAGACTA	60.156	20	CGGTGTTGCTTACTTCCACA	59.758	20	107	92	198	gi|359490844|ref|XP_002269872.2|	79.7	1e-14	PREDICTED: mutS2 protein-like [Vitis vinifera]
517	(TGG)6	18	353	370	ACACTCAATTTAGGGCACCG	59.993	20	ATTCGACCCCTCACTCTCCT	60.073	20	213	182	394	gi|225439191|ref|XP_002269447.1|	842	0	PREDICTED: uncharacterized protein LOC100253507 [Vitis vinifera]
518	(AATCC)4	20	126	145	CCCCTTCCCAAAGAAAACTC	59.912	20	CTAGTAAGCCACCGGCTGAG	60.03	20	182	11	192	gi|225465653|ref|XP_002270542.1|	1662	0	PREDICTED: 26S proteasome non-ATPase regulatory subunit 1 [Vitis vinifera]
519	(AAG)5	15	658	672	CCAAAATGGAGACCAGGAGA	60.042	20	TCCAGTTGCTTCAGTTGGAA	59.415	20	160	593	752	gi|225445334|ref|XP_002284790.1|	375	1e-103	PREDICTED: uncharacterized protein LOC100245830 [Vitis vinifera]
520	(GAA)5	15	507	521	ATGAGTTCATGGGAAGCTCG	60.218	20	GTTCGGTCAACTCAGCAACA	59.88	20	121	434	554	gi|359478639|ref|XP_002281079.2|	526	1e-148	PREDICTED: GTP-binding protein 5-like [Vitis vinifera]
521	(AAG)5	15	79	93	AAGGGGTGATTTGTGTTTGG	59.688	20	GCCCATTTTGCAGAAGACAT	60.081	20	224	56	279	gi|225457713|ref|XP_002277414.1|	275	1e-72	PREDICTED: uncharacterized protein LOC100252976 isoform 1 [Vitis vinifera]
522	(ATGAAG)4	24	1062	1085	GAAACAGAGTCGCAAGGAGG	59.989	20	TCCCAGTAGCTTTCGCCTTA	59.975	20	190	949	1138	gi|260446983|emb|CBG76265.1|	94.4	4e-18	OO_Ba0005L10-OO_Ba0081K17.16 [Oryza officinalis]
523	(ATGAAG)4	24	307	330	TACCACCCACCTTACCCAAA	60.081	20	TCCCAGTAGCTTTCGCCTTA	59.975	20	242	142	383	--	--	--	--
524	(GAT)7	21	457	477	CATTGTGACCGTTGGATCTG	59.96	20	CCTTGATGCATCGTGAAGTG	60.263	20	157	389	545	gi|356548467|ref|XP_003542623.1|	201	5e-50	PREDICTED: uncharacterized protein LOC100802615 [Glycine max]
525	(ATC)5	15	115	129	GTCGAACCACTTCGACCATT	59.973	20	CATATTCATGGTGGCTGCAC	59.955	20	216	90	305	gi|225441720|ref|XP_002283046.1|	252	7e-66	PREDICTED: zinc finger A20 and AN1 domain-containing stress-associated protein 8 isoform 1 [Vitis vinifera] >gi|225441722|ref|XP_002283050.1| PREDICTED: zinc finger A20 and AN1 domain-containing stress-associated protein 8 isoform 2 [Vitis vinifera]
526	(CA)6	12	68	79	CCCACACACAAACACACACA	59.923	20	GATCACGTTGTGACCGAGTG	60.162	20	119	32	150	gi|359494701|ref|XP_002269774.2|	218	3e-56	PREDICTED: dynamin-related protein 3A-like [Vitis vinifera]
527	(TTAT)4	16	117	132	AAACAAGTTGGGCCTTTTCA	59.587	20	GGGCGAGAACAGTCAAGAAA	60.375	20	116	90	205	gi|359496846|ref|XP_002272372.2|	875	0	PREDICTED: uncharacterized protein LOC100258406 [Vitis vinifera]
528	(AAT)7	21	573	593	TGTTGAAGCGCTTTGATGTC	59.995	20	GGTCGGATAACGAACTGGAA	59.933	20	195	516	710	gi|225443802|ref|XP_002266486.1|	316	3e-85	PREDICTED: protein SCAR3-like [Vitis vinifera]
529	(TC)8	16	228	243	CTTACCTTGCCTTATGCCGT	59.248	20	GAGGAACCACCCGTATCAGA	59.927	20	196	177	372	gi|359473863|ref|XP_002267714.2|	1080	0	PREDICTED: protein MEI2-like 4-like [Vitis vinifera]
530	(ATG)5	15	68	82	AGAGGCACCTCAATATCATCG	59.164	21	CATCACCAAACAACAATGCC	59.823	20	189	28	216	--	--	--	--
531	(GAT)6	18	53	70	AACATCTATTGATCACCAAGATTCA	58.944	25	ACCGTTATGTTGGTGGTGGT	60.012	20	153	22	174	gi|357519893|ref|XP_003630235.1|	74.7	5e-13	RING-H2 finger protein ATL5F, partial [Medicago truncatula] >gi|355524257|gb|AET04711.1| RING-H2 finger protein ATL5F, partial [Medicago truncatula]
532	(AC)6	12	36	47	ACAACGGTCAACAAACACGA	60.049	20	TTGAGGAACTGTGCGACTTG	60.025	20	211	8	218	gi|225449529|ref|XP_002283647.1|	414	1e-114	PREDICTED: glucan endo-1,3-beta-glucosidase isoform 1 [Vitis vinifera]
533	(CTC)5	15	97	111	TTTCGTCTCGTCACTTGTGC	60.032	20	CCGCCAGTAAGTTGGTTGAT	59.993	20	234	69	302	gi|224124478|ref|XP_002330033.1|	96.3	1e-19	ferroportin protein family [Populus trichocarpa] >gi|222871458|gb|EEF08589.1| ferroportin protein family [Populus trichocarpa]
534	(CAA)5	15	681	695	CCCTTATCCTCCACGGAGTT	60.319	20	CGGATTTTCTCGGATTCTTG	59.64	20	209	610	818	gi|359481129|ref|XP_003632574.1|	61.6	4e-12	PREDICTED: symplekin-like [Vitis vinifera]
535	(CAA)5	15	476	490	AATCCAAACCATCCTGCATC	59.756	20	CGGATTTTCTCGGATTCTTG	59.64	20	257	357	613	gi|359481129|ref|XP_003632574.1|	61.6	3e-12	PREDICTED: symplekin-like [Vitis vinifera]
536	(TGA)5	15	450	464	TTCATTGAGAACGAAAAGCG	59.037	20	GACCGGCTTCTTCAAAATCA	60.192	20	238	360	597	gi|356524175|ref|XP_003530707.1|	719	0	PREDICTED: pre-mRNA-splicing factor CWC22 homolog [Glycine max]
537	(TCATT)4	20	59	78	CAGTCATCGTTGTTGTAAGCG	59.401	21	CAAAACTGGAGGGGCAGTAG	59.728	20	193	25	217	gi|359488616|ref|XP_002264598.2|	554	1e-156	PREDICTED: cytochrome c1-1, heme protein, mitochondrial-like [Vitis vinifera]
538	(TAA)6	18	515	532	AAAGGAACAACAATCACGCC	59.978	20	TATCCGCCTTCCAGTCAATC	60.036	20	257	472	728	gi|225441959|ref|XP_002264087.1|	676	0	PREDICTED: uncharacterized protein LOC100254979 isoform 1 [Vitis vinifera]
539	(AGA)5	15	315	329	TGGAAGCCAAAAAGGAAGAA	59.795	20	ATGGTTTGCATCCCATGATT	60.021	20	274	175	448	gi|297810417|ref|XP_002873092.1|	92	2e-17	zinc finger family protein [Arabidopsis lyrata subsp. lyrata] >gi|297318929|gb|EFH49351.1| zinc finger family protein [Arabidopsis lyrata subsp. lyrata]
540	(CAC)5	15	207	221	TCAATGGGACTGCCTTATCC	59.894	20	GGTGACCCTCCTGCATACAT	59.81	20	239	115	353	gi|225461570|ref|XP_002282857.1|	1090	0	PREDICTED: protein transport protein Sec24-like At3g07100-like [Vitis vinifera]
541	(TC)6taaacaaata(AAAC)5	42	56	97	GATAGATCCAGGCAGTAACCAA	58.213	22	ATTCCCAATCAACCAACCAA	60.029	20	151	31	181	gi|16226301|gb|AAL16128.1|AF428296_1	562	1e-159	AT5g47540/MNJ7_13 [Arabidopsis thaliana] >gi|193211497|gb|ACF16168.1| At5g47540 [Arabidopsis thaliana]
542	(TC)7	14	56	69	GATAGATCCAGGCAATAACCAA	58.087	22	ATTCCCAATCAACCAACCAA	60.029	20	166	31	196	--	--	--	--
543	(TGG)5	15	458	472	GATTTGTTTTCGGGTGAGGA	59.91	20	AAACACAATTCCCCAATCCA	60.029	20	199	425	623	gi|283837093|emb|CBH19891.1|	731	0	cell cycle switch 52A [Solanum lycopersicum var. cerasiforme]
544	(AAAG)4	16	41	56	CCAAGAAAACAACAGCCACA	59.734	20	TCCAAAGCGGGTAAGATCAG	60.206	20	188	16	203	gi|225456270|ref|XP_002283518.1|	253	1e-66	PREDICTED: nucleolar protein 56-like [Vitis vinifera]
545	(GA)7	14	59	72	CAGCTCACATACTCACTCTTTGAT	57.715	24	GTTGGGGTTTGGTTGAGAGA	59.943	20	190	1	190	gi|166245160|dbj|BAG06272.1|	2022	0	cellulose synthase Z632 [Zinnia elegans]
546	(CA)8	16	85	100	TCCCATAATATCTTTCCCCTCA	59.637	22	GAGGGACGAATTCTGAGCTG	59.95	20	165	60	224	gi|18402129|ref|NP_566626.1|	195	5e-49	PIF / Ping-Pong family of plant transposase [Arabidopsis thaliana] >gi|17979471|gb|AAL50072.1| AT3g19120/MVI11_3 [Arabidopsis thaliana] >gi|23506151|gb|AAN31087.1| At3g19120/MVI11_3 [Arabidopsis thaliana] >gi|332642674|gb|AEE76195.1| PIF / Ping-Pong family of plant transposase [Arabidopsis thaliana]
547	(CAA)6	18	314	331	CAGCTCAGAATTCGTCCCTC	59.95	20	TGGCCGGTTTAGACTTTACG	60.124	20	185	205	389	gi|225440870|ref|XP_002276587.1|	191	2e-47	PREDICTED: uncharacterized protein LOC100244210 [Vitis vinifera]
548	(CAA)6	18	222	239	CAACAATGACAGTGATCCCG	59.96	20	TGGCCGGTTTAGACTTTACG	60.124	20	230	68	297	gi|225440870|ref|XP_002276587.1|	198	7e-50	PREDICTED: uncharacterized protein LOC100244210 [Vitis vinifera]
549	(TTA)5	15	894	908	ATGGGATCCCGGAATTACTC	59.981	20	GCTCTAACTTTCTCACCAAGAAAT	57.417	24	169	801	969	--	--	--	--
550	(GGT)5	15	34	48	GGGGAATGTGCAGGTGTAGT	59.851	20	AACCTGAGGCAAACAACCAC	60.012	20	186	6	191	gi|225465743|ref|XP_002264820.1|	883	0	PREDICTED: uncharacterized protein LOC100255521 [Vitis vinifera]
551	(TGG)6	18	159	176	GGGGAATGTGCAGGTGTAGT	59.851	20	AGTATACCACCTCCCCCACC	59.935	20	216	6	221	gi|359489654|ref|XP_003633957.1|	589	1e-167	PREDICTED: probable serine/threonine-protein kinase At1g01540-like [Vitis vinifera]
552	(TC)6	12	64	75	TCCTCCACATTTCCATCTCTC	59.079	21	CCTCCGTAGCTTAACGGTGT	59.262	20	181	18	198	gi|359494455|ref|XP_002266864.2|	268	1e-70	PREDICTED: uncharacterized protein LOC100255881 [Vitis vinifera]
553	(TC)6	12	26	37	CCAATTTGTCCAACTCATCTCTC	59.99	23	AGCAGGGGTTGTAACTGGTG	60.028	20	223	0	222	gi|351723389|ref|NP_001237533.1|	285	6e-76	uncharacterized protein LOC100306356 [Glycine max]
554	(TGG)6	18	349	366	GCTTCTTTGCCAGTGGAGAC	59.997	20	CGAATCGAAACCTCACCATT	59.933	20	239	151	389	gi|15230001|ref|NP_189598.1|	93.6	8e-19	Ninja-family protein AFP3 [Arabidopsis thaliana] >gi|79313999|ref|NP_001030794.1| Ninja-family protein AFP3 [Arabidopsis thaliana] >gi|145332713|ref|NP_001078222.1| Ninja-family protein AFP3 [Arabidopsis thaliana] >gi|75165510|sp|Q94F39.1|AFP3_ARATH RecName: Full=Ninja-family protein AFP3; AltName: Full=ABI five-binding protein 3; Short=ABI5-binding protein 3 >gi|14326574|gb|AAK60331.1|AF385741_1…
555	(ATC)5(AAC)7	36	218	253	TGATGTCTGGTGAGATGTTTCC	59.973	22	TGGCACTGATCTTCAAGCAC	59.992	20	265	181	445	gi|357448891|ref|XP_003594721.1|	542	1e-153	Pyruvate dehydrogenase phosphatase [Medicago truncatula] >gi|355483769|gb|AES64972.1| Pyruvate dehydrogenase phosphatase [Medicago truncatula]
556	(ATC)5(AAC)7	36	179	214	TGGGGTTTTCTTGTTTTTGG	59.811	20	CTCCAGAAACGGTCCCATAC	59.405	20	195	62	256	gi|357448891|ref|XP_003594721.1|	542	1e-153	Pyruvate dehydrogenase phosphatase [Medicago truncatula] >gi|355483769|gb|AES64972.1| Pyruvate dehydrogenase phosphatase [Medicago truncatula]
557	(TTCTAG)4	24	581	604	ACATTGTCCCACGTAAAGGC	59.859	20	AACAAATCCAAACGCAGGTC	59.978	20	262	401	662	gi|351726772|ref|NP_001236370.1|	274	1e-72	uncharacterized protein LOC100305764 [Glycine max]
558	(CA)10	20	44	63	CGCACACATCCTTTACCAAA	59.585	20	TTATTGCTCAACATGCGCTC	59.983	20	279	2	280	gi|225447446|ref|XP_002266343.1|	738	0	PREDICTED: uncharacterized protein LOC100249524 [Vitis vinifera]
559	(CAA)6	18	285	302	TGCTTGCATCTCCTGTCATC	59.95	20	CAAACATGTGCAGGACCATC	59.967	20	221	259	479	gi|225423712|ref|XP_002277786.1|	120	1e-26	PREDICTED: uncharacterized protein LOC100245750 [Vitis vinifera]
560	(CTT)5	15	40	54	CTGTCACTAATAAATCAACCTTCTTCT	57.781	27	TATGGACTTGTCCACCACGA	59.96	20	190	7	196	gi|356576237|ref|XP_003556240.1|	174	2e-42	PREDICTED: DNL-type zinc finger protein-like [Glycine max]
561	(TTC)6	18	85	102	TGGCCTTAGCTTTTAGCTCTTC	59.332	22	GGAGCAAAAGTAGTGGCAGC	60.022	20	238	38	275	gi|12831474|gb|AAB05871.2|	694	0	PAPS-reductase-like protein [Catharanthus roseus]
562	(AAT)5	15	81	95	GTGAAGGTGGATTCGGCTAA	60.074	20	AAGGTGGGTGGCAAGTACAG	60.028	20	266	5	270	gi|357511353|ref|XP_003625965.1|	106	9e-23	DNA mismatch repair protein Msh6-1 [Medicago truncatula] >gi|355500980|gb|AES82183.1| DNA mismatch repair protein Msh6-1 [Medicago truncatula]
563	(AGC)6	18	42	59	CTCTGCTAGCAACCGCTTTT	59.791	20	GTTTCGGTTGAGGGTTCAGA	60.088	20	141	12	152	gi|359490274|ref|XP_002269873.2|	868	0	PREDICTED: DEAD-box ATP-dependent RNA helicase 7-like [Vitis vinifera]
564	(AGC)5	15	141	155	GCAGAAGCAGGTTTATTCCG	59.845	20	TGGCGTAGAAACAGCTCTGA	59.74	20	188	57	244	gi|225435417|ref|XP_002285398.1|	1122	0	PREDICTED: sulfite reductase [ferredoxin] [Vitis vinifera]
565	(TAAA)4	16	236	251	CCCAATCACTCACACAATCG	59.96	20	TCCAAATTTGTGCAGAACCA	60.088	20	277	172	448	gi|225425720|ref|XP_002275251.1|	321	7e-87	PREDICTED: cullin-3A [Vitis vinifera]
566	(GT)6	12	100	111	TTGCAGATCCTGGATTGTGT	59.09	20	AAGGCACTCCATTCATGTCC	59.934	20	133	6	138	gi|297608625|ref|NP_001061869.2|	57	8e-08	Os08g0432600 [Oryza sativa Japonica Group] >gi|255678470|dbj|BAF23783.2| Os08g0432600 [Oryza sativa Japonica Group]
567	(CAG)5	15	248	262	ACAGTGAATTGCCCCAAAAC	59.836	20	GCTGGTGCTGAGTTTGATGA	59.992	20	236	219	454	gi|225452976|ref|XP_002284374.1|	255	9e-67	PREDICTED: biotin carboxyl carrier protein of acetyl-CoA carboxylase 2, chloroplastic [Vitis vinifera]
568	(AAAT)4	16	27	42	TTCTCGATTCACCAACAGCC	61.188	20	AATCCATCGGATTTTGCTTG	59.901	20	128	1	128	gi|225470812|ref|XP_002265149.1|	60.1	1e-08	PREDICTED: uncharacterized protein LOC100262707 [Vitis vinifera]
569	(AAC)5	15	193	207	CATCTTCACTCACTCACTCAAACA	59.443	24	TTTTCTTCAAACCCGCTTGT	59.724	20	263	111	373	gi|225444748|ref|XP_002279041.1|	62	4e-09	PREDICTED: DUF246 domain-containing protein At1g04910 [Vitis vinifera]
570	(AATC)4	16	125	140	AAAATCATCTCCGCCCAATA	59.369	20	GATGGAAGGTCCGTTGAGAA	60.05	20	124	55	178	gi|18413797|ref|NP_568096.1|	325	6e-88	RING/U-box domain-containing protein [Arabidopsis thaliana] >gi|332003031|gb|AED90414.1| RING/U-box domain-containing protein [Arabidopsis thaliana]
571	(CAG)5	15	250	264	AGCCACACTCAAAGCATGTG	59.905	20	CTATCACTGGCGGTGGTTTT	59.993	20	272	17	288	gi|225429782|ref|XP_002282710.1|	138	9e-32	PREDICTED: uncharacterized protein LOC100243975 [Vitis vinifera]
572	(AC)7	14	67	80	AAACCCATCTTTCTTTCCATTTC	59.725	23	GACTGTCAGCAGGTCCATGA	59.827	20	240	1	240	gi|225454282|ref|XP_002276343.1|	341	1e-92	PREDICTED: ubiquitin-conjugating enzyme E2 5 [Vitis vinifera]
573	(CAG)5	15	80	94	CCAACTGACATTCCCTCCAT	59.779	20	GCTGGTGAAGGTGAAGAAGG	59.844	20	251	18	268	gi|225433644|ref|XP_002264430.1|	490	1e-137	PREDICTED: 30S ribosomal protein S1 homolog [Vitis vinifera]
574	(CCA)5	15	26	40	GTCACCATCATCCGCTGCT	62.271	19	CTTCCACCTTTTGGAGACGA	60.224	20	130	0	129	gi|356528681|ref|XP_003532928.1|	317	3e-85	PREDICTED: uncharacterized protein LOC100804440 [Glycine max]
575	(ACCCAT)4	24	955	978	ACAAACCAAAACCAAACCCA	60.103	20	TTCTGTCATGGGGAAAGGAG	60.042	20	264	783	1046	gi|15240104|ref|NP_201485.1|	78.6	2e-23	SAP domain-containing protein [Arabidopsis thaliana] >gi|332010887|gb|AED98270.1| SAP domain-containing protein [Arabidopsis thaliana]
576	(TGA)5	15	1624	1638	ATTCTTCCAGTCATCCGTCG	60.073	20	TCGGGTCTGTTTTCAGGTTC	60.088	20	147	1515	1661	gi|225440418|ref|XP_002269448.1|	861	0	PREDICTED: uncharacterized WD repeat-containing protein C1672.07 isoform 1 [Vitis vinifera]
577	(GTG)5	15	1300	1314	GAAACGGGTGATTGATGTCC	60.181	20	GCCTCATAGGTCCAGAACCA	60.073	20	279	1234	1512	gi|225444999|ref|XP_002282931.1|	530	1e-149	PREDICTED: histone acetyltransferase type B catalytic subunit [Vitis vinifera]
578	(TCT)5	15	154	168	TCACCTGCTAAGCTTCCGAT	59.978	20	GTGGCACTTCCAATTGACCT	59.973	20	191	126	316	gi|359494165|ref|XP_002274204.2|	519	1e-146	PREDICTED: probable WRKY transcription factor 20-like [Vitis vinifera]
579	(TCC)5	15	204	218	CGTTATGCAACTTTTCGGGT	59.996	20	TCCACGTCATGTGGTCATCT	59.962	20	105	172	276	gi|225439035|ref|XP_002264349.1|	114	4e-25	PREDICTED: protein SCARECROW-like [Vitis vinifera]
580	(TTC)5	15	92	106	AAAACACACACCACCCACCT	60.174	20	AGAAACAAACCGCAACCAAC	60.015	20	269	65	333	gi|212721380|ref|NP_001131412.1|	535	1e-151	PREDICTED: uncharacterized protein LOC100259947 isoform 1 [Vitis vinifera] >gi|359475528|ref|XP_003631696.1| PREDICTED: uncharacterized protein LOC100259947 isoform 2 [Vitis vinifera]
581	(CA)16	32	67	98	CCAATCCCAAACACTCCCTA	59.784	20	GCCGTTACCACTGCTCTTTC	59.882	20	223	0	222	gi|225430794|ref|XP_002270711.1|	441	1e-122	PREDICTED: acidic leucine-rich nuclear phosphoprotein 32-related protein-like [Vitis vinifera]
582	(TCAT)4	16	83	98	AAAAGGAACAAGTGCGATCC	59.174	20	ATGAGGCGTGCAGAACTTTT	59.882	20	156	33	188	gi|153861779|gb|ABS52706.1|	655	0	sucrose-phosphatase [Solanum tuberosum]
583	(CCA)6	18	101	118	AACCACCACCGGATAACAAA	60.088	20	ATCATCAACTTCATCGCACG	59.679	20	258	53	310	gi|225449184|ref|XP_002278923.1|	486	1e-136	PREDICTED: uncharacterized protein LOC100240981 [Vitis vinifera]
584	(AGG)5	15	70	84	GGAGGTCAAACAACTAGGGG	58.498	20	GGAGAAGCAGATTCCGACAG	59.95	20	233	37	269	gi|225448441|ref|XP_002273682.1|	413	1e-114	PREDICTED: CTD small phosphatase-like protein 2 isoform 1 [Vitis vinifera]
585	(CAT)5	15	145	159	TCACTCGAATCCATCCACAA	60.048	20	AATTGCCACGTCATCATCAA	59.931	20	141	104	244	gi|359480067|ref|XP_002269414.2|	973	0	PREDICTED: WD repeat-containing protein 70-like [Vitis vinifera]
586	(CCA)5	15	50	64	AAGTCACCTCCTCCTCCTCC	59.661	20	GGGGGAGATTTCTTAGGTGG	59.761	20	134	13	146	gi|359493030|ref|XP_002264360.2|	81.6	3e-15	PREDICTED: extensin-3-like [Vitis vinifera]
587	(CAC)5	15	75	89	CAAGTCACCACCACCTCCTC	60.563	20	GGAGGAGATTTCTTAGGCGG	60.166	20	144	3	146	gi|168237|gb|AAA33375.1|	118	2e-26	hydroxyproline-rich protein [Helianthus annuus] >gi|445130|prf||1908433A Hyp-rich glycoprotein
588	(GCA)5	15	425	439	ACAGGGTGGCTATCAAGGTG	59.989	20	GAGCCTGTTGTTGTTGCTGA	60.032	20	173	304	476	gi|224125682|ref|XP_002329692.1|	1082	0	argonaute protein group [Populus trichocarpa] >gi|222870600|gb|EEF07731.1| argonaute protein group [Populus trichocarpa]
589	(AAG)5	15	1229	1243	GCTTTCTTAAACGCGTGGAG	60.018	20	CAATCTCCCGTGATCTTGGT	59.927	20	188	1115	1302	gi|225427312|ref|XP_002282079.1|	368	1e-100	PREDICTED: uncharacterized protein LOC100243743 [Vitis vinifera]
590	(AAG)5	15	1018	1032	GTGAAGGCGAACCTTGGATA	60.074	20	CAATCTCCCGTGATCTTGGT	59.927	20	278	814	1091	gi|225427312|ref|XP_002282079.1|	382	1e-105	PREDICTED: uncharacterized protein LOC100243743 [Vitis vinifera]
591	(CAA)5	15	222	236	CCCTACTTGCTTGCTTCCAC	59.875	20	CTGGAACATGGTTGGAGGTT	59.82	20	167	96	262	gi|79332306|ref|NP_001032145.1|	211	2e-53	acyl-coenzyme A oxidase 2 [Arabidopsis thaliana] >gi|332010621|gb|AED98004.1| acyl-coenzyme A oxidase 2 [Arabidopsis thaliana]
592	(AACC)4	16	188	203	TGGTTTGGTTTTTGTTCCGT	60.241	20	GAGGAGCTGTTGCTGCTACC	60.164	20	193	61	253	gi|225439970|ref|XP_002280999.1|	457	1e-127	PREDICTED: E3 ubiquitin-protein ligase MGRN1-like [Vitis vinifera]
593	(AAG)5	15	98	112	CTCCTCCTCCCAACAAACAA	60.081	20	CCGTAAGTGCCTTCACCAAT	59.993	20	218	73	290	gi|225435987|ref|XP_002272429.1|	845	0	PREDICTED: cyclin-dependent kinase C-1-like [Vitis vinifera]
594	(GTG)6atgggattggtggtggagataggaagagtac(TGG)5	64	276	339	TCAAACCTCCATTGGGTAGC	59.933	20	AGGAAACTCAGCCTCACCAA	59.844	20	239	152	390	gi|225427218|ref|XP_002280448.1|	523	1e-147	PREDICTED: uncharacterized protein LOC100247252 [Vitis vinifera]
595	(AGA)5	15	144	158	TCAACAACAATCGCAAGCTC	59.995	20	GGCCTACTTGAGGAGTGCTG	60.012	20	170	104	273	gi|225453252|ref|XP_002266696.1|	92.8	1e-18	PREDICTED: uncharacterized protein LOC100244411 [Vitis vinifera]
596	(ATC)5	15	248	262	AACACCACAGATCGGACCTC	59.969	20	TTCTAAAACCATCATCCGGC	59.901	20	277	75	351	gi|255578078|ref|XP_002529909.1|	263	7e-69	bromodomain-containing protein [Ricinus communis] >gi|223530586|gb|EEF32463.1| bromodomain-containing protein [Ricinus communis]
597	(CAC)7	21	174	194	ATTCTCATTTCTCCCCACCC	60.133	20	GGTGAGGGTTTTTGGTGAGA	59.943	20	166	59	224	gi|357492457|ref|XP_003616517.1|	228	2e-58	Xylogalacturonan beta-1,3-xylosyltransferase [Medicago truncatula] >gi|355517852|gb|AES99475.1| Xylogalacturonan beta-1,3-xylosyltransferase [Medicago truncatula]
598	(TGTC)4	16	56	71	ACTTGCCCAAAACCAACAAC	59.875	20	TGAATGAATCCTGCAAGCAC	59.805	20	150	24	173	gi|225462248|ref|XP_002263264.1|	167	2e-40	PREDICTED: uncharacterized protein LOC100257013 [Vitis vinifera]
599	(AC)6	12	79	90	TGATGTTATCCATGTCCCCTG	60.588	21	ATGTGTGATGATGGTGGTGG	60.096	20	266	11	276	gi|225468885|ref|XP_002270044.1|	213	4e-54	PREDICTED: uncharacterized protein LOC100251709 [Vitis vinifera]
600	(AT)6	12	97	108	CAGCTGTTACTGTGACGGGA	59.897	20	AAACGCGCTCTCAAGACAAT	60.022	20	180	66	245	gi|49523817|emb|CAF18249.1|	988	0	SEU3A protein [Antirrhinum majus]
601	(CAG)5	15	851	865	CAGGCAATCAAATGCTGCTA	59.976	20	CGATACCACCTAATCCCCCT	60.032	20	162	746	907	gi|356544120|ref|XP_003540503.1|	56.6	9e-07	PREDICTED: uncharacterized protein LOC100815050 [Glycine max]
602	(CAG)6	18	1507	1524	CCCAACTTGGAGGTAGTGGA	59.959	20	TCCCATTTAACAATTGGTTGC	59.69	21	198	1354	1551	gi|225457805|ref|XP_002265920.1|	730	0	PREDICTED: transcriptional corepressor SEUSS-like [Vitis vinifera]
603	(GTG)6atgg(TAA)5	37	1179	1215	GTACGGATCACGCCTGTTTT	60	20	TCCGTTAAACCGTTGACTCC	59.971	20	195	1057	1251	gi|225462211|ref|XP_002270778.1|	314	3e-84	PREDICTED: uncharacterized protein LOC100259352 [Vitis vinifera]
604	(TCC)5	15	85	99	CCCGAAACAAACCAAAACAC	60.241	20	GTCACGTCTTGGACCGTTTT	60.012	20	198	0	197	gi|225460048|ref|XP_002273755.1|	523	1e-147	PREDICTED: SCY1-like protein 2 [Vitis vinifera]
605	(CAT)6	18	379	396	ATAGAAGGTCCCGCAAACCT	59.962	20	GACCGTCAAGAACAGGGGTA	59.966	20	126	354	479	gi|356528198|ref|XP_003532692.1|	204	7e-52	PREDICTED: cysteine-rich receptor-like protein kinase 10-like [Glycine max]
606	(ACC)5	15	211	225	ATAACGAACCACCGTACCCA	60.11	20	GAGGAGGGTAGTGCTCAACG	59.867	20	144	107	250	gi|356571676|ref|XP_003554000.1|	295	7e-79	PREDICTED: uncharacterized protein LOC100783843 [Glycine max]
607	(CAC)6	18	306	323	GTTGGACTAACGGGCGTAAA	59.996	20	AAGTGGGATTTGGAAATGGA	59.22	20	173	203	375	--	--	--	--
608	(ATG)5	15	1017	1031	GCGAAAGTACGCAAGAGGTC	60.022	20	GAGATTGGCAGGCAGAAATC	59.78	20	224	938	1161	gi|359478116|ref|XP_003632072.1|	415	1e-115	PREDICTED: probable E3 ubiquitin-protein ligase ARI7-like [Vitis vinifera]
609	(TA)7	14	83	96	GAACTGAAGTGACGGCCATT	60.119	20	CTTGATCCACCACGTCATTG	59.96	20	196	29	224	gi|359492425|ref|XP_002284301.2|	420	1e-116	PREDICTED: phosphopantothenate--cysteine ligase 1-like [Vitis vinifera]
610	(AC)6	12	428	439	GCAGTACGTGTACGCAGGAA	59.935	20	TAGACAAAATGGGGAGCAGG	60.066	20	227	290	516	gi|359473383|ref|XP_002269215.2|	197	8e-50	PREDICTED: AMP deaminase-like [Vitis vinifera]
611	(ACC)5	15	232	246	GCGTATTTTCTAGGCCTCCC	60.061	20	TCTGAGCAGTTGGTGAGGTG	60.022	20	277	145	421	gi|307136193|gb|ADN34032.1|	234	1e-60	leucine-rich repeat family protein [Cucumis melo subsp. melo]
612	(ATC)5	15	173	187	TCCAACAACAACACCACGAC	60.463	20	TTCCTCCTTGACGAGCAAGT	59.989	20	235	121	355	gi|152955225|emb|CAM59673.1|	379	1e-104	parvulin-type peptidyl prolyl cis/trans isomerase [Lotus japonicus]
613	(AGC)5	15	37	51	CAACAGGTAGGGAAATGGAA	57.52	20	CATCCCATCTCTGGCAAAGT	60.073	20	272	12	283	gi|359482708|ref|XP_002276418.2|	410	1e-113	PREDICTED: PHD finger protein ALFIN-LIKE 5 isoform 2 [Vitis vinifera]
614	(GAA)7	21	45	65	AAACTCAGAGCCACCACCAC	60.159	20	GCAAATATCACAGCCGATCC	60.444	20	160	16	175	gi|302398547|gb|ADL36568.1|	77.4	6e-14	ALF domain class transcription factor [Malus x domestica]
615	(TGA)6	18	94	111	GCAACAGGACGATGAGTTGA	59.837	20	AAATCACCGCCTTATACCCC	60.041	20	164	15	178	gi|356529718|ref|XP_003533435.1|	80.5	7e-15	PREDICTED: uncharacterized protein LOC100808015 [Glycine max]
616	(GAT)5	15	41	55	GCAAGTTGTAAACCAAGGCA	58.822	20	TCAACACCGTCCATTGAAAA	59.941	20	146	1	146	gi|3915021|sp|O04932.1|SPS1_CRAPL	80.9	5e-15	RecName: Full=Probable sucrose-phosphate synthase 1; AltName: Full=UDP-glucose-fructose-phosphate glucosyltransferase 1 >gi|2190348|emb|CAA72506.1| sucrose-phosphate synthase [Craterostigma plantagineum]
617	(AC)6	12	48	59	TGATTAAACTGCCACTGTTCCA	60.534	22	GAGGGGATTGGACCATTTTT	59.996	20	181	22	202	gi|359480257|ref|XP_003632422.1|	1117	0	PREDICTED: poly [ADP-ribose] polymerase 1-like isoform 2 [Vitis vinifera]
618	(TTG)5	15	970	984	ATGTAAAGCGGGTGACAAGG	59.993	20	TTTCAGCTTAAATCACCCCG	60.067	20	145	869	1013	gi|356544120|ref|XP_003540503.1|	56.6	9e-07	PREDICTED: uncharacterized protein LOC100815050 [Glycine max]
619	(GTTA)4gggtttggtttttggagatataggaagtgatatttga(GT)8	69	215	283	ACACCGCCACCACAATTAAC	60.678	20	AGCATCCTCCATTCTTCCCT	60.037	20	276	35	310	gi|363807820|ref|NP_001242182.1|	339	3e-92	uncharacterized protein LOC100783178 [Glycine max]
620	(TCA)5	15	92	106	GAGAGTGAAATAATGGCGGC	59.674	20	GGACCGGGGTGTAGGTTATT	59.94	20	154	22	175	gi|225470309|ref|XP_002267457.1|	294	1e-78	PREDICTED: peptidyl-tRNA hydrolase ICT1, mitochondrial [Vitis vinifera]
621	(AAC)5	15	196	210	CGTTTTGAGAAAAGAAGGGG	58.807	20	CGGAGATACGAAGACGGGTA	60.088	20	240	25	264	gi|359806372|ref|NP_001240978.1|	423	1e-117	uncharacterized protein LOC100793739 [Glycine max]
622	(ATC)6	18	204	221	TTGAAGCCCAAAAAGCAGTT	59.861	20	GCTGCGAAAAGTAATCAGGC	59.988	20	163	144	306	gi|225430613|ref|XP_002266617.1|	347	2e-94	PREDICTED: uncharacterized protein LOC100251819 [Vitis vinifera]
623	(CTT)5	15	56	70	CCCAACAACAGCTTCAGTTCT	59.386	21	AAACTGCTTTTTGGGCTTCA	59.861	20	160	5	164	gi|169666907|gb|ACA63852.1|	68.6	3e-11	low molecular weight glutenin subunit [Triticum aestivum] >gi|169666921|gb|ACA63859.1| low molecular weight glutenin subunit [Triticum aestivum]
624	(AC)6	12	54	65	CCCCCACTTTACTTCACTGC	59.592	20	AAAGGGCAGCTTGAGAAACA	59.993	20	158	9	166	gi|225423585|ref|XP_002273557.1|	389	1e-107	PREDICTED: MOSC domain-containing protein 1, mitochondrial [Vitis vinifera]
625	(GT)6(GA)6	24	577	600	TGATGCACGAGCATTAGGTC	59.83	20	CACTCACCTCCCAGTTCCAT	59.962	20	275	481	755	gi|359477348|ref|XP_002278432.2|	744	0	PREDICTED: uncharacterized protein LOC100247619 [Vitis vinifera]
626	(TAA)5	15	716	730	TGATGCACGAGCATTAGGTC	59.83	20	CACTCACCTCCCAGTTCCAT	59.962	20	275	481	755	gi|356567769|ref|XP_003552088.1|	1455	0	PREDICTED: geminivirus Rep-interacting motor protein-like [Glycine max]
627	(TGG)5	15	539	553	GAGGAAGGTCTACGTGCTGC	60.02	20	TATCCACCACCACCTCCTTC	59.779	20	242	350	591	gi|469072|dbj|BAA03743.1|	232	6e-60	RNA-binding gricine-rich protein-1c [Nicotiana sylvestris]
628	(ATC)6	18	69	86	GCCTGAATCTATCCCCACTTG	60.831	21	ACTTATCGCGGATCTTGGTG	60.096	20	241	0	240	gi|356553040|ref|XP_003544866.1|	363	2e-99	PREDICTED: U-box domain-containing protein 4-like [Glycine max]
629	(CCA)5	15	638	652	TTGAGGATCGTCGTGTTTCA	60.24	20	TGCACTTCCAAGCTGCATAC	60.019	20	263	489	751	gi|302398807|gb|ADL36698.1|	510	1e-143	GATA domain class transcription factor [Malus x domestica]
630	(CAAAT)4	20	54	73	ACAACAACCAGATCATCCCC	59.636	20	GCAGCACCTTGTTCATCAGA	59.992	20	277	28	304	gi|225442685|ref|XP_002280072.1|	107	8e-23	PREDICTED: uncharacterized protein LOC100256571 [Vitis vinifera]
631	(CT)7	14	80	93	TCACCCCTTTGTTTTCGTTC	59.948	20	AGAGGACAACACATCCGGTC	59.969	20	273	27	299	gi|358249218|ref|NP_001240268.1|	414	1e-114	uncharacterized protein LOC100792693 [Glycine max]
632	(AT)6	12	43	54	AAAAAGGTTTTGGATATCGAGC	58.694	22	CCGTGGGTGTTTTTCTTTTG	60.37	20	206	1	206	gi|224053533|ref|XP_002297860.1|	316	3e-85	uncharacterized protein LOC100792693 [Glycine max]
633	(CA)6	12	71	82	CTTTCCACCCATCATTTTCC	59.22	20	CAAGGGCTTGGAGTAACAGC	59.875	20	213	18	230	gi|292668899|gb|ADE41104.1|	342	7e-93	AP2 domain class transcription factor [Malus x domestica]
634	(ACAA)5	20	52	71	CCCCCTTTCACTACTTCTCTCA	59.745	22	TTACTACCGTAACCACCGCC	59.883	20	212	7	218	gi|225447559|ref|XP_002269146.1|	536	1e-151	PREDICTED: uncharacterized protein LOC100261263 [Vitis vinifera]
635	(AAG)5	15	118	132	CTTTTCTTCATCCACCCCCT	60.298	20	CAACAGGGAAAACCTGCTTC	59.711	20	242	75	316	gi|356512738|ref|XP_003525073.1|	499	1e-140	PREDICTED: uncharacterized protein LOC100805080 [Glycine max]
636	(ATG)5	15	253	267	AACTTCGAAATCATCCACCG	59.933	20	ATCTCGTATTTCACCGGCAC	59.962	20	263	92	354	gi|290894627|gb|ADD70008.1|	196	4e-49	WRKY transcription factor [Vitis pseudoreticulata]
637	(ACC)5	15	394	408	TAATAACCGTGGTCCCTCCA	60.184	20	CCGGATCGTAGGTGATGAGT	59.95	20	115	348	462	gi|226528625|ref|NP_001150556.1|	193	3e-48	LOC100284188 [Zea mays] >gi|195640172|gb|ACG39554.1| ferredoxin [Zea mays]
638	(ACC)5	15	146	160	AACCCTCAAAATCCCAAACC	60.032	20	CCGGATCGTAGGTGATGAGT	59.95	20	200	15	214	gi|226528625|ref|NP_001150556.1|	196	3e-49	LOC100284188 [Zea mays] >gi|195640172|gb|ACG39554.1| ferredoxin [Zea mays]
639	(TCT)7	21	316	336	GCCATCACTCCGAATCAACT	60.081	20	CGTTGTAGCTCCGTTACCGT	60.19	20	162	249	410	gi|145332599|ref|NP_001078165.1|	476	1e-133	lipoamide dehydrogenase 1 [Arabidopsis thaliana] >gi|332642367|gb|AEE75888.1| lipoamide dehydrogenase 1 [Arabidopsis thaliana]
640	(AACCCT)4	24	163	186	TCATCATCACCATGGCAACT	59.925	20	GTTGGGATTAGGGTTTGGGT	59.919	20	169	106	274	gi|240255690|ref|NP_567132.4|	555	1e-157	transducin/WD40 domain-containing protein [Arabidopsis thaliana] >gi|14517420|gb|AAK62600.1| AT3g62770/F26K9_200 [Arabidopsis thaliana] >gi|16323362|gb|AAL15394.1| AT3g62770/F26K9_200 [Arabidopsis thaliana] >gi|332646868|gb|AEE80389.1| transducin/WD40 domain-containing protein [Arabidopsis thaliana]
641	(GCT)5	15	130	144	CAATAACACCACACCACCCA	60.128	20	CCGAGTTGCCACTAACCACT	60.171	20	195	16	210	gi|30385250|gb|AAP23944.1|	374	1e-102	leucine-rich repeat protein [x Citrofortunella microcarpa]
642	(CAC)5	15	182	196	TCACCATCACCTCCCTCTTC	60.048	20	TTTGAGTGTGGTGGTACGGA	60.001	20	104	132	235	gi|12230349|sp|Q9SEC2.1|MSRA_LACSA	144	4e-34	RecName: Full=Peptide methionine sulfoxide reductase; AltName: Full=Peptide-methionine (S)-S-oxide reductase; Short=Peptide Met(O) reductase; AltName: Full=Protein-methionine-S-oxide reductase >gi|6635341|gb|AAF19789.1|AF162204_1 methionine sulfoxide reductase [Lactuca sativa]
643	(GGT)5	15	267	281	ATGATGATGGGTGTTCCGAT	60.018	20	CAAATCCTCCCCTTCCAAAT	60.124	20	194	138	331	gi|225448888|ref|XP_002263930.1|	359	4e-98	PREDICTED: uncharacterized protein LOC100241098 [Vitis vinifera]
644	(CAC)5	15	1923	1937	AGACTGTCATCACCCAAGCC	60.12	20	AACAAGAGCAGGAGGTGGTG	60.298	20	237	1756	1992	gi|359477932|ref|XP_002264608.2|	316	1e-84	PREDICTED: uncharacterized protein LOC100250375 [Vitis vinifera]
645	(CAC)5ctcctagtcatttcaacaaggtggcggcgccaccaccaccacctcctgctcttgttaacaaggcagcgg(CAC)6	102	599	700	GCCACCACCTTCAATTCCTA	59.933	20	GGTGCTGCCACCTTGTTTAT	60	20	279	449	727	gi|172046705|sp|Q84ZL0.2|FH5_ORYSJ	114	5e-24	RecName: Full=Formin-like protein 5; AltName: Full=OsFH5 >gi|324029069|gb|ADY16681.1| BUI1 [Oryza sativa Japonica Group]
646	(GAT)5	15	1031	1045	CAAGTGTGGCAGACCTTGAA	59.873	20	ACTAGCAGCACCTGACCCAC	60.329	20	245	869	1113	gi|225447915|ref|XP_002265195.1|	356	4e-97	PREDICTED: magnesium transporter MRS2-4-like [Vitis vinifera]
647	(CA)6ccatggtagcag(CCA)7	45	127	171	CAGCCACCATTTTCCAATTT	59.801	20	GGATCTGCGTTGTTGGTTTT	59.978	20	170	57	226	gi|312222659|dbj|BAJ33518.1|	603	1e-171	WD-repeats transcriptional factor [Dahlia pinnata]
648	(TGG)5	15	816	830	ATGTCGAGTGCTTTGCCTTT	59.882	20	CATATCCGGGTGGTTTCATC	60.014	20	268	759	1026	gi|359489358|ref|XP_002272264.2|	754	0	PREDICTED: homeobox-leucine zipper protein ANTHOCYANINLESS 2 [Vitis vinifera]
649	(ACC)7	21	389	409	TCTTCCTCACACGCAAACAC	59.88	20	AGCTGCCACTCGCTATCACT	60.187	20	259	329	587	gi|225439850|ref|XP_002277967.1|	329	5e-89	PREDICTED: uncharacterized protein LOC100267054 [Vitis vinifera]
650	(ACC)7	21	160	180	AGTAGCACTGGATTCCGTCG	60.277	20	AGCTGCCACTCGCTATCACT	60.187	20	234	125	358	gi|225439850|ref|XP_002277967.1|	312	6e-84	PREDICTED: uncharacterized protein LOC100267054 [Vitis vinifera]
651	(AC)8	16	73	88	CGGCTAGGGTTTCACTTTCA	60.241	20	AGGTGCAGCAGCAATCTTTT	60.022	20	242	40	281	gi|359489211|ref|XP_002272562.2|	439	1e-122	PREDICTED: uncharacterized protein LOC100259885 [Vitis vinifera]
652	(TCA)14	42	119	160	TCCACAACCACAGTTTTCCA	59.976	20	TTGGTTCTTTTGGGGATTTG	59.772	20	230	26	255	gi|356573091|ref|XP_003554698.1|	435	1e-120	PREDICTED: uncharacterized protein LOC100800250 [Glycine max]
653	(CAC)5	15	159	173	CTAACCAGACCCTAACCCCC	59.685	20	ATGAGGATGCCATGATGTGA	59.882	20	237	1	237	gi|225461638|ref|XP_002283063.1|	599	1e-170	PREDICTED: uncharacterized protein LOC100253735 [Vitis vinifera]
654	(GCT)5	15	174	188	GACCAGCAGGAGGTTGTCAT	60.12	20	AGGAAGCAAATTCATCCCAA	59.505	20	227	148	374	gi|225464726|ref|XP_002264202.1|	365	1e-100	PREDICTED: uncharacterized protein LOC100265576 [Vitis vinifera]
655	(ATA)5	15	150	164	ATGTCGTCGTCTGGTCATCA	60.121	20	CACAAAGCTCATCGGTGAAA	59.84	20	265	82	346	gi|225450321|ref|XP_002273052.1|	382	1e-105	PREDICTED: zinc finger CCCH domain-containing protein 14 [Vitis vinifera]
656	(ATC)5	15	912	926	GTCCGTTAGGTCCGAAAACA	59.971	20	CGTCAGCAAACCTCATAATTG	58.307	21	280	683	962	gi|37572447|dbj|BAC98493.1|	271	9e-72	AG-motif binding protein-3 [Nicotiana tabacum]
657	(ATC)5	15	704	718	TCACCGGAAAGTAATGGAGC	60.074	20	CGTCAGCAAACCTCATAATTG	58.307	21	159	596	754	gi|302398797|gb|ADL36693.1|	211	1e-53	GATA domain class transcription factor [Malus x domestica]
658	(GCA)5	15	274	288	ACTCATCCTCCCCTTCTGCT	60.216	20	GGCATATGTGAAGGCGTTTT	59.967	20	279	204	482	gi|225454838|ref|XP_002274927.1|	184	5e-45	PREDICTED: uncharacterized protein LOC100254467 [Vitis vinifera]
659	(TGA)6	18	519	536	AAAACGCCTTCACATATGCC	59.967	20	CCCCTGTTTCAGATCTTCCA	60.042	20	228	463	690	gi|359477457|ref|XP_002278619.2|	184	8e-46	PREDICTED: uncharacterized protein LOC100252741 [Vitis vinifera]
660	(TGA)6	18	519	536	AAAACGCCTTCACATATGCC	59.967	20	TCAATGGACATAAAAGAAAGAAACA	59.119	25	125	463	587	gi|359486383|ref|XP_002273437.2|	510	1e-143	Protein for assembly of pre-ribosomal particles containing 18S rRNA [Ectocarpus siliculosus]
661	(GAT)5	15	280	294	AGATGAGGGATAGTCCGGGT	59.778	20	CTGAAAATCCATCCGCATCT	60.036	20	215	241	455	gi|356522734|ref|XP_003530001.1|	235	4e-61	PREDICTED: uncharacterized protein LOC100778031 [Glycine max]
662	(CAC)5	15	201	215	AATATGCAACCAGAAACGCC	59.967	20	TAAGGGCAGTGACGATTTCC	60.074	20	151	178	328	gi|356514794|ref|XP_003526088.1|	164	9e-40	PREDICTED: uncharacterized protein LOC100819869 [Glycine max]
663	(AC)7	14	90	103	AAAAACAAAACATTTCCACACG	58.942	22	GGTGCCTCTGTTTCCATTGT	59.973	20	111	18	128	gi|225431261|ref|XP_002274933.1|	298	4e-80	PREDICTED: diacylglycerol kinase A-like [Vitis vinifera]
664	(TC)6taaaaagttatctttgtttatatgagt(GA)7	53	60	112	GAAGCAACCTATTTGTTGTTTGTT	58.72	24	TTGATGAAGCCAGTAGCTTTGA	60.018	22	146	11	156	gi|356572621|ref|XP_003554466.1|	380	1e-104	PREDICTED: BEL1-like homeodomain protein 1-like [Glycine max]
665	(TCT)5	15	191	205	TGATTATGATCAAGCGCCAG	59.792	20	TCGGATGAAATCCTCCAAAC	59.871	20	225	153	377	gi|225457805|ref|XP_002265920.1|	442	1e-123	PREDICTED: transcriptional corepressor SEUSS-like [Vitis vinifera]
666	(TCT)5	15	191	205	TGATTATGATCAAGCGCCAG	59.792	20	TTTCCAATCGTTCCCAATGT	60.17	20	262	153	414	gi|225438442|ref|XP_002275036.1|	847	0	PREDICTED: uncharacterized protein LOC100249111 [Vitis vinifera]
667	(ATC)5	15	117	131	CGATGAAACCCATATCTTCCA	59.77	21	ATGAACATGTTGCAGCGTTC	59.728	20	159	64	222	gi|351726094|ref|NP_001236347.1|	206	3e-52	uncharacterized protein LOC100527202 precursor [Glycine max]
668	(GCA)5	15	148	162	TGCATCATCAGAACTGGTCC	59.637	20	TCCTTGAGGTTGGGAATGTC	59.903	20	276	62	337	gi|225429993|ref|XP_002284059.1|	558	1e-158	PREDICTED: uncharacterized protein LOC100259497 [Vitis vinifera]
669	(GA)6	12	436	447	ACCTCCAGAACGTGCTTTTG	60.291	20	GCAACACCCAAGCATTATCC	60.339	20	188	320	507	gi|332071128|gb|AED99882.1|	209	3e-53	glycosyltransferase [Panax notoginseng]
670	(AGG)5	15	428	442	AACCCTGACAACAGGTTTGC	60.012	20	TGCCGTGATAATTAGGGGAG	59.916	20	280	228	507	--	--	--	--
671	(TGG)5	15	180	194	GACGCAGTAGATTTCGAGCC	59.985	20	AATCGATCGTTCAGGACCAG	60.073	20	246	72	317	gi|225431497|ref|XP_002281228.1|	300	2e-80	PREDICTED: RNA-binding protein 8A [Vitis vinifera]
672	(CCA)6	18	80	97	ACTCCGTAACAACCTCACCG	60.028	20	GTTGATCGGCAGTGAGATGA	59.794	20	114	9	122	gi|359489837|ref|XP_003633983.1|	461	1e-128	PREDICTED: uncharacterized protein LOC100255153 [Vitis vinifera]
673	(CAA)6	18	260	277	GCGAAAGAGACTCGGAACAC	59.997	20	TAAGTATGCTACGTGGGGGC	59.982	20	149	236	384	gi|225443944|ref|XP_002272106.1|	207	2e-52	PREDICTED: uncharacterized protein LOC100249766 [Vitis vinifera]
674	(ATG)5	15	298	312	AATACCATGGTTCCGGATGA	60.014	20	ATTCCTGCAACGATCTAGCC	59.297	20	274	149	422	gi|225446746|ref|XP_002282713.1|	84	2e-15	PREDICTED: E3 ubiquitin ligase BIG BROTHER-related isoform 1 [Vitis vinifera]
675	(GAA)5	15	87	101	TCAAAAATGGCTGGAGAAGAG	59.438	21	CATGCTCCAAGCGAGTGATA	59.972	20	165	56	220	gi|225462048|ref|XP_002268936.1|	310	3e-83	PREDICTED: probable amino acid permease 7 [Vitis vinifera]
676	(ATA)5	15	409	423	GATGGGTCAAGCAGACAAGC	60.812	20	CGCCAGACGGGTTACTAAAA	60.124	20	229	230	458	gi|555655|gb|AAA50196.1|	187	4e-46	DNA-binding protein [Nicotiana tabacum]
677	(GA)9	18	99	116	GCGGATACCAAACACACCAT	60.646	20	AGAAGGCGTCGGTGAGTAGA	60.012	20	108	35	142	gi|357511215|ref|XP_003625896.1|	508	1e-143	GDP-L-fucose synthase [Medicago truncatula] >gi|355500911|gb|AES82114.1| GDP-L-fucose synthase [Medicago truncatula]
678	(CAA)6	18	1169	1186	TCATTGTTGCAATCATGGGT	59.781	20	GCCTCGTTCTTTTGCATCTC	59.962	20	244	996	1239	gi|225440165|ref|XP_002283348.1|	600	1e-170	PREDICTED: auxin-induced protein 5NG4 isoform 1 [Vitis vinifera]
679	(CTT)7	21	150	170	AACAGAAAACTTCGCCCTCA	59.853	20	GCTGGTCGATTTGAGAGAGG	59.95	20	279	63	341	gi|225463119|ref|XP_002265135.1|	263	1e-117	PREDICTED: probable F-actin-capping protein subunit beta [Vitis vinifera]
680	(TGA)5	15	1780	1794	TTTGGCAATAACCAACCTCC	59.801	20	TGGAGAGGTAATGTCTGCCC	60.073	20	161	1741	1901	gi|225430091|ref|XP_002281873.1|	643	0	PREDICTED: uncharacterized protein LOC100267937 [Vitis vinifera]
681	(GGT)6	18	315	332	TGGATCCACCTGTGATGATG	60.339	20	CATTTTCCACGTAAGCACCA	59.585	20	174	210	383	gi|357516593|ref|XP_003628585.1|	305	8e-82	Transcription factor bHLH79 [Medicago truncatula] >gi|355522607|gb|AET03061.1| Transcription factor bHLH79 [Medicago truncatula]
682	(AC)6	12	45	56	CCCAAATACCAAAAGGACACA	59.71	21	GTGAATGTGACGGTGGTTTG	59.855	20	140	0	139	gi|881917|gb|AAA68965.1|	1006	0	3-hydroxy-3-methylglutaryl coenzyme A reductase [Artemisia annua]
683	(AC)6	12	99	110	ATCAACCGCCTCATTTCATC	59.9	20	AGGGTTAAGACCAGCAGCAA	59.875	20	228	61	288	gi|115448821|ref|NP_001048190.1|	262	5e-69	Os02g0760500 [Oryza sativa Japonica Group] >gi|113537721|dbj|BAF10104.1| Os02g0760500 [Oryza sativa Japonica Group]
684	(GAA)5	15	77	91	TCTTGATCGCATTTCAACTCA	59.41	21	TCTTCAAGCTCACGCTCAGA	60.008	20	135	14	148	gi|225424701|ref|XP_002264105.1|	296	2e-79	PREDICTED: serine/arginine-rich splicing factor 7 [Vitis vinifera]
685	(CA)6	12	118	129	CCTTCACCCTTTATCACCCA	59.784	20	CGTCGAAAACGAGAGAGGAG	60.126	20	225	11	235	gi|46403211|gb|AAS92625.1|	788	0	coniferylalcohol 5-hydroxylase [Centaurium erythraea]
686	(AG)6	12	264	275	CCTAGCCCACACATGGTTCT	59.989	20	GAACGCCTGACCAACTTCAT	60.119	20	117	191	307	gi|225461642|ref|XP_002283081.1|	99	6e-20	PREDICTED: probable beta-1,3-galactosyltransferase 14-like [Vitis vinifera]
687	(TCA)5	15	74	88	GAAACGCAGAAACAAAACTCAA	59.424	22	TGGTGTGGGACAAGTGAAGA	60.129	20	193	32	224	gi|225448631|ref|XP_002274357.1|	498	1e-140	PREDICTED: uncharacterized protein LOC100262145 [Vitis vinifera]
688	(TA)7caccaacacacacaatctaattgagatttggtccttgttgaaaacatc(GA)6	74	72	145	CAAGATCCAGCACAGCAGTC	59.577	20	AACAGCATTAAGGCCCGATA	59.569	20	212	36	247	gi|356560404|ref|XP_003548482.1|	56.6	1e-07	PREDICTED: acetyl-coenzyme A synthetase-like [Glycine max]
689	(GA)6	12	97	108	GCAGGCAGGCTGCTAATAAA	60.497	20	AACAGCATTAAGGCCCGATA	59.569	20	198	13	210	gi|356560404|ref|XP_003548482.1|	56.6	1e-07	PREDICTED: acetyl-coenzyme A synthetase-like [Glycine max]
690	(GTG)6	18	24	41	ACAAATGGTGGTTTTAGGGTT	57.394	21	CCCCACTTTCCTATTCCCAT	60.011	20	244	0	243	gi|359493519|ref|XP_002264217.2|	647	0	PREDICTED: ATP-dependent Clp protease ATP-binding subunit ClpX-like [Vitis vinifera]
691	(ACA)5	15	65	79	TACCACCAGCATCAACCAAA	59.964	20	AATCAGCCCATCTTGAATCG	60.036	20	170	33	202	gi|225451945|ref|XP_002283034.1|	536	1e-151	PREDICTED: uncharacterized protein LOC100256561 [Vitis vinifera]
692	(CTG)8	24	234	257	GACGGCCAAAGAAAGTGAAA	60.227	20	AGATGATATGCGGCCAAAAG	60.06	20	254	188	441	gi|356562313|ref|XP_003549416.1|	115	1e-24	PREDICTED: B3 domain-containing protein Os01g0723500-like [Glycine max]
693	(AAG)5	15	323	337	AAACCCTCATTTCCAAACCC	60.032	20	CCCCACACTCTCCAAACACT	60.002	20	273	208	480	gi|225463276|ref|XP_002264127.1|	324	1e-87	PREDICTED: 33 kDa ribonucleoprotein, chloroplastic-like [Vitis vinifera]
694	(TCA)5	15	82	96	CCAAATTCAAAAACCAAACCA	59.701	21	AATGAGGGTTTTGGAAAGGG	60.159	20	174	45	218	gi|357511215|ref|XP_003625896.1|	508	1e-143	GDP-L-fucose synthase [Medicago truncatula] >gi|355500911|gb|AES82114.1| GDP-L-fucose synthase [Medicago truncatula]
695	(TC)8	16	22	37	CTGGGGCAGTCGTTATTGT	58.583	19	GCCTTGTAGTGGCAGAGGAA	60.397	20	141	0	140	gi|225449274|ref|XP_002281029.1|	622	1e-177	PREDICTED: UDP-glycosyltransferase 85A1 isoform 2 [Vitis vinifera]
696	(AGG)5	15	89	103	GAATGAAGGATCGAAGCAGC	59.923	20	GCCAGTCGTAAAGAATGGGA	60.074	20	105	63	167	gi|359482834|ref|XP_003632850.1|	770	0	PREDICTED: WD-40 repeat-containing protein MSI4-like [Vitis vinifera]
697	(TGA)5	15	463	477	CTCAGCATCGCAGAAATGAA	60.096	20	CCACACCTTGTCATCCTCCT	59.962	20	164	389	552	gi|359493109|ref|XP_002269025.2|	629	1e-179	PREDICTED: LOW QUALITY PROTEIN: exocyst complex component 2 [Vitis vinifera]
698	(TGG)6	18	686	703	GCTATGGCAGTGAAGGAAGC	59.985	20	TTAACCTCATCGGCAGAACC	60.074	20	235	654	888	gi|225440003|ref|XP_002281642.1|	310	4e-83	PREDICTED: 31 kDa ribonucleoprotein, chloroplastic isoform 1 [Vitis vinifera]
699	(CCA)5	15	314	328	TGCACCACCAGACTACCAAA	60.152	20	GACAGACCCATCTGCTCCAT	60.08	20	217	206	422	gi|356514170|ref|XP_003525779.1|	123	2e-27	PREDICTED: uncharacterized protein LOC100801730 [Glycine max]
700	(CCA)5	15	157	171	CACCAAGAACTGAACCACCA	59.565	20	CAGAGGAGATGGGTTTTGGA	60.042	20	228	72	299	gi|225426649|ref|XP_002274756.1|	102	1e-21	PREDICTED: uncharacterized protein LOC100244375 [Vitis vinifera]
701	(AC)8	16	41	56	TTCCATATTGTCGTTACCTCCA	59.338	22	CGAGTATTCGACCCGAACAT	59.955	20	142	14	155	gi|225454961|ref|XP_002280630.1|	475	1e-133	PREDICTED: uncharacterized protein LOC100266582 [Vitis vinifera]
702	(CA)7	14	184	197	AAAAGCAAAGGCATTTTTGG	59.231	20	GTCTCTCAAGCAAACTCGGG	59.989	20	179	79	257	gi|225428454|ref|XP_002284113.1|	327	3e-88	PREDICTED: transcription factor bHLH63-like [Vitis vinifera]
703	(TC)8	16	47	62	CCTATCCCCCTCACACACAC	60.238	20	TCGAGAAATCGCAGACCTTT	59.955	20	280	7	286	gi|356573520|ref|XP_003554906.1|	62.4	7e-09	PREDICTED: uncharacterized protein LOC100794073 [Glycine max]
704	(AC)7	14	33	46	CGAAAGCCCAACAATCAAAA	60.97	20	AGGATTTGAGGGTGCGTATG	59.955	20	229	0	228	gi|225456501|ref|XP_002280957.1|	1132	0	PREDICTED: glycyl-tRNA synthetase 1, mitochondrial-like [Vitis vinifera]
705	(GGGAAA)4	24	1825	1848	CGAGGTACGATCCTGGAAAA	60.066	20	CCTTTGCATTCCTTTCCCTT	60.423	20	242	1630	1871	gi|295687237|gb|ADG27844.1|	688	0	RNA helicase-like protein [Gossypium hirsutum]
706	(AG)8	16	104	119	CGATCACCATTCTTTTCCCA	60.832	20	CCGATAAGTTCGTCCTTGGT	59.052	20	231	50	280	gi|359472806|ref|XP_002274575.2|	1517	0	PREDICTED: alpha-1,4 glucan phosphorylase L-2 isozyme, chloroplastic/amyloplastic-like [Vitis vinifera]
707	(GAG)6	18	1099	1116	GGCGTGTGGGAAGAAGTTTA	60.11	20	CTTTCGTCATCACCACCCTT	59.966	20	240	977	1216	gi|356562611|ref|XP_003549563.1|	605	1e-171	PREDICTED: dnaJ homolog subfamily C member 21-like [Glycine max]
708	(AC)6	12	45	56	CACACAACCTACACATCTCCAA	58.55	22	GGTCCACGAATGCTTTTGAT	59.939	20	137	14	150	gi|225425388|ref|XP_002276841.1|	185	2e-46	PREDICTED: nuclear transport factor 2 isoform 1 [Vitis vinifera]
709	(GGT)5	15	842	856	GATGCAGGAGTTGAGGGTGT	60.12	20	TCCTATTAACCACCGGACCA	60.184	20	194	711	904	gi|346425871|gb|AEO27498.1|	620	1e-176	MYB2 [Chrysanthemum x morifolium]
710	(CA)6	12	35	46	CACTCATATTCACTCACTCACCC	58.589	23	CAACAGATTTGCCAGAAGCA	59.988	20	198	4	201	gi|2494076|sp|P93338.1|GAPN_NICPL	937	0	RecName: Full=NADP-dependent glyceraldehyde-3-phosphate dehydrogenase; AltName: Full=Glyceraldehyde-3-phosphate dehydrogenase [NADP+]; AltName: Full=Non-phosphorylating glyceraldehyde 3-phosphate dehydrogenase; AltName: Full=Triosephosphate dehydrogenase >gi|1842115|gb|AAB47571.1| non-phosphorylating glyceraldehyde dehydrogenase [Nicotiana plumbaginifolia]
711	(AC)6	12	60	71	CATGTTGTCCATCACTTTCTTTC	58.616	23	GGGTACAAACTTGAAGCCGA	60.11	20	178	10	187	gi|359475590|ref|XP_002264303.2|	459	1e-128	PREDICTED: uncharacterized protein LOC100257829 [Vitis vinifera]
712	(CACC)4gctcccttccttcaattatttctcccctaac(CCAT)5accccattatcacttcccaactttcatattcaattacttatttttttttctctctctaaaaacccttcatttttcacacacttctcata(ATTC)4	172	75	246	CTTCCACCTCCATTCCATGT	59.779	20	AATCGCTAACAAGCTGCCTT	59.138	20	263	13	275	gi|356497708|ref|XP_003517701.1|	395	1e-109	PREDICTED: uncharacterized protein LOC100791550 isoform 1 [Glycine max] >gi|356497710|ref|XP_003517702.1| PREDICTED: uncharacterized protein LOC100791550 isoform 2 [Glycine max]
713	(GAAA)4	16	575	590	CGCATTACGTTTGCCACTTA	59.764	20	TGCGATCATCATTCGTCAAT	60.041	20	277	417	693	gi|356561992|ref|XP_003549259.1|	60.1	4e-08	PREDICTED: LOW QUALITY PROTEIN: 14-3-3-like protein-like [Glycine max]
714	(ACA)5	15	132	146	TCCCACCCATTTCTTTTGTC	59.767	20	CGGTGTGCTTGGAAGAATTT	60.11	20	167	40	206	gi|356517060|ref|XP_003527208.1|	310	2e-83	PREDICTED: probable beta-1,3-galactosyltransferase 14-like [Glycine max]
715	(CTG)5	15	759	773	GAAAAGGCTCCCAAGAGTCC	60.19	20	GGCTAGCATTGACATCGGTT	60.103	20	268	706	973	gi|225446217|ref|XP_002263415.1|	207	4e-52	PREDICTED: uncharacterized protein LOC100254040 [Vitis vinifera]
716	(TCTA)4	16	120	135	CAAGCCAAAACAGGAAGGAG	59.846	20	TCACACATGCTTTCTCAGCC	59.992	20	176	82	257	gi|225441969|ref|XP_002264017.1|	390	1e-107	PREDICTED: ubiquitin-conjugating enzyme E2 34-like isoform 1 [Vitis vinifera]
717	(GAG)5	15	140	154	ACCCTAGCACCCACACAAAC	59.891	20	TCCTCCTCTCCCTCCTCTTC	59.883	20	251	19	269	gi|218347123|emb|CAR92137.1|	541	1e-153	fibrillarin 2 [Nicotiana benthamiana]
718	(TGTA)6	24	49	72	GAATATTTGCGTATTGAATTGACA	58.153	24	ACGGTTGTGAAGAGCTGGTT	59.769	20	128	1	128	gi|225429480|ref|XP_002277742.1|	548	1e-155	PREDICTED: histone deacetylase 2 [Vitis vinifera]
719	(TCA)6	18	185	202	CTTACCACTTCGCCACACAA	59.758	20	GGGTTAGGTGGTGCAGAAGA	60.111	20	162	117	278	gi|356529577|ref|XP_003533366.1|	865	0	PREDICTED: chloroplastic group IIA intron splicing facilitator CRS1, chloroplastic-like [Glycine max]
720	(GAAA)4	16	128	143	ATTTCCCGCTAATGCTGTTG	60.096	20	TGGTGTATTGACCAGGCGTA	59.988	20	251	76	326	gi|359483975|ref|XP_002270298.2|	352	6e-96	PREDICTED: uncharacterized protein LOC100263216 [Vitis vinifera]
721	(TCA)6	18	101	118	AAACTCAAACACACCCCACC	59.721	20	CGGTTAGCCTGCTCAAAGTC	60.015	20	138	21	158	gi|359476161|ref|XP_002283083.2|	599	1e-170	PREDICTED: uncharacterized protein LOC100249152 [Vitis vinifera]
722	(CCA)5	15	547	561	CTTTTGTCTTTTCCCACCCA	59.942	20	TTAGGTGGAGGTGTTGGAGG	59.959	20	253	354	606	--	--	--	--
723	(TGG)5cgagtgtgggtgtagattaggtggaggtgttggaggatcttggacgggtggtgtttggatct(TGG)5	92	62	153	GAGGTGTTGGAGGATCTTGG	59.505	20	ATCCGATCACTCTACACCCG	59.95	20	217	22	238	gi|351722945|ref|NP_001238541.1|	73.9	3e-12	uncharacterized protein LOC100527346 [Glycine max]
724	(AC)6	12	1122	1133	TGTTGAGGCTAGGCATGAAG	59.024	20	CCTGATCGAGCCTCTTTTGA	60.474	20	262	956	1217	--	--	--	--
725	(TTTAA)4	20	1275	1294	ACGGAGAGGACTGGACAAGA	59.835	20	GATACGCAAGGGGAAACAAA	59.938	20	132	1241	1372	gi|359481017|ref|XP_002269553.2|	256	5e-67	PREDICTED: exosome component 10-like [Vitis vinifera]
726	(GAA)5	15	67	81	TTCAAATTCCCATCGAAACC	59.739	20	TGTATCCGACTGAGTGGCAG	59.855	20	156	38	193	gi|356551978|ref|XP_003544349.1|	107	1e-22	PREDICTED: probable polyamine oxidase 4-like [Glycine max]
727	(ATG)5	15	177	191	TTGTTATCCTGGTGTCCCGT	60.232	20	AAGAAAGTGCAGGCCAAGAA	59.993	20	190	97	286	gi|356499283|ref|XP_003518471.1|	157	3e-37	PREDICTED: la-related protein 1-like [Glycine max]
728	(ATG)5	15	180	194	TGGTTATGGGTGACCCTGAT	60.05	20	AAGAAAGTGCAGGCCAAGAA	59.993	20	150	140	289	gi|356499283|ref|XP_003518471.1|	157	3e-37	PREDICTED: la-related protein 1-like [Glycine max]
729	(AAG)6	18	182	199	TCTTACCCCATTTGACCCAA	60.162	20	TTCTGCTGCCTCATCCTCTT	60.096	20	250	156	405	gi|82621136|gb|ABB86256.1|	434	1e-120	eukaryotic translation initiation factor 2 beta subunit-like [Solanum tuberosum]
730	(AC)6	12	39	50	ACCAACCCACTTTTCCAACA	60.246	20	CAATGACGTTCTCTTTGCGA	59.988	20	249	11	259	gi|359492836|ref|XP_002284225.2|	61.2	4e-09	PREDICTED: 2,3-bisphosphoglycerate-dependent phosphoglycerate mutase-like [Vitis vinifera]
731	(ACC)5	15	1009	1023	TATCAGCAACAACAGCAGCC	60.019	20	AGACGATGGACCTGAACACC	59.969	20	228	873	1100	gi|356501374|ref|XP_003519500.1|	380	1e-104	PREDICTED: uncharacterized protein LOC100798094 [Glycine max]
732	(GGATCA)4	24	544	567	CAAGTCGTGACGGAGAGTGA	60.022	20	GGCATGAAGTGATCCGCTAT	60.066	20	176	487	662	gi|359482470|ref|XP_002272507.2|	229	4e-59	PREDICTED: uncharacterized protein LOC100266986 [Vitis vinifera]
733	(ACA)5	15	288	302	GGTGGCTTTCAAGGTTACCA	59.971	20	AACCTGTCACCATTACATCCG	59.726	21	280	54	333	gi|148612407|gb|ABQ96119.1|	86.3	1e-16	alpha-gliadin [Aegilops tauschii]
734	(ACA)5	15	228	242	GGTGGCTTTCAAGGTTACCA	59.971	20	CCATCAACAAAACCTGTCACC	60.262	21	230	54	283	gi|169666907|gb|ACA63852.1|	68.6	3e-11	low molecular weight glutenin subunit [Triticum aestivum] >gi|169666921|gb|ACA63859.1| low molecular weight glutenin subunit [Triticum aestivum]
735	(ATC)5	15	98	112	ACTGCACTGACCTCCTCCAC	60.315	20	TGGGGTAGCTTTAGCAGCAT	59.867	20	240	51	290	gi|225443490|ref|XP_002274181.1|	871	0	PREDICTED: uncharacterized protein LOC100256501 isoform 1 [Vitis vinifera]
736	(ACG)5	15	207	221	ATAACAACGGCGACCAGTTC	60	20	CGGAGTCGTCTTCTTCTTCG	60.126	20	147	182	328	gi|359485606|ref|XP_003633295.1|	28.5	4e-06	PREDICTED: uncharacterized protein LOC100853570 [Vitis vinifera]
737	(TAA)5	15	748	762	TAAAGGGAAGCTGCAGTTGG	60.378	20	ATCAATTCCATTAACCGCCA	60.153	20	226	570	795	gi|225451243|ref|XP_002276425.1|	294	3e-78	PREDICTED: uncharacterized protein LOC100253879 [Vitis vinifera]
738	(AC)7	14	46	59	ACAAGTTACACTCACACAGTTGC	57.003	23	AAATTCCAATCTCCCCGTTC	60.131	20	202	9	210	gi|225456266|ref|XP_002283475.1|	776	0	PREDICTED: aspartyl aminopeptidase [Vitis vinifera]
739	(CT)6	12	51	62	GACAGATAAGCTCCTCTCAAACG	59.556	23	CCAAACACCATTACAAGCCC	60.227	20	220	6	225	gi|225458007|ref|XP_002276474.1|	348	1e-94	PREDICTED: HVA22-like protein i [Vitis vinifera]
740	(ATAAAG)4	24	130	153	CATTATCCAAAAACCACCCG	60.046	20	TATCCGAAGAAGCCGAAATG	60.167	20	258	90	347	gi|359473323|ref|XP_003631291.1|	158	5e-38	PREDICTED: uncharacterized WD repeat-containing protein alr3466-like [Vitis vinifera]
741	(CAT)5	15	388	402	CATTTCGGCTTCTTCGGATA	60.167	20	TTGTTATCCTGGTGTCCCGT	60.232	20	153	328	480	gi|359485049|ref|XP_002271984.2|	706	0	PREDICTED: diacylglycerol kinase A-like [Vitis vinifera]
742	(CAT)5	15	388	402	CATTTCGGCTTCTTCGGATA	60.167	20	TGGTTATGGGTGACCCTGAT	60.05	20	113	328	440	gi|359473323|ref|XP_003631291.1|	80.1	2e-14	PREDICTED: uncharacterized WD repeat-containing protein alr3466-like [Vitis vinifera]
743	(AATTG)4	20	89	108	TTCCTTTTCCTTTGGGGAAT	59.75	20	CAGGATACGAGAGCCCTGAG	59.966	20	215	13	227	gi|225450825|ref|XP_002284019.1|	893	0	PREDICTED: acyl-CoA-binding domain-containing protein 4-like isoform 1 [Vitis vinifera]
744	(TTG)8	24	890	913	CGAAATGAACCACCCATACC	60.051	20	TGATGTCTGGTGAGATGTTTCC	59.973	22	114	849	962	gi|359483145|ref|XP_003632911.1|	293	3e-78	PREDICTED: acid phosphatase 1-like [Vitis vinifera]
745	(TTG)8	24	890	913	CGAAATGAACCACCCATACC	60.051	20	TGGGGTTTTCTTGTTTTTGG	59.811	20	194	849	1042	gi|359483145|ref|XP_003632911.1|	293	3e-78	PREDICTED: acid phosphatase 1-like [Vitis vinifera]
746	(TCA)6	18	125	142	TCAACACTCCATAAAACCCAAA	59.357	22	ATGACCTCAGGACCACCAAG	59.962	20	132	66	197	gi|211905343|gb|ACJ11251.1|	557	1e-157	Ted2 [Gossypium hirsutum]
747	(CTC)7	21	169	189	CACCGGTCTCCAACAAATTC	60.353	20	AGCACCATGAGAAGCCAACT	59.874	20	184	142	325	gi|225434150|ref|XP_002278008.1|	193	1e-48	PREDICTED: uncharacterized hydrolase yutF [Vitis vinifera]
748	(CTC)7	21	169	189	TTCACCGGTCTCCAACAAAT	60.353	20	ATGGCTCCAACGAAGAGAGA	59.95	20	257	140	396	gi|225434150|ref|XP_002278008.1|	202	2e-51	PREDICTED: uncharacterized hydrolase yutF [Vitis vinifera]
749	(AAT)5	15	107	121	TATCCAACCCATTCTCCCAC	59.605	20	GTCTTCAGCTCCGGTGAAAG	59.989	20	140	57	196	gi|356508933|ref|XP_003523207.1|	924	0	PREDICTED: L-ascorbate oxidase homolog [Glycine max]
750	(AC)6	12	92	103	CCACCACCACAAAACACACA	61.361	20	TTCTCCACTCCTTCTTCGGA	59.92	20	159	63	221	gi|225436253|ref|XP_002272730.1|	998	0	PREDICTED: probable methylenetetrahydrofolate reductase-like [Vitis vinifera]
751	(AAGA)4	16	1250	1265	AGGCTGAAAAGGATCGAGGT	60.212	20	TGCCGACACTTCCAATGTTA	60.111	20	240	1177	1416	gi|359481308|ref|XP_002269679.2|	731	0	PREDICTED: uncharacterized protein LOC100265434 [Vitis vinifera]
752	(TCA)5	15	118	132	ACAAAACACCAAAACGACGA	59.072	20	AGCAGCGATACCTTTTCCAA	59.845	20	110	76	185	gi|359491237|ref|XP_003634246.1|	375	1e-103	PREDICTED: uncharacterized protein LOC100241507 [Vitis vinifera]
753	(ATC)5	15	47	61	TCACACCACCACATTTTCGT	59.855	20	GCTTGCCACGACATAGTGAA	59.871	20	145	6	150	gi|302325341|gb|ADL18409.1|	255	6e-67	profilin [Gossypium hirsutum]
754	(AGT)5	15	37	51	TGTTTGAAACCAAAAGAGAGAGAA	59.45	24	TGGAGGGAGAATCGAAACAG	60.187	20	276	6	281	gi|225441559|ref|XP_002281244.1|	527	1e-148	PREDICTED: uncharacterized protein LOC100267519 [Vitis vinifera]
755	(AGA)5	15	89	103	AGTTGAACCACCTCCACCAC	59.859	20	CTAGAGGAGAAATGACGCCG	59.971	20	222	37	258	gi|357504227|ref|XP_003622402.1|	51.6	7e-06	Aminoacyl-tRNA synthetase [Medicago truncatula] >gi|355497417|gb|AES78620.1| Aminoacyl-tRNA synthetase [Medicago truncatula]
756	(AACCA)4	20	96	115	GATTAAGCCAACCCACCAAA	59.801	20	GGTTCATGGCTTGGATAGGA	59.894	20	269	15	283	gi|359472877|ref|XP_003631207.1|	102	7e-21	PREDICTED: uncharacterized protein LOC100255988 [Vitis vinifera]
757	(CAC)5ccaagaaaccctcaccaccttactgtcctccaccaccctacagt(GGA)5(GGT)9	101	411	511	CACCACCAATACCAAAACCC	59.948	20	GTCTCCTGGTGGACCTGCTA	60.261	20	203	374	576	gi|18413797|ref|NP_568096.1|	325	6e-88	RING/U-box domain-containing protein [Arabidopsis thaliana] >gi|332003031|gb|AED90414.1| RING/U-box domain-containing protein [Arabidopsis thaliana]
758	(CAC)5ccaagaaaccctcaccaccttactgtcctccaccaccctacagt(GGA)5(GGT)17	125	411	535	CACCACCAATACCAAAACCC	59.948	20	GTCTCCTGGTGGACCTGCTA	60.261	20	227	374	600	gi|359472877|ref|XP_003631207.1|	99.4	6e-20	PREDICTED: uncharacterized protein LOC100255988 [Vitis vinifera]
759	(TA)6tcc(AGAA)4	31	44	74	TCATCTTCATCTTCACTTCACTTCA	60.289	25	GGAGAAGCCACCTCAACAGA	60.386	20	277	16	292	gi|225443292|ref|XP_002274572.1|	299	9e-80	PREDICTED: uncharacterized protein LOC100260424 [Vitis vinifera]
760	(TTC)6tgtggcttctccccctcagt(CAA)5	53	102	154	TCAGCTGTTGTTACTCCCCC	60.111	20	GATCAACAGCAAAGCGAACA	59.995	20	279	13	291	gi|225443292|ref|XP_002274572.1|	305	1e-81	PREDICTED: uncharacterized protein LOC100260424 [Vitis vinifera]
761	(TGA)6	18	139	156	TCACAAACCCTCTCGACGAT	60.656	20	CCTTCCGGTTCTTTACACCA	59.964	20	183	59	241	gi|225452376|ref|XP_002275607.1|	208	2e-52	PREDICTED: uncharacterized protein LOC100264681 [Vitis vinifera]
762	(AAC)5	15	203	217	ACCGTGACAAACAAGCATCA	60.16	20	AGTGGCGAAAGGCGAGAG	61.65	18	214	26	239	gi|225428119|ref|XP_002278390.1|	56.6	1e-07	PREDICTED: pentatricopeptide repeat-containing protein At2g17033 [Vitis vinifera]
763	(ATG)5	15	742	756	AGAATCATGGCCAAAGTTGC	60.081	20	AAATTGCATACCCCAGCAAG	59.96	20	220	564	783	gi|297823551|ref|XP_002879658.1|	348	6e-95	ADK/ATPADK1 [Arabidopsis lyrata subsp. lyrata] >gi|297325497|gb|EFH55917.1| ADK/ATPADK1 [Arabidopsis lyrata subsp. lyrata]
764	(TGA)6gtcggggtcgtcgtcggagtcttcgtctagtagtgatagtagtagt(GAG)7	85	508	592	TCGGCTAACGATGAAGTGAA	59.42	20	CACTCCAACTCGCCATTTTT	60.11	20	277	373	649	gi|358345105|ref|XP_003636623.1|	345	1e-93	H/ACA ribonucleoprotein complex non-core subunit NAF1 [Medicago truncatula] >gi|355502558|gb|AES83761.1| H/ACA ribonucleoprotein complex non-core subunit NAF1 [Medicago truncatula]
765	(TAA)5	15	85	99	CCACCATCCATCAACACTCA	60.378	20	TCCTGTTGATTTAACATGGGC	59.815	21	127	4	130	--	--	--	--
766	(TGAC)4	16	185	200	TTGTGTGAGATTCAACGAAACA	59.22	22	AGCGGCCTTCTTCTTCTTCT	59.735	20	274	106	379	gi|112430753|gb|ABI18155.1|	825	0	plastid 3-keto-acyl-ACP synthase II [Helianthus annuus]
767	(GAA)5	15	249	263	GGGATGGGAAGAGGGTGTAT	60.015	20	CACGTGCTCTTGTGATTGCT	60.056	20	272	152	423	gi|359479082|ref|XP_002272646.2|	348	1e-104	PREDICTED: uncharacterized protein LOC100259916 [Vitis vinifera]
768	(CA)7	14	91	104	CCCCAAATCCCATCTCAG	58.795	18	GTGAAAATGGTGGGGAGAGA	59.903	20	129	70	198	gi|225452974|ref|XP_002284370.1|	788	0	PREDICTED: probable mitochondrial-processing peptidase subunit beta [Vitis vinifera]
769	(ACCTT)4	20	249	268	TCTCTGCACCAATTATCCCC	59.894	20	TAAGTCTGTGTGGCGGTGAG	59.897	20	152	173	324	gi|363808182|ref|NP_001242228.1|	195	7e-49	uncharacterized protein LOC100783447 [Glycine max]
770	(TGC)6	18	633	650	CCGGAACCATTGATCACTCT	59.927	20	CAACCACACTTTGGTAGCGA	59.758	20	248	536	783	gi|225442649|ref|XP_002279674.1|	794	0	PREDICTED: uncharacterized protein LOC100241173 [Vitis vinifera]
771	(ATA)5	15	28	42	TGAAAATTCAAGATCACCACCA	60.344	22	GGTCAACCTCGGGACCTTAT	60.19	20	124	1	124	gi|259121421|gb|ACV92030.1|	364	1e-99	WRKY transcription factor 28 [(Populus tomentosa x P. bolleana) x P. tomentosa]
772	(GTG)5	15	364	378	GGTGGGTGATTTGAAACCTG	60.21	20	TGTCAATCTTCGCATTACGG	59.688	20	245	256	500	gi|115439995|ref|NP_001044277.1|	199	6e-50	Os01g0754100 [Oryza sativa Japonica Group] >gi|57899617|dbj|BAD87196.1| DNA-binding protein-related-like [Oryza sativa Japonica Group] >gi|57900332|dbj|BAD87285.1| DNA-binding protein-related-like [Oryza sativa Japonica Group] >gi|113533808|dbj|BAF06191.1| Os01g0754100 [Oryza sativa Japonica Group]
773	(GTG)5	15	364	378	GGTGGGTGATTTGAAACCTG	60.21	20	CTAGCCTCATGGAGCCTTTG	59.971	20	269	256	524	gi|115439995|ref|NP_001044277.1|	198	1e-49	Os01g0754100 [Oryza sativa Japonica Group] >gi|57899617|dbj|BAD87196.1| DNA-binding protein-related-like [Oryza sativa Japonica Group] >gi|57900332|dbj|BAD87285.1| DNA-binding protein-related-like [Oryza sativa Japonica Group] >gi|113533808|dbj|BAF06191.1| Os01g0754100 [Oryza sativa Japonica Group]
774	(ATTG)5	20	62	81	CAAAATCCAATAAGCCAGCC	59.547	20	TACCATCACCGACATCCCTT	60.195	20	116	1	116	gi|356573339|ref|XP_003554819.1|	136	8e-32	PREDICTED: peptidyl-prolyl cis-trans isomerase-like 4-like [Glycine max]
775	(GAG)6	18	144	161	AACGCAAGATCCCAATTTTAGA	59.97	22	AGCGATGCCTAGCTTCAAGT	59.246	20	187	19	205	gi|359492313|ref|XP_002278157.2|	545	1e-154	PREDICTED: uncharacterized protein LOC100245489 [Vitis vinifera]
776	(CTT)5	15	127	141	CCTCTTCACACATTGCTCCA	59.831	20	AAATTGGGGAATCCTTGACC	59.996	20	241	84	324	gi|225459507|ref|XP_002284432.1|	679	0	PREDICTED: uncharacterized protein LOC100245359 [Vitis vinifera]
777	(TCCCCA)4	24	209	232	GAAAGACGGTTTGAGAACGC	59.859	20	GTGATGGGGATGGGGATG	62.01	18	175	85	259	gi|334185442|ref|NP_001189926.1|	72	3e-12	tubulin-tyrosine ligase [Arabidopsis thaliana] >gi|332642593|gb|AEE76114.1| tubulin-tyrosine ligase [Arabidopsis thaliana]
778	(GAG)6gaagaagaggaa(GAG)5	45	625	669	GATCATAGGCGGATTAGGCA	60.023	20	CCATACCCATCTGGTCATCC	60.011	20	262	450	711	gi|225446124|ref|XP_002275399.1|	672	0	PREDICTED: microfibrillar-associated protein 1-like [Vitis vinifera]
779	(ACA)5	15	300	314	TTGCAATCTCAGAAGATGTGG	58.862	21	AAGAGGTTGTTGTGGTTGCC	60.012	20	190	187	376	gi|359475933|ref|XP_002278691.2|	234	1e-60	PREDICTED: uncharacterized protein LOC100252590 [Vitis vinifera]
780	(TTG)5	15	176	190	TTCAAGGTGGTTGATCTGAAG	57.783	21	AAGAGGTTGTTGTGGTTGCC	60.012	20	279	98	376	gi|121627|sp|P09789.1|GRP1_PETHY	84.3	5e-16	RecName: Full=Glycine-rich cell wall structural protein 1; Flags: Precursor >gi|225181|prf||1210313A Gly rich structural protein
781	(CTG)5	15	1216	1230	AGGATGGTAGGAAGGCTGGT	59.957	20	TGAAGATTCTCCGCTTTCGT	59.955	20	119	1173	1291	gi|225442341|ref|XP_002281000.1|	856	0	PREDICTED: ubiquitin carboxyl-terminal hydrolase 6 [Vitis vinifera]
782	(TGAT)6	24	319	342	TTGCGGGTCTTTTGATCTTC	60.192	20	TGCCTCTCAATACACGATGC	59.83	20	246	147	392	gi|356569663|ref|XP_003553017.1|	762	0	PREDICTED: probable polyamine oxidase 4-like [Glycine max]
783	(AAG)5	15	97	111	CAAACGACCACCTTCCATCT	59.966	20	GGTTGGTACGGTCAACGCTA	60.944	20	107	45	151	gi|224072274|ref|XP_002303684.1|	50.4	8e-06	oligopeptide transporter OPT family [Populus trichocarpa] >gi|222841116|gb|EEE78663.1| oligopeptide transporter OPT family [Populus trichocarpa]
784	(CAA)5	15	503	517	CAACAGATGGCTCAAAGCAA	59.988	20	TGTCATCATGCTCCTCATCG	60.806	20	157	427	583	gi|356555839|ref|XP_003546237.1|	163	2e-39	PREDICTED: uncharacterized protein LOC100797512 [Glycine max]
785	(AAAT)4	16	57	72	CTTCACACATGCATTTCCTCA	59.707	21	ACTGGTACGAGTGTCTGCCC	60.182	20	204	14	217	gi|262752410|gb|ACY69610.1|	52.4	2e-06	TIR-NBS-LRR resistance-like protein RGC151 [Helianthus annuus]
786	(GGT)5	15	66	80	GTGTGGAGTAAACCGGTGGT	59.745	20	TTGTTCGTCGGTGGTTGTTA	60.004	20	226	29	254	gi|317106588|dbj|BAJ53096.1|	138	1e-31	JHL20J20.1 [Jatropha curcas]
787	(CAA)6	18	59	76	CGGGATCATCAGATCACAAA	59.451	20	GCAAAAGAAGCTGAAGTGGG	59.993	20	261	12	272	gi|224146265|ref|XP_002325942.1|	157	3e-38	tubulin folding cofactor [Populus trichocarpa] >gi|222862817|gb|EEF00324.1| tubulin folding cofactor [Populus trichocarpa]
788	(GTT)6	18	31	48	TGTGTGTGAGAGAAAGAGGGAA	59.884	22	GATGACCGACCAGAAGCAAT	60.081	20	107	2	108	gi|225453724|ref|XP_002272112.1|	88.2	3e-17	PREDICTED: shaggy-related protein kinase theta isoform 1 [Vitis vinifera]
789	(AAT)6	18	85	102	GCTTTCTCCAGCCTCAAAAT	58.53	20	TCCACGAAATAACCTGAGCC	60.074	20	200	2	201	gi|18395868|ref|NP_566143.1|	134	3e-31	glucose-6-phosphate 1-epimerase [Arabidopsis thaliana] >gi|30678376|ref|NP_850493.1| glucose-6-phosphate 1-epimerase [Arabidopsis thaliana] >gi|332640171|gb|AEE73692.1| glucose-6-phosphate 1-epimerase [Arabidopsis thaliana] >gi|332640172|gb|AEE73693.1| glucose-6-phosphate 1-epimerase [Arabidopsis thaliana]
790	(TAG)5	15	204	218	TGTGCTGACGTGTATTTCGG	60.72	20	GACTAGGAACCGTCCCAACA	59.966	20	262	84	345	--	--	--	--
791	(TTAT)4(TTAG)4	32	257	288	AATCCAATCCAAAGGTCAGC	58.984	20	TCGAAGCCATCGATCATGTA	60.182	20	123	224	346	gi|225458982|ref|XP_002283625.1|	94.7	1e-18	PREDICTED: probable beta-1,4-xylosyltransferase IRX9H-like [Vitis vinifera]
792	(TGA)6	18	133	150	AGGAAGAAGATCGACACCCA	59.655	20	AAGTTCGGGTTTCCCCATAC	60.053	20	131	95	225	gi|195606656|gb|ACG25158.1|	59.7	1e-08	genetic modifier [Zea mays]
793	(GCA)6	18	981	998	AACACTTCCTCAACCGAACG	60.149	20	GTGGTGGAATGTTAGGTGGG	60.088	20	245	827	1071	gi|225430808|ref|XP_002271291.1|	613	1e-174	PREDICTED: splicing factor 3B subunit 4 [Vitis vinifera]
794	(GAA)5	15	120	134	CAAACCTCTTCGAAACCCAT	59.028	20	CGTCGGAAGCATAATCAGGT	60.096	20	201	0	200	gi|359491648|ref|XP_002280975.2|	846	0	PREDICTED: uncharacterized protein LOC100248444 [Vitis vinifera]
795	(GT)7	14	167	180	CGTAATAGTCCCTCCCTCCC	59.783	20	GTGAATTTGTTGCGGTGTTG	60.011	20	159	67	225	gi|359492463|ref|XP_002284042.2|	1192	0	PREDICTED: isoamylase 3, chloroplastic-like [Vitis vinifera]
796	(ACC)7	21	127	147	CCTTTTTGCCGTCCATTAAA	59.937	20	TGATAGTCAGTGACGCCTGC	60.016	20	252	94	345	--	--	--	--
797	(GGT)7	21	583	603	CCACATGTGCCAGAAGATGA	60.688	20	CCTTTTTGCCGTCCATTAAA	59.937	20	212	423	634	gi|359475255|ref|XP_003631624.1|	101	1e-20	PREDICTED: uncharacterized protein LOC100855234 [Vitis vinifera]
798	(AC)6	12	76	87	CCGTTCCACTTTGGCTATTC	59.569	20	ATGGTGTTTGAGGTGGTGGT	60.135	20	146	31	176	gi|37983539|gb|AAR06289.1|	108	4e-23	5-phosphoribosyl-1-pyrophosphate amidotransferase [Nicotiana tabacum]
799	(TGA)6	18	355	372	ACACCCCCTTTCAGACATCA	60.363	20	ATGCTGCAAAGCATGAAGTG	60.019	20	223	240	462	gi|225432384|ref|XP_002276706.1|	432	1e-120	PREDICTED: uncharacterized protein LOC100251108 [Vitis vinifera]
800	(AATCA)4	20	106	125	CATTTCCTTTCCCCCAATCT	60.124	20	GGGGTTAACAAGAGGCATCA	59.933	20	168	15	182	gi|225457219|ref|XP_002284053.1|	509	1e-143	PREDICTED: ATP synthase subunit gamma, mitochondrial [Vitis vinifera]
801	(TC)8	16	87	102	ATTCCCTTCCCTTCTCCCTT	60.256	20	TGGGACGTGTTCCAGTTGTA	60.001	20	233	47	279	gi|280967730|gb|ACZ98536.1|	134	9e-31	protein kinase [Malus x domestica]
802	(AACA)4	16	55	70	CCAAACACAAAAACATTTGTTCA	59.803	23	GATGAAACCTGAACCCAGGA	59.903	20	226	9	234	gi|21105744|gb|AAM34771.1|AF509871_1	58.9	2e-08	nam-like protein 8 [Petunia x hybrida]
803	(ATC)6	18	70	87	AAGACCCGAGAGACAACTGC	59.455	20	TGATGAGGTGGTGGATTGAA	59.893	20	177	0	176	gi|225456459|ref|XP_002284444.1|	637	0	PREDICTED: V-type proton ATPase subunit C [Vitis vinifera]
804	(ACA)5	15	124	138	GAGAAGCACTCGGAAGTTGC	60.142	20	TCAACAGGTGCAGTCAAAGC	60.032	20	203	25	227	gi|225435163|ref|XP_002281776.1|	165	1e-39	PREDICTED: two-component response regulator-like PRR73-like [Vitis vinifera]
805	(ACA)5	15	124	138	GAGAAGCACTCGGAAGTTGC	60.142	20	GCTGTTGGTGTTGTTGTTGG	60.049	20	226	25	250	gi|225430178|ref|XP_002284900.1|	149	9e-36	PREDICTED: transcriptional corepressor LEUNIG-like [Vitis vinifera]
806	(ACA)5	15	171	185	ATACTGGAAATACGGTGGCG	59.845	20	CTGTTGCTGTTGCTGCATTT	60.058	20	169	140	308	gi|356550640|ref|XP_003543693.1|	59.3	2e-08	PREDICTED: uncharacterized protein LOC100792913 [Glycine max]
807	(CATC)5	20	57	76	CACTCAAACACCACCACCAC	59.89	20	ATGTCACCAAGTCCTGGTCC	59.817	20	153	22	174	gi|224069756|ref|XP_002326406.1|	64.3	5e-10	f-box family protein [Populus trichocarpa] >gi|222833599|gb|EEE72076.1| f-box family protein [Populus trichocarpa]
808	(CAT)6	18	58	75	AGGTGAAGAAGGAGAAGGGG	59.671	20	GAGTGTGGGCGAAAAGGTTA	60.11	20	243	33	275	gi|225455310|ref|XP_002275469.1|	436	1e-121	PREDICTED: uncharacterized protein LOC100241859 [Vitis vinifera]
809	(AAC)5	15	61	75	CACCGTCTCCCACCTTAGAA	60.103	20	CGTTCACCGGATAGGAAAGA	60.066	20	251	23	273	gi|225438489|ref|XP_002278435.1|	194	1e-48	PREDICTED: uncharacterized protein LOC100245741 [Vitis vinifera]
810	(CAT)5	15	240	254	TGGCAATCACCACTTCTTCA	60.24	20	ATTGGGTGCTGCAGATTCTT	59.7	20	233	140	372	gi|255561711|ref|XP_002521865.1|	52.8	2e-06	pentatricopeptide repeat-containing protein, putative [Ricinus communis] >gi|223538903|gb|EEF40501.1| pentatricopeptide repeat-containing protein, putative [Ricinus communis]
811	(CTCATC)10	60	179	238	TTCAACCTTCGTTTTCCACC	59.948	20	GACTCCATTTCTTGGCGGTA	60.074	20	214	139	352	gi|225438783|ref|XP_002283079.1|	289	6e-77	PREDICTED: CBS domain-containing protein CBSX1, chloroplastic-like [Vitis vinifera]
812	(CCG)6	18	493	510	GGTGAGGTCCAGTTTCCTGA	60.088	20	CGTCATCCTCATCCTCATCA	59.585	20	232	384	615	gi|359478335|ref|XP_002282251.2|	98.6	1e-19	PREDICTED: uncharacterized protein LOC100248459 [Vitis vinifera]
813	(TGG)5	15	1146	1160	GTGAGGAGATCGAGTGGGAA	60.199	20	CCTATCATCAGCCTCCGGTA	60.051	20	261	1122	1382	gi|225442649|ref|XP_002279674.1|	794	0	PREDICTED: uncharacterized protein LOC100241173 [Vitis vinifera]
814	(CAC)5	15	139	153	CCGTTGTGGTGGTTATCCTT	59.711	20	TTATAAACTGGCGGAGGTGG	59.953	20	184	45	228	gi|168237|gb|AAA33375.1|	150	4e-36	hydroxyproline-rich protein [Helianthus annuus] >gi|445130|prf||1908433A Hyp-rich glycoprotein
815	(TCA)6	18	39	56	GGCAGCTGAAGGTGAAGAAC	59.997	20	GTTCAGATACGGTGGCCTGT	59.997	20	225	0	224	gi|359489177|ref|XP_003633893.1|	87.8	5e-17	PREDICTED: uncharacterized protein LOC100854074 [Vitis vinifera]
816	(CAG)5	15	1472	1486	CATATGGTGGTTCAACAGCG	59.988	20	TGCTGCTGGTTCTGACTCTG	60.333	20	241	1346	1586	gi|359483606|ref|XP_002271969.2|	513	1e-144	PREDICTED: uncharacterized protein LOC100245196 [Vitis vinifera]
817	(GAT)5	15	249	263	ACCATCAAATACCCACACCG	60.495	20	TAGGCTTGAATGACACGACG	59.864	20	251	50	300	gi|359487742|ref|XP_002280795.2|	322	3e-87	PREDICTED: uncharacterized protein LOC100263014 [Vitis vinifera]
818	(CA)10	20	98	117	AACACCCACCTTCATTCCAC	59.679	20	GCACCTCTTGTTGTGCATGT	59.758	20	191	69	259	gi|225428159|ref|XP_002278742.1|	374	1e-102	PREDICTED: lysM domain-containing GPI-anchored protein 2 [Vitis vinifera]
819	(CCA)5	15	229	243	CACCAAAACCCCAAAATGTC	60.066	20	CTTCCTCAACTTCCTCCACG	59.837	20	259	56	314	gi|18415850|ref|NP_568200.1|	218	9e-56	uncharacterized protein [Arabidopsis thaliana] >gi|332003935|gb|AED91318.1| uncharacterized protein [Arabidopsis thaliana]
820	(AC)7	14	199	212	TGGTCATCATCCAAACACTCA	59.951	21	CGATATCGATCCATTGGCTT	59.885	20	182	166	347	gi|359475985|ref|XP_002281998.2|	298	2e-79	PREDICTED: pentatricopeptide repeat-containing protein At4g33170 [Vitis vinifera]
821	(CCA)6	18	135	152	TCAATGGAACCACCACAAGA	59.935	20	GAAATGGAGGTTGGAAACGA	59.91	20	278	58	335	gi|356541424|ref|XP_003539177.1|	69.7	1e-11	PREDICTED: protein kinase G11A-like [Glycine max]
822	(AG)8	16	255	270	GCTGTCTTAAGGTCCGCCTA	59.476	20	ATTTGAGCCGCGATTTAATA	57.46	20	182	180	361	gi|359496053|ref|XP_003635140.1|	55.1	3e-07	PREDICTED: LOW QUALITY PROTEIN: dnaJ homolog subfamily C member 7 homolog [Vitis vinifera]
823	(CAG)6	18	372	389	GCCGTTCTCCCTCAATACAA	60.074	20	CTCCTTGAACCCACATTGCT	60.111	20	256	164	419	gi|359483606|ref|XP_002271969.2|	310	2e-83	PREDICTED: uncharacterized protein LOC100245196 [Vitis vinifera]
824	(CAAT)4	16	91	106	TTCTCTCTCCAAAAATATCTTCTACA	57.073	26	AACTCCCACTCCGATACACG	59.989	20	206	21	226	gi|71067056|dbj|BAE16280.1|	227	4e-58	NbPCL1 [Nicotiana benthamiana]
825	(GTG)5	15	704	718	AAAGCGGTCCCGAAAACTAT	59.966	20	ACCATCGGTTGATAAGGCTG	59.955	20	230	591	820	gi|359474945|ref|XP_002283498.2|	522	1e-147	PREDICTED: ankyrin repeat domain-containing protein 2-like [Vitis vinifera]
826	(AAG)5	15	135	149	ACAACACCACCCCAATTTGT	59.989	20	CGAAAACAGAAGCCAACACA	59.881	20	159	82	240	gi|225431627|ref|XP_002262727.1|	255	6e-67	PREDICTED: uncharacterized protein LOC100260231 [Vitis vinifera]
827	(CAAT)5	20	61	80	GTCCATTCAAGGCCATCTTC	59.488	20	CTTCCAAAGCAGGAGCAAAC	59.993	20	107	31	137	gi|357441113|ref|XP_003590834.1|	318	6e-86	Pleckstrin homology domain-containing protein [Medicago truncatula] >gi|355479882|gb|AES61085.1| Pleckstrin homology domain-containing protein [Medicago truncatula]
828	(ACC)5	15	153	167	AATCCGAACCACCAAAACAG	59.83	20	GGGAGTGATGGTGAGGAAGA	60.048	20	220	80	299	gi|13277220|emb|CAC34409.1|	196	7e-50	ZF-HD homeobox protein [Flaveria bidentis]
829	(CTT)5	15	211	225	AGAATTGTTGCGTATCAGCG	58.945	20	AAGCTGGAGCTGCAGAAGTG	60.875	20	219	90	308	gi|225453100|ref|XP_002271649.1|	434	1e-120	PREDICTED: ATP-dependent Clp protease proteolytic subunit 3, chloroplastic [Vitis vinifera]
830	(CA)6	12	79	90	AACGAGTGGTTCACCGTTTC	60.012	20	ACGGTAACGGAGATTTGACG	59.993	20	263	25	287	gi|225452570|ref|XP_002280653.1|	248	7e-65	PREDICTED: ferredoxin-thioredoxin reductase catalytic chain, chloroplastic [Vitis vinifera]
831	(CAA)5aaccaacagcttcaacat(CAA)7	54	226	279	AAAACCACCAACACCAAACC	59.592	20	GTCTTTCCGACCAGTTGACC	59.555	20	278	97	374	gi|357488025|ref|XP_003614300.1|	53.9	2e-06	TCP family transcription factor TCP4 [Ipomoea nil]
832	(ATCAA)4	20	101	120	CCCAGAGACATCATCATCTGC	60.639	21	GGTCCTCCATCATCCTCAGA	60.008	20	137	53	189	gi|359806701|ref|NP_001241546.1|	157	2e-37	uncharacterized protein LOC100798702 [Glycine max]
833	(CA)6	12	168	179	AACCACCCTCACACACACAA	59.89	20	AAACGACACCGTTTTGAACC	59.875	20	266	137	402	gi|225437626|ref|XP_002278510.1|	250	2e-65	PREDICTED: nifU-like protein 1, chloroplastic [Vitis vinifera]
834	(GCT)5	15	343	357	TGTATCGGGAAAGAGGTGGA	60.452	20	ACCAGTCTTGTTAGCCGGTG	60.171	20	158	271	428	gi|356541308|ref|XP_003539120.1|	399	1e-110	PREDICTED: casein kinase II subunit beta-like [Glycine max]
835	(CCA)6	18	170	187	CACCAAGCATCCTCTCCATT	60.073	20	ATGAAACCTGAACCCTGGTG	59.82	20	156	61	216	gi|21105736|gb|AAM34767.1|AF509867_1	543	1e-153	nam-like protein 4 [Petunia x hybrida]
836	(CAG)6	18	64	81	CCAACCAATTAAATACCAATCCA	59.838	23	ATGTTTCTGATCCTGTCGGG	59.927	20	208	30	237	gi|224104559|ref|XP_002313479.1|	603	1e-171	histone deacetylase [Populus trichocarpa] >gi|222849887|gb|EEE87434.1| histone deacetylase [Populus trichocarpa]
837	(CAA)5	15	215	229	CCCACTCATCACTCTTCCGT	60.112	20	GGCAGTTTGACCCAAACACT	60.012	20	237	124	360	gi|356543096|ref|XP_003539999.1|	509	1e-143	PREDICTED: embryogenesis-associated protein EMB8-like [Glycine max]
838	(ACC)5	15	301	315	GAATCAGCAGCAGCATCAAA	60.104	20	GGCGAAACATAAGGATTGGA	59.901	20	236	184	419	gi|153850916|gb|ABS52645.1|	378	1e-103	GEM-like 1 [Vitis vinifera]
839	(TC)6	12	69	80	TTAGCCCCCTCTCTCTCTCC	59.912	20	CCCCAAAAGACCACAAAAGA	59.942	20	125	34	158	gi|313471750|sp|A1EC31.1|TDIF_ZINEL	149	1e-40	RecName: Full=CLAVATA3/ESR (CLE)-related protein TDIF; AltName: Full=Tracheary element differentiation inhibitory factor; Contains: RecName: Full=TDIFp; Flags: Precursor >gi|119366570|gb|ABL67522.1| CLAVATA3/ESR-related protein precursor [Zinnia violacea]
840	(ACC)7	21	160	180	CATCATCCCTCCCTCCTTTT	60.264	20	GGACGGTTACGTTTCGACAT	59.859	20	279	5	283	gi|359478310|ref|XP_002280863.2|	688	0	PREDICTED: nucleoside-triphosphatase [Vitis vinifera]
841	(CAA)5	15	215	229	ACAAATTTCCATGTTTGCCC	59.668	20	AGCTGCACAATTTCTAGCCC	59.481	20	253	192	444	--	--	--	--
842	(CA)6	12	114	125	CTCCCCATTTCCTGATTCTG	59.478	20	GGCGGTTACACCGTAAGAAA	59.996	20	271	14	284	gi|87299445|dbj|BAE79555.1|	1175	0	zeta-carotene desaturase [Chrysanthemum x morifolium]
843	(AAT)5	15	344	358	GGAGGATTCGCCGTAAAGTT	60.451	20	TCAACCACGCCTCCTCTAGT	59.867	20	166	293	458	gi|356571713|ref|XP_003554018.1|	209	3e-53	PREDICTED: uncharacterized protein LOC100794263 [Glycine max]
844	(CTT)5	15	141	155	TAACAGTCGACCCCAAAACC	59.83	20	CATCATCTCTTGCAGCCTGA	60.096	20	216	56	271	gi|225425268|ref|XP_002270985.1|	359	5e-98	PREDICTED: uncharacterized protein LOC100245345 [Vitis vinifera]
845	(CAA)5	15	26	40	CAACCAAAAACCATCTCCAA	58.448	20	AGGGGATGGTGAGATTGATG	59.737	20	252	3	254	gi|15234345|ref|NP_194528.1|	216	5e-55	YGGT family protein [Arabidopsis thaliana] >gi|332660017|gb|AEE85417.1| YGGT family protein [Arabidopsis thaliana]
846	(GTG)6	18	1390	1407	TAGGAGGAATGATTTTGGCG	60.031	20	GCTGTTCCGTTAACAGCCAT	60.14	20	147	1312	1458	gi|359495838|ref|XP_002273770.2|	489	1e-137	PREDICTED: uncharacterized protein LOC100264206 [Vitis vinifera]
847	(AC)8	16	156	171	ACCTTCTTCACGCTTCCCTT	60.247	20	ACTTTGCACCAGCCTCAACT	59.914	20	251	89	339	gi|10764491|gb|AAG22740.1|AF282850_1	500	1e-140	allergenic isoflavone reductase-like protein Bet v 6.0102 [Betula pendula]
848	(AC)6	12	200	211	CGTTGACTTCTTCACCCACC	60.545	20	TTTGCACCGTCACTAACTGG	59.758	20	280	39	318	gi|225435802|ref|XP_002285753.1|	628	1e-179	PREDICTED: 2-oxoisovalerate dehydrogenase subunit beta, mitochondrial [Vitis vinifera]
849	(CA)6	12	213	224	TTATTAGCCGTTTGGTTGGC	59.964	20	CTGGCAGGATTGGGTATTGT	59.813	20	251	37	287	gi|225427272|ref|XP_002281373.1|	155	6e-37	PREDICTED: uncharacterized protein LOC100267676 [Vitis vinifera]
850	(ACAA)4	16	758	773	TTGATGAGAGCTGTTGGTCG	59.984	20	ACCATCTTTGGATTTTCCCC	59.996	20	177	697	873	gi|124360195|gb|ABN08208.1|	301	1e-80	Remorin, C-terminal region [Medicago truncatula]
851	(AATGAT)9	54	660	713	AATGGTAGCGATCAACCTGC	60.103	20	AGGTAGGCGCTTAAGAAGGG	59.871	20	208	554	761	gi|359475272|ref|XP_002280949.2|	240	2e-62	PREDICTED: HVA22-like protein k-like [Vitis vinifera]
852	(AC)6aacacatataaataatcaaatctattaccgatgggcgattcaacaacaacac(CAA)5	79	130	208	TCGACATTTAATTCTCCGCC	60.038	20	CACTTCTGAACACACGTCCC	59.152	20	151	98	248	gi|359473999|ref|XP_002276903.2|	514	1e-144	PREDICTED: transmembrane protein 120 homolog isoform 1 [Vitis vinifera]
853	(CAA)6	18	161	178	GCCAAACACCCCCTACCTA	59.799	19	TGGGATGATTTGTGGGATTT	59.991	20	239	23	261	gi|225438450|ref|XP_002277064.1|	106	9e-23	PREDICTED: proton-coupled amino acid transporter 1-like [Vitis vinifera]
854	(AAACC)4	20	85	104	TACCCCTCACACCCTCCATA	60.187	20	AGTGACAGGTGGTAGTGGGG	59.876	20	234	61	294	gi|225449056|ref|XP_002274887.1|	493	1e-138	PREDICTED: monoglyceride lipase [Vitis vinifera]
855	(AC)7	14	184	197	CCGCAAGCAATTTCGTAGAT	60.23	20	TTCAAATCATCAGACGCAGC	59.955	20	276	77	352	gi|225461193|ref|XP_002283181.1|	111	2e-23	PREDICTED: uncharacterized protein LOC100265933 [Vitis vinifera]
856	(TGA)7	21	722	742	GGAAGAACAAGAGAGCCGTG	59.989	20	CAGGCATTCCATAACCGTTC	60.331	20	250	625	874	gi|302425246|sp|Q9FKW0.2|RNG1A_ARATH	379	1e-104	RecName: Full=Putative E3 ubiquitin-protein ligase RING1a; AltName: Full=Polycomb complex protein RING1a; AltName: Full=Protein RING1a; Short=AtRING1a; AltName: Full=Ring finger protein 434
857	(AAAG)5	20	84	103	CGCACCTGCTTCTTCTTCTT	59.757	20	TGAATTCAAGCAACGGGAAT	60.448	20	151	38	188	gi|356500541|ref|XP_003519090.1|	800	0	PREDICTED: eukaryotic translation initiation factor 3 subunit E-like [Glycine max]
858	(GTGA)5	20	93	112	AACACAAACACACCTGCTGC	59.801	20	TGTGCGGTGGTTAATTCTGA	60.111	20	258	57	314	gi|225431334|ref|XP_002277779.1|	269	4e-71	PREDICTED: uncharacterized protein LOC100248935 [Vitis vinifera]
859	(TTTC)4	16	652	667	AAGGCTGCTGATGCTTGATT	59.985	20	TATCTCCTCCGCGTTTCAAT	59.668	20	148	553	700	gi|356516670|ref|XP_003527016.1|	257	1e-67	PREDICTED: iron-sulfur cluster assembly enzyme ISCU, mitochondrial-like [Glycine max]
860	(CAC)5	15	1680	1694	CGCAAGGACAATAGCAGACA	60.011	20	GTTTCGTGGAGGCAAAGAAG	59.853	20	280	1461	1740	gi|225439687|ref|XP_002271567.1|	723	0	PREDICTED: probable receptor-like protein kinase At5g15080 [Vitis vinifera]
861	(CCA)5	15	607	621	ATGCAGGTGGTCGAGACTTT	59.727	20	TCATCATCATCCTCGTCCAA	60.006	20	274	514	787	gi|225464049|ref|XP_002268063.1|	280	3e-74	PREDICTED: uncharacterized protein LOC100255768 [Vitis vinifera]
862	(TCT)5	15	248	262	CAATCGGTTGGTGTTGTGAG	60.001	20	TGTTGCTTTCAGCAGGATTG	59.988	20	130	202	331	gi|225460185|ref|XP_002279455.1|	402	1e-111	PREDICTED: uncharacterized protein LOC100260279 [Vitis vinifera]
863	(TC)6	12	285	296	CACAACCAGACAAGCCTTCA	59.873	20	ACTAACGGCGGTAGCTGAGA	60.037	20	181	221	401	gi|15233361|ref|NP_192882.1|	50.8	6e-06	hydroxyproline-rich glycoprotein family protein [Arabidopsis thaliana] >gi|332657611|gb|AEE83011.1| hydroxyproline-rich glycoprotein family protein [Arabidopsis thaliana]
864	(CAA)5	15	178	192	TCGAGAAGTTCACCAAACCC	60.088	20	TTGGATCTGGTCAGTGGTGA	60.088	20	248	2	249	gi|225453588|ref|XP_002263524.1|	174	2e-42	PREDICTED: uncharacterized protein LOC100262678 [Vitis vinifera]
865	(AC)6	12	421	432	CCAAGATCAACGGCTGAGAT	60.218	20	TGGTGGTGATCATGGTGTGT	60.736	20	263	216	478	gi|225463276|ref|XP_002264127.1|	324	1e-87	PREDICTED: 33 kDa ribonucleoprotein, chloroplastic-like [Vitis vinifera]
866	(CGC)5	15	638	652	TTCACTCCACCCCTTATTGC	59.933	20	TGATGAGGGGACGTAGGAAC	59.927	20	138	541	678	gi|359475158|ref|XP_002281140.2|	130	2e-29	PREDICTED: RING-H2 finger protein ATL65-like [Vitis vinifera]
867	(GTG)5	15	668	682	CGGTAAACGAACCGAATCAT	59.823	20	CCTTAGGTACCGCCTTCACA	60.125	20	269	614	882	gi|357466985|ref|XP_003603777.1|	685	0	Lateral signaling target protein-like protein [Medicago truncatula] >gi|355492825|gb|AES74028.1| Lateral signaling target protein-like protein [Medicago truncatula]
868	(CT)6	12	108	119	CATCCTGCTGCTTCCTTCTC	60.096	20	ACAGTTGAGATGATCGGCCT	59.685	20	125	56	180	gi|359489921|ref|XP_002264045.2|	715	0	PREDICTED: uncharacterized protein LOC100266486 [Vitis vinifera]
869	(TGG)6	18	638	655	AACTGTGGATTTCGTCTCGG	60.111	20	GTCACTCCCGAGCTTGAGTC	59.993	20	256	607	862	gi|359483457|ref|XP_002267894.2|	454	1e-126	PREDICTED: uncharacterized protein LOC100246969 [Vitis vinifera]
870	(TA)7	14	71	84	TAATCTCACCCATCACGCAA	60.073	20	AAAGGTTGACCGTGCTGTTT	59.639	20	279	4	282	gi|225464848|ref|XP_002271636.1|	385	1e-106	PREDICTED: probable CCR4-associated factor 1 homolog 9-like [Vitis vinifera]
871	(CCA)6	18	100	117	TCCCCCAATTTCACAATCAT	59.991	20	AGCACATGAGACGGAGCTTT	60.02	20	238	26	263	gi|225424089|ref|XP_002283405.1|	359	6e-98	PREDICTED: uncharacterized protein LOC100250808 [Vitis vinifera]
872	(CCA)5	15	128	142	AACCACCCATCAACACCATT	59.95	20	AATGAAACCGATTTCGTGGA	60.309	20	266	102	367	gi|357478003|ref|XP_003609287.1|	194	1e-48	Dynein light chain [Medicago truncatula] >gi|355510342|gb|AES91484.1| Dynein light chain [Medicago truncatula]
873	(CGG)5	15	159	173	GCGACACTACACCCAAACAA	59.615	20	CACCGTTACCTGATTTTCCG	60.357	20	211	0	210	--	--	--	--
874	(GAA)5	15	145	159	GCCTCCACAAGAGCTGAAAC	59.997	20	TGTGTCCATTGCCTCATGTT	59.967	20	161	60	220	gi|357486079|ref|XP_003613327.1|	263	7e-69	RNA recognition motif (RRM)-containing protein-like protein [Medicago truncatula] >gi|355514662|gb|AES96285.1| RNA recognition motif (RRM)-containing protein-like protein [Medicago truncatula]
875	(GAT)5	15	826	840	CACCTGTTACCGAAACACCA	59.46	20	ACTGGCTCTGAACCGACTTC	59.455	20	157	763	919	gi|359493030|ref|XP_002264360.2|	81.6	3e-15	PREDICTED: extensin-3-like [Vitis vinifera]
876	(AC)8	16	139	154	ATCCAAACAACAAAACCCCA	60.066	20	AACATCAACAAAACTGGCCC	59.836	20	264	90	353	gi|225428776|ref|XP_002282055.1|	486	1e-136	PREDICTED: uncharacterized protein LOC100245307 [Vitis vinifera]
877	(CCA)5tcatcaacaaccaaccatggacaccaccggagcagcaggcggcaacggcacatta(AAC)7	91	89	179	CACCCGATCCCTAAACTCAA	59.926	20	AAGGAGGGGAAGCTGAGAAG	59.95	20	275	66	340	gi|225426586|ref|XP_002280081.1|	283	3e-75	PREDICTED: mediator of RNA polymerase II transcription subunit 10 [Vitis vinifera]
878	(ACA)5	15	465	479	CAAGAGGCGTAAGTCCCAAG	59.869	20	ATCGCCACTTAGATCGATGG	60.059	20	196	399	594	gi|225441720|ref|XP_002283046.1|	252	7e-66	PREDICTED: zinc finger A20 and AN1 domain-containing stress-associated protein 8 isoform 1 [Vitis vinifera] >gi|225441722|ref|XP_002283050.1| PREDICTED: zinc finger A20 and AN1 domain-containing stress-associated protein 8 isoform 2 [Vitis vinifera]
879	(TGA)5	15	169	183	TTCATTCTTCTGACCCCACC	59.903	20	AGCATGTGGTTTGGTGTTGA	60.008	20	116	110	225	gi|359490779|ref|XP_002269798.2|	292	7e-78	PREDICTED: uncharacterized protein LOC100252112 [Vitis vinifera]
880	(ACA)5	15	218	232	TGGAGTATGGTAGGCTTGGC	60.096	20	AAACTCAACAACTCCCACCG	60.005	20	185	139	323	gi|225455386|ref|XP_002278061.1|	799	0	PREDICTED: probable pectinesterase/pectinesterase inhibitor 34-like [Vitis vinifera]
881	(AC)6	12	57	68	TTTCTTGGTTTGCTTCTGCC	60.365	20	GCTCCAGATAATGCCCTCAA	60.177	20	280	30	309	gi|359477042|ref|XP_002263973.2|	737	0	PREDICTED: RNA polymerase I-specific transcription initiation factor RRN3-like [Vitis vinifera]
882	(ACA)5	15	757	771	GATAACAGCGCACTCAAGCA	60.165	20	GCGCAATTTAGCACAACCTT	60.272	20	250	608	857	gi|359493805|ref|XP_002285311.2|	318	6e-86	PREDICTED: uncharacterized protein LOC100258873 [Vitis vinifera]
883	(CAA)6	18	306	323	ATCCTTCTACGCCTTCGGAT	60.06	20	CTTCTACCTCACCAGGCTCG	60.005	20	147	207	353	gi|356540751|ref|XP_003538848.1|	165	1e-39	PREDICTED: probable polyol transporter 6-like [Glycine max]
884	(GAT)5	15	323	337	TCAGGAGGTTTTTCCAGGTG	60.081	20	TTCAGCATCCTCATCAGCAC	59.95	20	259	204	462	gi|225432028|ref|XP_002279902.1|	194	8e-49	PREDICTED: uncharacterized protein LOC100261976 [Vitis vinifera]
885	(GGT)6	18	756	773	GCTCCTGTAAATCCAATGGC	59.533	20	GCTCAACAAGCAAGGGAGAC	59.997	20	278	647	924	gi|359479709|ref|XP_003632341.1|	155	2e-36	PREDICTED: methylcrotonoyl-CoA carboxylase subunit alpha, mitochondrial-like [Vitis vinifera]
886	(TGG)5	15	365	379	TTCAATAACCGTGGTGCTCA	60.111	20	AGCTTAGTCCCGGTCTCCAT	60.096	20	146	266	411	gi|225435024|ref|XP_002284215.1|	305	1e-81	PREDICTED: RNA and export factor-binding protein 2 [Vitis vinifera]
887	(GGT)5	15	766	780	AGGGAAAGGGCACGAGTTAT	59.962	20	TTTGGATGTGCTGAGACGAG	59.984	20	268	663	930	gi|328691781|gb|AEB37502.1|	258	2e-67	TB1-like TCP family transcription factor [Helianthus annuus] >gi|328691783|gb|AEB37503.1| TB1-like TCP family transcription factor [Helianthus annuus] >gi|328691801|gb|AEB37512.1| TB1-like TCP family transcription factor [Helianthus annuus] >gi|328691803|gb|AEB37513.1| TB1-like TCP family transcription factor [Helianthus annuus]
888	(ATG)8	24	629	652	TAAGATAGCAACCGGAACGG	60.089	20	ATATCCCAGGTTGACCCACA	60.05	20	256	491	746	gi|225451613|ref|XP_002275732.1|	96.7	5e-19	PREDICTED: uncharacterized protein LOC100242886 [Vitis vinifera]
889	(TCA)6	18	43	60	TACAACTGCTTTCTCGGCCT	60.015	20	AGATCCACCGCTAGCTTTCA	59.978	20	130	8	137	--	--	--	--
890	(TGG)7aaagaaggctgtgaaggtggtggaagaagatgattttgggagtgatgatgattatgatgatgatgaatt(TGA)5	105	41	145	CTGCTGTTGCTAATGGAGGT	57.98	20	ATCATCACCGGCTTCTTCAC	60.081	20	163	18	180	gi|225432534|ref|XP_002277654.1|	113	2e-24	PREDICTED: uncharacterized protein LOC100261454 [Vitis vinifera]
891	(TAGA)5	20	173	192	CATCCTTCCTTCCTTCCCTC	60.008	20	GCCATGAGTGGTCAATCAGA	59.637	20	181	74	254	gi|301030829|gb|ADK47999.1|	1241	0	calmodulin-binding protein [Solanum lycopersicum]
892	(CAA)6	18	139	156	TTTCCGGCAAAAATCAAAAG	60.047	20	CATTGAAGGGTTTTGTTGGG	60.198	20	166	38	203	gi|356573289|ref|XP_003554795.1|	75.5	2e-13	PREDICTED: translation initiation factor eIF-2B subunit alpha-like [Glycine max]
893	(GAT)5	15	521	535	GCCGTTTGTGAAAAGGAGAG	59.853	20	ATGAGGCGGAACAATCTCAC	60.081	20	235	333	567	gi|356542029|ref|XP_003539474.1|	99	8e-20	PREDICTED: uncharacterized protein LOC100778127 [Glycine max]
894	(CTT)7	21	40	60	TCTCGATTGCATCGCTAACA	60.51	20	ACAGCCATGGTTACTCGACC	59.997	20	247	3	249	gi|81074221|gb|ABB55364.1|	801	0	aspartate aminotransferase-like [Solanum tuberosum]
895	(TCT)6	18	41	58	CATGACCGGCACGTGAAC	62.246	18	TATTCTTCCCGCCATCTTTG	60.031	20	196	16	211	gi|302398603|gb|ADL36596.1|	314	2e-84	BHLH domain class transcription factor [Malus x domestica]
896	(AAC)5	15	128	142	ATCACACCACCACCCAAAAC	60.533	20	GGTTCTTCAGTGCTTCCAGC	59.997	20	242	5	246	gi|15241673|ref|NP_198740.1|	55.5	2e-07	uncharacterized protein [Arabidopsis thaliana] >gi|332007028|gb|AED94411.1| uncharacterized protein [Arabidopsis thaliana]
897	(CTTC)5	20	98	117	CTCTCACGCCACCTGTTCTT	60.444	20	GGAGCTGTGATGGAGTGGAT	60.08	20	213	69	281	gi|356521829|ref|XP_003529553.1|	87	1e-16	PREDICTED: uncharacterized protein LOC100818469 [Glycine max]
898	(AAT)5	15	165	179	ATGGCGACACCAAATTTCA	59.916	19	TCAATGGTAGCACCACCAGA	60.112	20	125	125	249	gi|225429940|ref|XP_002283869.1|	191	7e-48	PREDICTED: uncharacterized protein LOC100262893 [Vitis vinifera]
899	(TCT)5	15	89	103	AAAACAAAGTCTTCGTCATTCTTC	58.082	24	CTTCTTGTAACAGCAGGGGC	59.875	20	178	60	237	gi|225434034|ref|XP_002272799.1|	254	7e-67	PREDICTED: uncharacterized protein LOC100853846 [Vitis vinifera]
900	(AC)6	12	64	75	CCAGTTGGTGTGTCAGTTTGA	59.626	21	CGTGGGCGTATAAACAGGAT	59.845	20	280	13	292	gi|80971682|gb|ABB52812.1|	837	0	tocopherol cyclase [Helianthus annuus] >gi|80971686|gb|ABB52814.1| tocopherol cyclase [Helianthus annuus] >gi|80971688|gb|ABB52815.1| tocopherol cyclase [Helianthus annuus] >gi|80971690|gb|ABB52816.1| tocopherol cyclase [Helianthus annuus]
901	(CCA)5	15	1142	1156	GGGGACTGGAAGGGTACATT	60.052	20	GTGGATGTGGTGGAGAAGGT	59.817	20	153	1028	1180	gi|5853329|gb|AAD54424.1|AF182079_1	973	0	thiol protease [Matricaria chamomilla]
902	(CAA)5	15	67	81	GACGACCGAGTTCCGTTAGA	60.255	20	CAGCTTGACCAGCAGTTTGA	60.175	20	186	28	213	gi|359486438|ref|XP_002275939.2|	867	0	PREDICTED: uncharacterized protein LOC100244989 [Vitis vinifera]
903	(CCA)5	15	191	205	CAAACGAAACCAAAATGGCT	59.975	20	TGGTGGTGGTGAGTGTTGTT	59.89	20	202	27	228	gi|11322245|emb|CAC16734.1|	213	2e-54	arabinogalactan protein [Daucus carota]
904	(CAA)5	15	61	75	CAAACATGGCGTTGTTGTTC	60.011	20	CAGGTGCAGCTTGTTGTGTT	59.946	20	231	33	263	gi|225438531|ref|XP_002279428.1|	224	9e-58	PREDICTED: iron-sulfur assembly protein IscA, chloroplastic-like [Vitis vinifera]
905	(TGA)5	15	459	473	ACCAACATATCGGTAGGCGA	60.352	20	TCACAAAATCTGATGGCAGC	59.805	20	247	360	606	gi|334184425|ref|NP_180041.5|	62.4	1e-08	sequence-specific DNA binding transcription factor [Arabidopsis thaliana] >gi|357528917|sp|P0CAP5.2|REM13_ARATH RecName: Full=B3 domain-containing protein REM13; AltName: Full=Protein REPRODUCTIVE MERISTEM 13 >gi|330252516|gb|AEC07610.1| sequence-specific DNA binding transcription factor [Arabidopsis thaliana]
906	(GTG)5	15	161	175	GTAATGGTTTGCGCGAATTT	59.971	20	TTCGCTAATCCCAAATCACC	59.901	20	181	34	214	gi|4006878|emb|CAB16796.1|	169	5e-41	MAP3K-like protein kinase [Arabidopsis thaliana] >gi|7270644|emb|CAB80361.1| MAP3K-like protein kinase [Arabidopsis thaliana]
907	(CAA)5	15	179	193	CATCAACAATGGCGAAAATG	59.93	20	GACCAGGACCAGAACCAGAA	60.088	20	246	38	283	gi|225454591|ref|XP_002264335.1|	150	1e-35	PREDICTED: bolA-like protein 1 [Vitis vinifera]
908	(CTCA)4	16	171	186	ACCCTGTCTTCCCAAAATCC	60.169	20	CATGCAACTTCTCAAGCAGC	59.746	20	257	52	308	gi|359493821|ref|XP_003634673.1|	546	1e-154	PREDICTED: branched-chain-amino-acid aminotransferase-like protein 3, chloroplastic-like [Vitis vinifera]
909	(TGC)5	15	807	821	ATTGGCGAAACAGCATAAGG	60.096	20	ATTCTTCGACACAGCAGCCT	60.02	20	250	659	908	gi|225423947|ref|XP_002282287.1|	655	0	PREDICTED: dihydrolipoyllysine-residue acetyltransferase component of pyruvate dehydrogenase complex, mitochondrial-like [Vitis vinifera]
910	(TTC)5	15	148	162	TTTCCCACTCAAATCCATCC	59.727	20	ACTTTTTGGCATGAGGAACG	60.11	20	136	84	219	gi|225450460|ref|XP_002276666.1|	313	5e-84	PREDICTED: uncharacterized protein LOC100254519 [Vitis vinifera]
911	(ATTC)4	16	48	63	CGTCAAACTTGTTTCGCATC	59.322	20	TGAGGAGGGTAGTGTCCACC	59.962	20	210	25	234	gi|323669576|dbj|BAJ78240.1|	199	3e-50	glycine- and proline-rich protein [Vicia faba]
912	(AGG)6	18	318	335	CCACAACAAACAGCAACCAC	60.049	20	TCCATATCCAGAGCCACTCC	60.034	20	117	294	410	gi|2961347|emb|CAA18105.1|	68.6	3e-11	glycine-rich protein [Arabidopsis thaliana] >gi|7269047|emb|CAB79157.1| glycine-rich protein [Arabidopsis thaliana]
913	(CAA)5	15	261	275	CTCAATGGACTCACCGGATT	59.927	20	TCTTGATCATCATTGTCGTCG	59.664	21	210	100	309	gi|357463741|ref|XP_003602152.1|	71.6	3e-12	Protein MKS1 [Medicago truncatula] >gi|355491200|gb|AES72403.1| Protein MKS1 [Medicago truncatula]
914	(ATC)6	18	348	365	AGCAGCAGCAAGAAGAGGAG	60.035	20	CGCAAGGGATGTTGATAGGT	59.955	20	219	314	532	gi|224120972|ref|XP_002318465.1|	160	2e-38	SAUR family protein [Populus trichocarpa] >gi|222859138|gb|EEE96685.1| SAUR family protein [Populus trichocarpa]
915	(ATC)7	21	99	119	ATCCTCCTCCTCTCCCAAAA	60.008	20	TTTTTCAAGGCGGATTTGAC	60.053	20	111	38	148	gi|15236647|ref|NP_194931.1|	99.4	8e-20	uncharacterized protein [Arabidopsis thaliana] >gi|117958758|gb|ABK59684.1| At4g32030 [Arabidopsis thaliana] >gi|332660596|gb|AEE85996.1| uncharacterized protein [Arabidopsis thaliana]
916	(AC)8	16	779	794	CCCGTGCCAACTACAATCTT	59.993	20	GATGAGAAAGAATCGGCTGC	59.923	20	232	604	835	gi|326580274|gb|ADZ96379.1|	467	1e-130	phosphofructokinase beta subunit [Eriobotrya japonica]
917	(AGA)5	15	283	297	AGAAGCATGTCATCAAAGGG	57.737	20	ATATCCTTTCGCGGCTTTTT	60.062	20	195	245	439	gi|357467373|ref|XP_003603971.1|	75.9	3e-15	BZIP transcription factor ATB2 [Medicago truncatula] >gi|355493019|gb|AES74222.1| BZIP transcription factor ATB2 [Medicago truncatula]
918	(AC)8	16	101	116	ATCCCAGCTAAACGACACCA	60.517	20	ATGTTTCAGGACAACCCGAC	59.827	20	213	65	277	gi|225455790|ref|XP_002270918.1|	1069	0	PREDICTED: acetyl-coenzyme A synthetase-like [Vitis vinifera]
919	(GCA)7	21	224	244	CTCCCTCTCTCCTCCACCTC	60.336	20	GCACCACCACCTTCATTCTT	59.973	20	246	38	283	gi|225443166|ref|XP_002264352.1|	547	1e-154	PREDICTED: uncharacterized protein LOC100263772 [Vitis vinifera]
920	(AAC)5	15	247	261	TCACCTCAACCACCGTATCA	59.96	20	TGCTGTTGCTTAACCAGGTG	59.904	20	240	188	427	gi|225451661|ref|XP_002276313.1|	1104	0	PREDICTED: transcription-repair-coupling factor-like [Vitis vinifera]
921	(CAC)5	15	92	106	CAACTAACCACCACTCGCCT	60.171	20	TGGTTTGAGGAATGGTGTGA	59.935	20	133	38	170	gi|225445334|ref|XP_002284790.1|	375	1e-103	PREDICTED: uncharacterized protein LOC100245830 [Vitis vinifera]
922	(AAC)6caaaccctaat(TCA)5	44	242	285	CCTAAAACGCCGTCAAGAAG	59.876	20	TCTCTTCCTCACGCTCCCTA	60.088	20	233	194	426	gi|359475106|ref|XP_003631587.1|	1192	0	PREDICTED: DEAD-box ATP-dependent RNA helicase 21-like [Vitis vinifera]
923	(AAAG)5	20	73	92	AAAAGACCAGTGGCAGTTTGA	59.766	21	AACTCCGGTGAAGGTGTTTG	60.005	20	122	44	165	gi|359473618|ref|XP_002270865.2|	1031	0	PREDICTED: calmodulin-binding transcription activator 4-like [Vitis vinifera]
924	(ATG)5	15	71	85	TTGTTGATGGGTTGTTTTGG	59.268	20	ACCCGACATAACCTTCGTTG	59.853	20	263	31	293	gi|225440538|ref|XP_002275792.1|	246	6e-64	PREDICTED: uncharacterized protein LOC100254537 [Vitis vinifera]
925	(CAG)5	15	724	738	CAGCTACAACAGCGGCAATA	60.037	20	GTTTCCTAGAAAAACCGCCC	59.945	20	177	603	779	gi|307136193|gb|ADN34032.1|	234	1e-60	leucine-rich repeat family protein [Cucumis melo subsp. melo]
926	(GAG)5	15	942	956	AGAGGAGAGCAAACAGCAGC	59.898	20	AACGAACCCTCCAAGAACCT	59.972	20	201	902	1102	gi|359480318|ref|XP_002272650.2|	279	7e-74	PREDICTED: uncharacterized protein LOC100249710 [Vitis vinifera]
927	(TCA)5	15	127	141	CGAATCAGATCAAGCGTCAA	59.948	20	CTTCAACCTTGTCCAATGCC	60.495	20	241	87	327	gi|114682|sp|P22778.1|ATPO_IPOBA	315	9e-85	RecName: Full=ATP synthase subunit O, mitochondrial; AltName: Full=Oligomycin sensitivity conferral protein; Short=OSCP; Flags: Precursor >gi|168270|gb|AAA33388.1| F-1-ATPase delta subunit precursor (EC 3.6.1.3) [Ipomoea batatas]
928	(CAT)6	18	166	183	CACAAGTATCTTTGGCGGGT	59.993	20	GATGCGTGGAATTGAGGATT	59.9	20	238	3	240	gi|297606532|ref|NP_001058609.2|	360	3e-98	Os06g0724100 [Oryza sativa Japonica Group] >gi|255677410|dbj|BAF20523.2| Os06g0724100 [Oryza sativa Japonica Group]
929	(ATC)6	18	1575	1592	ACTGCAAAGTTTGGTGAGGC	60.299	20	AATGACGATGTCGACGATGA	60.08	20	104	1512	1615	gi|359482584|ref|XP_002270971.2|	337	6e-91	PREDICTED: uncharacterized protein LOC100241217 [Vitis vinifera]
930	(TGA)5	15	858	872	AAACCGCAGATGGGTATGAG	59.955	20	CATGATCACCCCCTCTAGGA	59.879	20	270	628	897	gi|359495563|ref|XP_002262798.2|	604	1e-171	PREDICTED: transcription initiation factor IIF subunit alpha-like [Vitis vinifera]
931	(TGG)5	15	527	541	ACGGAGTCTGAAGATGTGGC	60.269	20	CCTTTTGTTGGCGCATTATT	59.964	20	200	407	606	gi|356572718|ref|XP_003554513.1|	171	2e-41	PREDICTED: uncharacterized protein LOC100791626 [Glycine max]
932	(CTC)5	15	285	299	GAGGCTCATCTCAATCCCAA	60.158	20	TCCAGGAGCATCATCTGTGT	59.212	20	197	160	356	gi|225435271|ref|XP_002285035.1|	80.1	9e-15	PREDICTED: protein transport protein Sec61 subunit beta [Vitis vinifera]
933	(CTG)5	15	65	79	CATCAGGTCTTGGATTCGGT	59.927	20	TCCCAATCTTATGCCTTTGC	60.038	20	276	37	312	gi|225458621|ref|XP_002284758.1|	857	0	PREDICTED: serine/threonine-protein kinase CBK1 [Vitis vinifera]
934	(CAAT)4	16	39	54	GGGGTGTTTGGACAGAGACA	60.966	20	AAACGCCATGGTTTACAAGC	60.003	20	187	6	192	gi|148923087|gb|ABR18801.1|	656	0	kinase-associated protein phosphatase 1 [Solanum peruvianum]
935	(GAT)6	18	72	89	AAACAACCGCAAAAGCAAAC	60.152	20	TGCACGCTTAAGATCCTCCT	59.978	20	100	25	124	--	--	--	--
936	(AC)6	12	40	51	TCCGCCAAAATTATATCCAC	57.46	20	GCCAACTTTTGCAAGACCAT	60.118	20	130	17	146	gi|356528841|ref|XP_003533006.1|	64.7	9e-10	PREDICTED: zinc finger protein NUTCRACKER-like [Glycine max]
937	(GTG)6	18	1470	1487	CTACAACAGCCAGGAGCACA	60.049	20	CGTCCTTTGGTGGATTGTCT	59.966	20	174	1369	1542	gi|356573261|ref|XP_003554781.1|	606	1e-172	PREDICTED: heterogeneous nuclear ribonucleoprotein Q-like [Glycine max]
938	(ATC)6	18	148	165	CCCCCTTCATTTCATCTCCT	60.264	20	GAATCGTGACCGTTGGATCT	59.934	20	186	30	215	gi|225429696|ref|XP_002281841.1|	160	3e-38	PREDICTED: uncharacterized protein LOC100260963 [Vitis vinifera]
939	(CAA)5	15	536	550	CAGATGGTCGCAACAACAAC	60.16	20	GTGCACCTTTGTTGGGATCT	59.973	20	238	436	673	gi|224075453|ref|XP_002304640.1|	193	4e-48	AP2/ERF domain-containing transcription factor [Populus trichocarpa] >gi|222842072|gb|EEE79619.1| AP2/ERF domain-containing transcription factor [Populus trichocarpa]
940	(TC)6	12	64	75	CAAAACACTTCCCGACACCT	60.005	20	AAAAACCCTAATTTTGGGCG	60.174	20	252	27	278	gi|374095603|gb|AEY85029.1|	395	1e-108	cohesin subunit [Camellia sinensis]
941	(CAC)5	15	109	123	ATAGGACCACCTTTCCCAGG	60.183	20	ACGGCCATGCCGTAGTATAG	60.003	20	181	3	183	gi|304557181|gb|ADM35971.1|	99.8	4e-20	RING zinc finger protein [Amaranthus hypochondriacus]
942	(AAG)5	15	178	192	ATAAACATTTCACGGCGGTT	59.343	20	TACTAGGTGGGTCGGTTTGC	59.993	20	236	8	243	gi|18411408|ref|NP_567089.1|	734	0	methionine aminopeptidase 2B [Arabidopsis thaliana] >gi|30695106|ref|NP_850725.1| methionine aminopeptidase 2B [Arabidopsis thaliana] >gi|79315754|ref|NP_001030898.1| methionine aminopeptidase 2B [Arabidopsis thaliana] >gi|334186141|ref|NP_001190139.1| methionine aminopeptidase 2B [Arabidopsis thaliana] >gi|85700451|sp|Q56Y85.2|AMP2B_ARATH RecName: Full=Methionine aminopeptidase 2B; Short=MAP 2B;…
943	(CA)7	14	45	58	CACACACTAAACCACACTCTCCA	60.118	23	GAAGGGAATCTTTGACAGCG	59.813	20	134	14	147	gi|356499513|ref|XP_003518584.1|	50.8	6e-06	PREDICTED: uncharacterized protein LOC778196 [Glycine max]
944	(TGA)5	15	170	184	TGGATCTTCATGGCTCACTG	59.787	20	CTGACACCCCTTCACGTTCT	60.151	20	269	55	323	gi|225426562|ref|XP_002272492.1|	191	7e-48	PREDICTED: uncharacterized protein LOC100263362 [Vitis vinifera]
945	(GTG)5	15	208	222	TGATGAGATTGGTGGGGATT	60.135	20	TTTCTGTTCACCACGAACCA	60.128	20	235	157	391	gi|356528463|ref|XP_003532822.1|	147	1e-34	PREDICTED: calcium-binding mitochondrial carrier protein SCaMC-1-like [Glycine max]
946	(CAAAT)4	20	58	77	AAGCAATTCCAAACATCCTTT	57.734	21	TGGTTAGGGTTGAGAGTGCC	60.111	20	132	5	136	gi|157325567|ref|YP_001468345.1|	155	6e-37	ribosomal protein L16 [Ipomoea purpurea] >gi|215275569|sp|A7Y3I8.1|RK16_IPOPU RecName: Full=50S ribosomal protein L16, chloroplastic >gi|157056795|gb|ABV02385.1| ribosomal protein L16 [Ipomoea purpurea]
947	(AAAAAGA)6	42	114	155	CGCCGACAACCATCTTTTT	61.016	19	GCTCGCCACTTTGGTTTTAG	59.883	20	199	36	234	gi|356560458|ref|XP_003548509.1|	168	1e-40	PREDICTED: uncharacterized protein LOC100807268 [Glycine max]
948	(AGA)5	15	422	436	CACACAGCCTGTCCTTGAGA	60.022	20	CCATGGTTTGAGATCCAGTTG	60.36	21	107	365	471	gi|225428892|ref|XP_002285342.1|	177	6e-44	PREDICTED: uncharacterized protein LOC100243540 [Vitis vinifera]
949	(ATC)5	15	222	236	GGGCTTTTTCATTTCCCAAT	60.13	20	ATTCGCTTCAGGGTCCTTCT	60.212	20	195	141	335	gi|359486763|ref|XP_002282343.2|	66.6	1e-10	PREDICTED: protein YIPF1 homolog [Vitis vinifera]
950	(TC)6	12	85	96	AACCTGTCCAGCTCATCACC	60.12	20	TTCATTCACACCCCCAATTT	60.029	20	117	52	168	gi|359481940|ref|XP_002264975.2|	57.8	5e-08	PREDICTED: uncharacterized protein LOC100248757 [Vitis vinifera]
951	(AAT)5	15	788	802	ATCTTTTCACTGGGGAGCCT	60.074	20	ACGTACATTACCTGGCCTGC	60.022	20	136	706	841	gi|359492290|ref|XP_003634395.1|	368	1e-101	PREDICTED: uncharacterized protein LOC100250578 isoform 2 [Vitis vinifera]
952	(CCA)5	15	206	220	CCCAAATAACAACCACCACC	59.948	20	ACCGACATAGACCTGGTTGC	59.997	20	192	56	247	gi|225449184|ref|XP_002278923.1|	117	1e-25	PREDICTED: uncharacterized protein LOC100240981 [Vitis vinifera]
953	(AC)6	12	129	140	GAAAACATCGCCCACTCACT	60.119	20	GGGGCGTGTGAAAGATAGAA	60.074	20	148	48	195	gi|225429315|ref|XP_002269077.1|	146	5e-34	PREDICTED: homeobox protein HAT3.1-like [Vitis vinifera]
954	(AT)6	12	316	327	TGTGCTCCAGTCCTATGCAG	60.008	20	CACTAGCCCAAAATCCCTCA	60.066	20	228	259	486	gi|225445662|ref|XP_002265949.1|	94.7	9e-19	PREDICTED: uncharacterized protein LOC100244902 isoform 1 [Vitis vinifera]
955	(AAC)6	18	190	207	AACCCCAACAACCCTTCTTC	60.204	20	CCACTAACCGTCTAGGCTGC	59.898	20	130	165	294	--	--	--	--
956	(TCA)5	15	74	88	ATCTTGATTCTTGACGCGCT	59.985	20	TGATCAAGAAAAGCAAATGGG	60.06	21	154	47	200	gi|225442729|ref|XP_002284941.1|	225	5e-58	PREDICTED: uncharacterized protein LOC100258273 isoform 2 [Vitis vinifera] >gi|225442731|ref|XP_002284936.1| PREDICTED: uncharacterized protein LOC100258273 isoform 1 [Vitis vinifera]
957	(AG)6	12	118	129	CCTTCCCAACACTCCAATCT	58.989	20	CACCTTGTGTTTGGTTGACG	60.041	20	215	52	266	gi|15230306|ref|NP_191304.1|	69.3	2e-11	uncharacterized protein [Arabidopsis thaliana] >gi|98961017|gb|ABF58992.1| At3g57450 [Arabidopsis thaliana] >gi|332646135|gb|AEE79656.1| uncharacterized protein [Arabidopsis thaliana]
958	(ACC)6ggaaataaaacacaaacaatgggcgcttgttattcat(CATAA)4	75	36	110	TTTGTGTTTATGCTGCTCCC	58.773	20	CTCCAGAGAAACACCGCTTC	59.989	20	229	12	240	gi|358348431|ref|XP_003638250.1|	119	2e-26	ATP-dependent RNA helicase A-like protein [Medicago truncatula] >gi|355504185|gb|AES85388.1| ATP-dependent RNA helicase A-like protein [Medicago truncatula]
959	(CAA)6	18	108	125	CAACCCCTTTTTCTTTATTCCA	59.37	22	CCATGGTTGAAGTTGTGGTG	59.848	20	179	41	219	gi|356565465|ref|XP_003550960.1|	133	1e-30	PREDICTED: uncharacterized protein LOC100792451 [Glycine max]
960	(ACC)6	18	240	257	CCAACCACCATCATCTCCTT	59.779	20	GGCAGCACCAAGAAGTGTTT	60.299	20	127	172	298	gi|240256003|ref|NP_193602.4|	46.6	9e-08	leucine-rich repeat extensin-like protein 5 [Arabidopsis thaliana] >gi|300681244|sp|Q9SN46.2|LRX5_ARATH RecName: Full=Leucine-rich repeat extensin-like protein 5; Short=AtLRX5; Short=LRR/EXTENSIN5; AltName: Full=Cell wall hydroxyproline-rich glycoprotein; Flags: Precursor >gi|332658674|gb|AEE84074.1| leucine-rich repeat extensin-like protein 5 [Arabidopsis thaliana]
961	(AC)7	14	82	95	CCCATTTCATATCATTGTCCC	58.963	21	GTTGCCGCTTACTTGGTCAT	60.14	20	272	8	279	gi|359475037|ref|XP_002276741.2|	85.5	2e-16	PREDICTED: disease resistance response protein 206-like [Vitis vinifera]
962	(ATG)5	15	38	52	AACCCTTGTCCTTCTGGAGC	60.628	20	TTGCTTCGATATCACCCTCC	60.036	20	278	9	286	gi|225456018|ref|XP_002279561.1|	80.5	7e-15	PREDICTED: uncharacterized protein LOC100256054 [Vitis vinifera]
963	(AATC)4	16	95	110	TCTGGTGCTCATAAACCCCT	59.55	20	AAGGTGGTGGTTGTGATGGT	60.135	20	172	21	192	gi|225453975|ref|XP_002280334.1|	61.2	4e-09	PREDICTED: axial regulator YABBY 1 [Vitis vinifera]
964	(AATC)4	16	176	191	TCTCTCTACTGCACCCCCAC	60.261	20	TGGTGAAGAAGGAGCTGAGG	60.523	20	268	25	292	gi|356563296|ref|XP_003549900.1|	117	1e-25	PREDICTED: protein YABBY 5-like [Glycine max]
965	(CAC)5	15	136	150	CTCTCTCAAAATCCCCTCCC	60.008	20	CCGTCGTCTGAATCTGAGTG	59.415	20	231	13	243	gi|225432682|ref|XP_002278578.1|	56.2	1e-07	PREDICTED: uncharacterized protein LOC100261343 [Vitis vinifera]
966	(TCT)5	15	186	200	AAATACGGTCCAGTCGTTGC	60	20	ATTTTGCGTCGACTCTTCGT	59.882	20	147	110	256	gi|2582381|gb|AAC49874.1|	107	4e-23	cation-chloride co-transporter [Nicotiana tabacum]
967	(CAA)5	15	137	151	AGAAAAGCACCGCCACTAAA	59.883	20	TCTGGGTTTTTGAGCTCCTG	60.366	20	251	71	321	gi|15218781|ref|NP_176748.1|	82	4e-15	uncharacterized protein [Arabidopsis thaliana] >gi|332196295|gb|AEE34416.1| uncharacterized protein [Arabidopsis thaliana]
968	(GAT)6	18	89	106	TGTTGCTGCATCTGCTCTTT	59.746	20	TGGGTTTTCTACATTTCCCG	59.795	20	157	45	201	gi|225441567|ref|XP_002276675.1|	87.8	4e-17	PREDICTED: pre-mRNA-splicing factor rse1-like [Vitis vinifera]
969	(CA)6	12	34	45	ACAATAAAACCGAAATATAACTGATCT	57.146	27	ATCCATGGCCTCTTGCTATG	60.059	20	233	3	235	gi|356545092|ref|XP_003540979.1|	159	1e-38	PREDICTED: coatomer subunit alpha-2-like [Glycine max]
970	(AAG)5	15	218	232	TGACCCCGAAACCTTCTATG	59.926	20	GCCGTGGTAATTGTAGGAGC	59.597	20	112	162	273	--	--	--	--
971	(GAT)6	18	88	105	TTGGGAAGGCTGACTCAGTT	59.844	20	GGTGCAGCAGCAAATCTTTA	59.066	20	129	1	129	gi|359487670|ref|XP_002282065.2|	54.3	5e-07	PREDICTED: uncharacterized protein LOC100247652 [Vitis vinifera]
972	(TGA)5	15	358	372	ACCAGCAGCCAGCATTACTT	59.904	20	GGGCATCACCTAATCAACTATTTT	59.668	24	128	281	408	gi|225451643|ref|XP_002277297.1|	186	9e-47	PREDICTED: calcium-binding mitochondrial carrier protein SCaMC-1 [Vitis vinifera]
973	(CAG)5	15	179	193	GCTCCCGTGACGAAAGTTAG	59.875	20	CCCATAACCCGACGTCATAC	60.074	20	180	61	240	gi|225429236|ref|XP_002263901.1|	130	2e-29	PREDICTED: uncharacterized protein LOC100254138 [Vitis vinifera]
974	(GGA)5	15	179	193	TGCTGCTAGGATGATGAACG	59.972	20	ATTATCATCATTCGCCGCTC	60.03	20	205	150	354	gi|225426290|ref|XP_002265246.1|	278	6e-74	PREDICTED: F-box protein SKIP8 [Vitis vinifera]
975	(CAA)5	15	139	153	CCCAATTCAAATCCCTCATTT	60.006	21	GAGGGTTTGGGGTTTTGTTT	60.068	20	173	40	212	gi|357499981|ref|XP_003620279.1|	56.2	1e-07	Pentatricopeptide repeat-containing protein [Medicago truncatula] >gi|355495294|gb|AES76497.1| Pentatricopeptide repeat-containing protein [Medicago truncatula]
976	(AC)10	20	66	85	TTTCATTTCTCCCAAACCCTT	59.801	21	ACAGGCTGACAGTTCCTGCT	60.057	20	258	39	296	gi|225462291|ref|XP_002265244.1|	531	1e-149	PREDICTED: ALA-interacting subunit 3 [Vitis vinifera]
977	(CCT)5	15	180	194	TAAAAAGACTCCGGTCACGG	60.103	20	GTTGGAGGTGAGACGGATGT	59.969	20	116	115	230	--	--	--	--
978	(CATTT)4	20	65	84	AATCTCACTTTTTCAACGACTCA	58.048	23	GACTGGCAATCCAAGACCAG	60.656	20	253	38	290	gi|18415304|ref|NP_567583.1|	172	5e-42	uncharacterized protein [Arabidopsis thaliana] >gi|14190357|gb|AAK55659.1|AF378856_1 AT4g19390/T5K18_170 [Arabidopsis thaliana] >gi|332658775|gb|AEE84175.1| uncharacterized protein [Arabidopsis thaliana]
979	(ATC)6	18	46	63	CAAATCTGAATCGGAAGCTGA	60.337	21	CCAACAGCTACCCATGGACT	59.989	20	230	15	244	gi|359474121|ref|XP_002264008.2|	139	1e-32	PREDICTED: protein kish-A-like [Vitis vinifera]
980	(ATA)6	18	83	100	ACACAAACACACACCACCGT	59.808	20	AAGCGTTCTGTTGGATACCG	60.132	20	171	44	214	gi|359476862|ref|XP_002262862.2|	127	5e-29	PREDICTED: vacuolar protein sorting-associated protein 35-like [Vitis vinifera]
981	(AAC)5	15	95	109	GCAGCTTATCATTCTCACTCTCA	58.758	23	CTTTTTAGCCTGTCTCCCCC	60.068	20	184	22	205	gi|225465833|ref|XP_002264776.1|	138	2e-32	PREDICTED: uncharacterized protein LOC100254951 [Vitis vinifera]
982	(AAC)6	18	246	263	GAAAGACATGGAGGGTGGTG	60.363	20	GCAGAAGAGGAAGTCCCACA	60.386	20	201	157	357	gi|20977642|gb|AAM28231.1|	154	8e-37	knotted-1-like protein 1 [Helianthus annuus]
983	(ATC)5	15	61	75	TGCAGAAACCTAATTCGTGC	58.92	20	GGTGTGGTTTCTGGCTGTCT	60.159	20	222	5	226	gi|42569997|ref|NP_182225.3|	75.9	4e-23	Peptide chain release factor 1 [Arabidopsis thaliana] >gi|124301088|gb|ABN04796.1| At2g47020 [Arabidopsis thaliana] >gi|330255695|gb|AEC10789.1| Peptide chain release factor 1 [Arabidopsis thaliana]
984	(ACA)7	21	173	193	TCAAAACCCATCATCACCCT	60.173	20	CGGCGTTTGTATCTTGGTTT	59.996	20	186	39	224	gi|359492954|ref|XP_002284797.2|	168	3e-41	PREDICTED: tRNA pseudouridine synthase A, mitochondrial-like [Vitis vinifera]
985	(AGA)5	15	121	135	CATATGGACACGTGGGTTTG	59.691	20	CAGTTTTAGCAGCAGCACCA	60.195	20	161	82	242	gi|225440684|ref|XP_002274764.1|	127	4e-29	PREDICTED: thylakoid ADP,ATP carrier protein, chloroplastic [Vitis vinifera]
986	(GGT)5tccggtggtgggtcaggtccaaacaactggtgggacagctggtt(CAA)6(TGA)5	92	223	314	CAACCACCACCTTCTCCACT	60.002	20	GGGCCTTGGTCATCATCATA	60.691	20	232	130	361	gi|297723137|ref|NP_001173932.1|	58.2	4e-08	Os04g0419100 [Oryza sativa Japonica Group] >gi|255675450|dbj|BAH92660.1| Os04g0419100 [Oryza sativa Japonica Group]
987	(GAAA)4	16	67	82	TAGGGGCGAGTGAGAAAAGA	59.948	20	AAGCACGGCCAGTAGAAAGA	60.015	20	254	1	254	gi|359478143|ref|XP_002269633.2|	172	2e-42	PREDICTED: 3beta-hydroxysteroid-dehydrogenase/decarboxylase isoform 3-like [Vitis vinifera]
988	(ACC)5acaacagccgccttc(GAA)5	45	67	111	TCCTAAACACAATCCCCCAA	60.162	20	GAGAGCTGAGATGAGGTCGG	60.096	20	177	15	191	gi|225427087|ref|XP_002275738.1|	108	3e-23	PREDICTED: uncharacterized protein LOC100264257 [Vitis vinifera]
989	(AACA)7	28	61	88	GAAAGACAACCAAACACTCCG	59.624	21	AAAATGCGAGGATGTGTTCC	59.939	20	179	10	188	gi|225460737|ref|XP_002272640.1|	68.2	4e-11	PREDICTED: uncharacterized protein LOC100241910 [Vitis vinifera]
990	(CAT)5	15	264	278	AGCGGAGGAAGCAGTATTCA	59.978	20	TCAGAATGTTGATAGGGGTGG	59.799	21	131	173	303	gi|356536238|ref|XP_003536646.1|	66.6	1e-10	PREDICTED: uncharacterized protein LOC100795990 isoform 1 [Glycine max] >gi|356536240|ref|XP_003536647.1| PREDICTED: uncharacterized protein LOC100795990 isoform 2 [Glycine max]
991	(CAT)6	18	348	365	CAACCGAATTCGCCTTCTTA	60.202	20	TGATGTTTTTGGAGGTGGGT	60.21	20	167	269	435	gi|354542527|gb|AER27631.1|	58.9	4e-08	His-rich arabinogalactan-protein [Hordeum vulgare]
992	(AC)6	12	45	56	CCCGGTATGACACAACACAC	59.726	20	TTGTTGGTGTTGTTGACGGT	59.897	20	202	8	209	gi|339959595|gb|AEK25530.1|	173	1e-42	UDP-GlcNac-dolichyl-phosphate N-acetylglucosaminephosphotransferase [Solanum tuberosum]
993	(CAC)5	15	302	316	ACTTCCACCACCATCACCAT	60.096	20	GAGATTGAGGCTGTGGGTGT	60.12	20	155	221	375	gi|359483094|ref|XP_002274545.2|	188	7e-47	PREDICTED: leucine-rich repeat extensin-like protein 2-like [Vitis vinifera]
994	(GAG)5	15	172	186	CATATGAACGTGCGGAAAGA	59.688	20	TACCATCATCCCATCCTTGG	60.538	20	238	147	384	gi|226500876|ref|NP_001149790.1|	313	1e-84	LOC100283417 [Zea mays] >gi|195634685|gb|ACG36811.1| peptidyl-prolyl isomerase [Zea mays]
995	(TGTTGG)4	24	535	558	TTGTTCCACGTGACGAGATT	59.139	20	CTCCCAAATGACCCATCATC	60.135	20	244	506	749	gi|15228405|ref|NP_190428.1|	342	8e-93	nuclear transcription factor Y subunit C-1 [Arabidopsis thaliana] >gi|75266105|sp|Q9SMP0.1|NFYC1_ARATH RecName: Full=Nuclear transcription factor Y subunit C-1; Short=AtNF-YC-1; AltName: Full=Transcriptional activator HAP5A >gi|6523090|emb|CAB62348.1| transcription factor Hap5a [Arabidopsis thaliana] >gi|20260196|gb|AAM12996.1| transcription factor Hap5a [Arabidopsis thaliana] >gi|21554251|gb|AAM…
996	(TGTTGG)4	24	535	558	AGGCACCTATCTTGTTTGCG	60.27	20	GCTGCAATTGCTGATTCTCA	60.104	20	253	347	599	gi|225441658|ref|XP_002282457.1|	312	8e-84	PREDICTED: thioredoxin-like 1-1, chloroplastic-like [Vitis vinifera]
997	(TTG)5	15	784	798	TCTTTTGTAGGACGGCTTGG	60.241	20	GTTCGGAGGGCTCCTTTTAC	60.074	20	260	614	873	gi|357465047|ref|XP_003602805.1|	246	4e-64	Nuclear transcription factor Y subunit C-1 [Medicago truncatula] >gi|355491853|gb|AES73056.1| Nuclear transcription factor Y subunit C-1 [Medicago truncatula]
998	(CCA)5	15	131	145	AACCCATCCTCCGAAAACTC	60.306	20	CGATGGGTTGAGAAAGTGGT	59.966	20	215	67	281	gi|145332667|ref|NP_001078199.1|	56.6	1e-07	bifunctional inhibitor/lipid transfer protein/seed storage protein-like protein [Arabidopsis thaliana] >gi|332643072|gb|AEE76593.1| bifunctional inhibitor/lipid transfer protein/seed storage protein-like protein [Arabidopsis thaliana]
999	(CCT)5	15	82	96	AGCATTGGACTGATGGAAGC	60.226	20	TCAGTTGGAAAAGGTGGAGG	60.081	20	239	51	289	gi|207999344|emb|CAQ53097.1|	162	5e-39	basic-leucine zipper [Humulus lupulus]
1000	(GGT)5	15	73	87	AGGAGGAGTTGGAGGTGGTT	59.968	20	ATAAGGGTTTCACCTTCCGC	60.32	20	256	2	257	gi|121627|sp|P09789.1|GRP1_PETHY	143	9e-34	RecName: Full=Glycine-rich cell wall structural protein 1; Flags: Precursor >gi|225181|prf||1210313A Gly rich structural protein
1001	(TAA)5	15	138	152	AGGGTTGGAGGTGTTTACCC	60.088	20	ATGAAAACAAATGGGGCAAG	59.801	20	115	89	203	gi|225441183|ref|XP_002266033.1|	98.2	3e-20	PREDICTED: E3 ubiquitin-protein ligase RFWD3-like [Vitis vinifera]
1002	(AGG)6	18	324	341	CACGAAGAAGATGACGACGA	59.984	20	CTCCTAGATGCCGGAGACTG	59.966	20	260	281	540	gi|358348299|ref|XP_003638185.1|	198	5e-50	Protein neuralized [Medicago truncatula] >gi|355504120|gb|AES85323.1| Protein neuralized [Medicago truncatula]
1003	(TGA)5	15	145	159	TTCGAAATCGGGAATCTGTC	60.014	20	CAGTTACGCCACCCTCATTT	59.993	20	120	95	214	gi|357502983|ref|XP_003621780.1|	70.1	1e-11	Bcl-2-associated athanogene-like protein [Medicago truncatula] >gi|355496795|gb|AES77998.1| Bcl-2-associated athanogene-like protein [Medicago truncatula]
1004	(TGA)5	15	384	398	GCTGTACGCAAGCAACTTGA	60.203	20	CTTGGTAAATCCACCCCCTT	60.046	20	249	219	467	gi|359480441|ref|XP_003632462.1|	148	4e-35	PREDICTED: upstream activation factor subunit spp27-like [Vitis vinifera]
1005	(TAA)5	15	45	59	TGAAAATGGAAATGAAGAAGAAGA	59.268	24	GCAAGGCTTGGAAGAGACTG	60.134	20	111	5	115	gi|225441541|ref|XP_002280990.1|	491	1e-138	PREDICTED: carbon catabolite repressor protein 4 homolog 1 [Vitis vinifera]
1006	(TAC)6	18	52	69	TGTTCATCAACAGATTGTAATTTTCC	60.479	26	TCGACATTGAACCTTCCACA	60.088	20	260	23	282	gi|225450297|ref|XP_002267864.1|	395	1e-163	PREDICTED: molybdopterin biosynthesis protein CNX2-like [Vitis vinifera]
1007	(GA)6	12	218	229	GCATTGCTGAGAACAGTGGA	59.992	20	AGGTACCAAACCTCTGGGCT	59.994	20	253	4	256	gi|7801697|emb|CAB91629.1|	57.4	6e-08	hemoglobin [Cichorium intybus x Cichorium endivia]
1008	(GGT)5	15	49	63	GGTGGTGGTGGCAGTGAC	61.068	18	CGCCATTATCTGCATCATTG	60.058	20	178	12	189	gi|359474473|ref|XP_002277978.2|	112	2e-24	PREDICTED: uncharacterized protein LOC100245427 [Vitis vinifera]
1009	(AC)9	18	40	57	CCTGAATTTGATTTTGATTTCATTT	59.649	25	CATGCGTGTCAAGTTCTGCT	60.056	20	263	4	266	gi|225463384|ref|XP_002271705.1|	102	6e-21	PREDICTED: uncharacterized protein LOC100258847 [Vitis vinifera]
1010	(TC)6	12	32	43	TCTTTCTCTCCTTCTTCTCTCATTT	58.431	25	CATCCCATACAAGCCCTGAT	59.773	20	163	1	163	gi|356519369|ref|XP_003528345.1|	60.1	1e-08	PREDICTED: uncharacterized protein At1g15400-like [Glycine max]
1011	(TCT)5	15	135	149	TGCGTGTAAATCAGACGGTT	59.199	20	TTGATAACCCAAATCCTCGC	59.901	20	273	82	354	gi|356559041|ref|XP_003547810.1|	72	2e-12	PREDICTED: protein XRI1-like [Glycine max]
1012	(TAGC)4	16	329	344	GGTGGGATGATTCAAGCTGT	59.934	20	GCACATAACAAAAACAACAAAACA	59.045	24	172	205	376	gi|356554423|ref|XP_003545546.1|	120	6e-27	PREDICTED: uncharacterized protein LOC100813676 [Glycine max]
1013	(AGA)6	18	199	216	AAACGACCAAAACGAAGACG	60.147	20	TCACCACCATCTGGCAATAA	59.924	20	195	90	284	--	--	--	--
1014	(CA)6	12	143	154	CCATCATCTCTCTACCCCGA	60.027	20	TGTGGGTTGACTAACGGTGA	60.001	20	180	24	203	gi|356572787|ref|XP_003554547.1|	68.6	3e-11	PREDICTED: DNA mismatch repair protein Msh6-1-like [Glycine max]
1015	(AAC)6	18	376	393	TCAAGTCCCGTTCGCTAAAC	60.249	20	CAATCACTGTCAATGTCCCG	59.96	20	266	209	474	gi|15226923|ref|NP_180435.1|	347	1e-94	Disease resistance-responsive (dirigent-like protein) family protein [Arabidopsis thaliana] >gi|53749146|gb|AAU90058.1| At2g28670 [Arabidopsis thaliana] >gi|330253063|gb|AEC08157.1| Disease resistance-responsive (dirigent-like protein) family protein [Arabidopsis thaliana]
1016	(TCA)5	15	176	190	CTTGAACCAAACACCCCCTA	59.824	20	GGGTAAGTTGTTGCAGCGTT	60.176	20	258	82	339	gi|225443015|ref|XP_002267278.1|	130	1e-29	PREDICTED: pentatricopeptide repeat-containing protein At1g52640, mitochondrial-like [Vitis vinifera]
1017	(ACA)5	15	228	242	ACGAACCATTAACACCAGCC	59.859	20	TCGTGCATGATGATGTGTTG	60.122	20	241	59	299	gi|359475183|ref|XP_002282418.2|	95.5	2e-19	PREDICTED: O-acyltransferase WSD1-like [Vitis vinifera]
1018	(ACC)6	18	173	190	CATATTCCGATCCCAACACC	60.014	20	GTCACCGGAGAGTGATGGTT	59.969	20	146	105	250	gi|356527171|ref|XP_003532186.1|	83.6	8e-16	PREDICTED: uncharacterized protein LOC100819024 [Glycine max]
1019	(CA)9	18	25	42	CCAATTGACTCTCAATCAAACC	58.554	22	CCTCGACTTCGATCTCTTCG	60.088	20	151	0	150	gi|356557709|ref|XP_003547155.1|	77.8	2e-13	PREDICTED: zinc finger CCCH domain-containing protein 27-like [Glycine max]
1020	(CCT)5caccatcttcctaaccaccaccaccca(ACC)5	57	162	218	CCACACCACCACCATAAACA	60.128	20	TGAGGGAAGAGATGTGGGTC	60.048	20	228	20	247	gi|225433389|ref|XP_002282998.1|	100	1e-20	PREDICTED: xylosyltransferase 1 [Vitis vinifera]
1021	(ATG)5	15	1504	1518	CACTTGTGATGGATGTTCCG	59.96	20	TCACCTTATGGATCATGGCA	59.883	20	144	1410	1553	gi|359473614|ref|XP_002271091.2|	477	1e-133	PREDICTED: uncharacterized protein LOC100257476 [Vitis vinifera]
1022	(TGA)5	15	54	68	GGTGATGATGATGATAATGATGG	58.991	23	AACTCCTTCTCCGTCTTCACC	59.731	21	123	0	122	gi|359482780|ref|XP_002269377.2|	78.6	3e-14	PREDICTED: uncharacterized protein LOC100259959 [Vitis vinifera]
1023	(AT)7	14	35	48	CTCACCAAACCCACACACAC	59.89	20	TGTGCCGAAATGAATGAAAA	60.051	20	110	11	120	gi|350538979|ref|NP_001234112.1|	295	9e-79	shikimate kinase, chloroplastic [Solanum lycopersicum] >gi|114200|sp|Q00497.1|AROK_SOLLC RecName: Full=Shikimate kinase, chloroplastic; Flags: Precursor >gi|19349|emb|CAA45121.1| shikimate kinase precursor [Solanum lycopersicum]
1024	(CAC)5	15	93	107	CACACACCCCAAAATGATGA	60.216	20	AAAGTGTTGGTAGCGTTGGG	60.03	20	106	65	170	gi|225438813|ref|XP_002283333.1|	112	2e-24	PREDICTED: protein RER1A [Vitis vinifera]
1025	(CCAT)4	16	47	62	CCAAACAAACAAACAATTTCCA	59.752	22	GTTATCTACCGCCAGAAGCG	59.867	20	116	20	135	gi|357475275|ref|XP_003607923.1|	155	2e-37	E3 ubiquitin-protein ligase MARCH6 [Medicago truncatula] >gi|355508978|gb|AES90120.1| E3 ubiquitin-protein ligase MARCH6 [Medicago truncatula]
1026	(GGT)6	18	287	304	GCACCTTCTACCCCAAATCA	59.933	20	CAATGGAGGCATCTTTGACC	60.461	20	156	238	393	gi|359474749|ref|XP_002269181.2|	235	3e-61	PREDICTED: uncharacterized protein LOC100263017 [Vitis vinifera]
1027	(AGGA)4	16	152	167	AAACGCAATCCTCGATCAAT	59.533	20	CAGGATGCAGATTCAGAGCC	60.914	20	243	80	322	gi|356536516|ref|XP_003536783.1|	250	3e-65	PREDICTED: uncharacterized protein LOC100778996 [Glycine max]
1028	(CAAA)5aatggtggaagtaaaagtg(TCA)5	54	84	137	CTTCTTCTTTCTCAGCCGTTG	59.248	21	TTTGACCATCTGGACGATGA	60.048	20	234	53	286	gi|356566251|ref|XP_003551347.1|	450	1e-125	PREDICTED: ruvB-like 2-like [Glycine max]
1029	(ACC)6	18	92	109	CATCAAAGAATTGGGGTTGG	60.162	20	CACTTGCGGGGTCATAATCT	59.955	20	190	53	242	gi|225426506|ref|XP_002271695.1|	82	6e-15	PREDICTED: B3 domain-containing protein Os03g0120900-like [Vitis vinifera]
1030	(TGA)5	15	178	192	ACCATGTCTTGAAAGTGGGC	59.973	20	TCAGAAGGAGTTGGGTTTGG	60.081	20	114	117	230	gi|356555526|ref|XP_003546082.1|	101	3e-21	PREDICTED: uncharacterized protein LOC100804952 [Glycine max]
1031	(TAA)6	18	44	61	TGCAAGAATATTGACTGCTAAAGA	58.295	24	GTGCTTTTGTTTTGGTCGGT	60.015	20	228	4	231	gi|365818533|gb|AEX00355.1|	168	8e-41	IAA12 [Solanum lycopersicum]
1032	(AAC)6	18	554	571	CGTGACCATGGTGATTTGAG	59.96	20	GCCTTGATGATGGCATACAG	59.105	20	260	488	747	gi|225470408|ref|XP_002273704.1|	365	1e-100	PREDICTED: vacuolar protein sorting-associated protein 28 homolog 2 isoform 3 [Vitis vinifera] >gi|225470410|ref|XP_002273673.1| PREDICTED: vacuolar protein sorting-associated protein 28 homolog 2 isoform 2 [Vitis vinifera] >gi|225470412|ref|XP_002273612.1| PREDICTED: vacuolar protein sorting-associated protein 28 homolog 2 isoform 1 [Vitis vinifera]
1033	(GA)7	14	69	82	AGAAAAGCGAAGGTCCAGGT	60.247	20	AGAGTGTGGATGGGAGGTTG	59.962	20	189	24	212	gi|359477035|ref|XP_002265701.2|	86.7	1e-16	PREDICTED: uncharacterized protein LOC100265343 [Vitis vinifera]
1034	(CCGTCA)4	24	118	141	AAACCCTAACGGTAACGGAGA	59.879	21	GACCCGGATCTTCTTCTTCC	60.015	20	134	86	219	gi|115448279|ref|NP_001047919.1|	67.8	5e-11	Os02g0714300 [Oryza sativa Japonica Group] >gi|41052881|dbj|BAD07794.1| DNA-binding protein-like [Oryza sativa Japonica Group] >gi|113537450|dbj|BAF09833.1| Os02g0714300 [Oryza sativa Japonica Group]
1035	(AG)6	12	201	212	AAGTCGGGTGACTGGCTATG	60.134	20	GGCAAAAAGGGGTCAGTTTA	59.064	20	270	24	293	gi|225430224|ref|XP_002282524.1|	88.2	3e-17	PREDICTED: uncharacterized RNA-binding protein C17H9.04c [Vitis vinifera]
1036	(AATG)7	28	42	69	CTTTGGTAAGCGAAGGCTGT	59.517	20	GCCATTTGTAAGCGGTTTGT	60.003	20	153	19	171	gi|225432191|ref|XP_002275097.1|	164	6e-40	PREDICTED: tRNA pseudouridine synthase A 1-like [Vitis vinifera]
1037	(CTTA)5	20	154	173	TAAAGACGCCCTTTTGATCC	59.158	20	AACTTGTTCAGCAAACGGCT	59.92	20	257	103	359	--	--	--	--
1038	(TCC)6	18	94	111	TCGCCACTAGATCCAAATCC	60.036	20	AGGCCCAACTTTATTCACCC	60.187	20	171	29	199	gi|18391222|ref|NP_563881.1|	60.8	6e-09	transmembrane nine 1 [Arabidopsis thaliana] >gi|17933310|gb|AAL48237.1|AF446365_1 At1g10950/T19D16_13 [Arabidopsis thaliana] >gi|15451172|gb|AAK96857.1| endomembrane protein EMP70 precusor isolog [Arabidopsis thaliana] >gi|20148415|gb|AAM10098.1| endomembrane protein EMP70 precusor isolog [Arabidopsis thaliana] >gi|332190547|gb|AEE28668.1| transmembrane nine 1 [Arabidopsis thaliana]
1039	(ACC)5	15	104	118	ACGTTCTTCACTTCCCCAAA	59.569	20	CGATTGAAGATTGCAGGGTT	60.074	20	210	39	248	gi|356565747|ref|XP_003551099.1|	236	3e-61	PREDICTED: exosome component 10-like [Glycine max]
1040	(CAT)6	18	88	105	CCCTGAAATTTAAAACCCATCTT	59.631	23	TTGTTGTCCTTACACGACACG	59.667	21	251	40	290	gi|148923083|gb|ABR18799.1|	57.4	6e-08	brassinosteroid insensitive 1 [Nicotiana tabacum]
1041	(CTG)6	18	42	59	TTTGATTTGCTCTTCGACCA	59.395	20	TGATGAGGAGGGAATTGGAG	60.003	20	264	1	264	gi|225432698|ref|XP_002278762.1|	89	2e-17	PREDICTED: pentatricopeptide repeat-containing protein At4g14820 [Vitis vinifera]
1042	(CAC)7	21	195	215	CAACTCCCCATTCACACACA	60.416	20	GAAGCGATCTGAGGTGGAAG	59.95	20	225	83	307	gi|225427238|ref|XP_002278429.1|	57	8e-08	PREDICTED: protein phosphatase 2C 29-like [Vitis vinifera]
1043	(GT)8	16	233	248	CCAACCCCTTTCAAACTCAA	59.942	20	CAACAATCTTCATCTACCTCATACCA	60.62	26	151	131	281	gi|326526353|dbj|BAJ97193.1|	51.6	4e-06	predicted protein [Hordeum vulgare subsp. vulgare]
1044	(CAC)5	15	84	98	ACAAGAAAAACAGATCCGCC	59.174	20	CAGATCTGTGGTGGTGATGG	59.954	20	201	25	225	gi|354542527|gb|AER27631.1|	57.8	5e-08	His-rich arabinogalactan-protein [Hordeum vulgare]
1045	(ACA)5	15	199	213	TTCTCTTGGCAATTTCCCTC	59.244	20	ACCTGTTTTGTGGATAGGCG	59.993	20	280	71	350	gi|359490014|ref|XP_002275213.2|	63.9	1e-09	PREDICTED: pentatricopeptide repeat-containing protein At5g42310, mitochondrial-like [Vitis vinifera]
1046	(CAA)5	15	63	77	ATCCATTAAACCGGGTCACA	60.051	20	GGAGGAGGGATGGGTTTAGA	60.264	20	216	2	217	gi|297813187|ref|XP_002874477.1|	79.3	2e-14	zinc finger family protein [Arabidopsis lyrata subsp. lyrata] >gi|297320314|gb|EFH50736.1| zinc finger family protein [Arabidopsis lyrata subsp. lyrata]
1047	(CAAA)4	16	36	51	TCCATTTCCTTCCTACCTTCC	59.406	21	CGTTTCACCGAGAAGTGGAT	60.111	20	172	2	173	gi|357494709|ref|XP_003617643.1|	212	2e-54	Microtubule-associated protein MAP65-1a [Medicago truncatula] >gi|355518978|gb|AET00602.1| Microtubule-associated protein MAP65-1a [Medicago truncatula]
1048	(AGC)5	15	202	216	ATTATGGGCGGAAGTTTGTG	59.823	20	GCATATCCTTGTTTGGGCAC	60.339	20	129	118	246	--	--	--	--
1049	(GAT)5	15	384	398	AAGTCCTCTGATGCCACGTT	59.727	20	TCTTCGGGTTCATCCTCATC	60.011	20	218	206	423	gi|357501367|ref|XP_003620972.1|	157	1e-37	Humj1 [Medicago truncatula] >gi|355495987|gb|AES77190.1| Humj1 [Medicago truncatula]
1050	(TGT)5	15	247	261	GTAATCTGAACGCGGGGTTA	59.96	20	AAATTTTGCAGCCATTACCG	59.964	20	256	220	475	--	--	--	--
1051	(AAT)5	15	98	112	ACTCAAATCGAACCCACCAC	59.827	20	GACGTCATCATGCCAACACT	59.557	20	137	3	139	gi|359492366|ref|XP_002284607.2|	182	4e-45	PREDICTED: NAD kinase 2, chloroplastic-like [Vitis vinifera]
1052	(CT)6	12	35	46	CAAACACAAACACAAACACTCA	57.219	22	GTGGTCTTGTTGTTGGAGCA	59.726	20	188	4	191	gi|357437981|ref|XP_003589266.1|	62.8	2e-09	B3 domain-containing protein [Medicago truncatula] >gi|355478314|gb|AES59517.1| B3 domain-containing protein [Medicago truncatula]
1053	(TAA)5	15	164	178	AGGGAAGGGATGAAACGAGT	59.935	20	CGATAATGCGTCATTGGTTG	59.953	20	255	128	382	gi|356573426|ref|XP_003554862.1|	92.4	2e-18	PREDICTED: paired amphipathic helix protein Sin3-like 2-like [Glycine max]
1054	(TC)10	20	61	80	CACACCTTTTCCCCTTTCCT	60.332	20	TTGTTTGTTCGAAGACGACG	59.881	20	230	37	266	gi|359482160|ref|XP_003632720.1|	79.3	2e-14	PREDICTED: uncharacterized protein LOC100257143 [Vitis vinifera]
1055	(TGA)6	18	49	66	GGTAAATTTGTACGGAAACGTGA	60.154	23	AGGAGGCGGGATAAGACAAT	59.925	20	249	7	255	gi|359488775|ref|XP_002271722.2|	226	1e-58	PREDICTED: probable methyltransferase PMT9-like [Vitis vinifera]
1056	(ACA)5	15	143	157	ACTCAACCAAACCATGCTCC	59.973	20	AAACAATAGCGCGATGAAGC	60.372	20	181	45	225	gi|359475153|ref|XP_002281272.2|	87	8e-17	PREDICTED: serine/threonine-protein kinase SMG1 [Vitis vinifera]
1057	(ACA)5	15	128	142	ATGGCGTTCAAGAACAAACC	59.978	20	TTTGGTTGGTCGTTTGATGA	59.941	20	140	105	244	gi|225431818|ref|XP_002271110.1|	81.3	4e-15	PREDICTED: pumilio homolog 24-like [Vitis vinifera]
1058	(GAT)5	15	109	123	AAAAATGGCAGCAGAACCAG	60.249	20	TTAGGCGGATTCAACCAATC	59.901	20	240	20	259	gi|359474393|ref|XP_002266999.2|	634	1e-180	PREDICTED: uncharacterized protein LOC100264466 [Vitis vinifera]
1059	(GT)8	16	49	64	GGTTGTGTATGGGGTATTGGA	59.42	21	AGCGGATGGAATAACACCAG	59.955	20	216	2	217	gi|257831437|gb|ACV71019.1|	295	9e-79	UPA19 [Capsicum annuum]
1060	(GGA)6	18	194	211	AGATGTCTTGATTGGCCCTG	60.073	20	GGCAACACCCTCAACATTCT	59.973	20	268	7	274	gi|334184425|ref|NP_180041.5|	62.4	1e-08	sequence-specific DNA binding transcription factor [Arabidopsis thaliana] >gi|357528917|sp|P0CAP5.2|REM13_ARATH RecName: Full=B3 domain-containing protein REM13; AltName: Full=Protein REPRODUCTIVE MERISTEM 13 >gi|330252516|gb|AEC07610.1| sequence-specific DNA binding transcription factor [Arabidopsis thaliana]
1061	(TA)6	12	585	596	GGATGCAGTTCACCAAGGAT	59.934	20	CCTCTTCCTTTAAAATCATTCCG	60.295	23	218	405	622	gi|359483740|ref|XP_002273017.2|	184	1e-45	PREDICTED: uncharacterized protein LOC100260025 [Vitis vinifera]
1062	(ATG)5	15	339	353	ATCATCATCAGATCACGGCA	60.039	20	CTCGACACCAAACGAATCAA	59.691	20	268	180	447	gi|9955527|emb|CAC05466.1|	195	6e-49	potassium transport protein-like [Arabidopsis thaliana]
1063	(GGT)5	15	193	207	GGGAAGAGTTTGAGCAACCA	60.232	20	TCTTTTGACATCCCACCACC	60.758	20	200	39	238	gi|225445503|ref|XP_002285199.1|	290	1e-77	PREDICTED: SPX domain-containing protein 2 isoform 1 [Vitis vinifera]
1064	(TGG)5	15	344	358	GATATTGGCATCGTCCCTTG	60.296	20	TTTCGACAAATTACTCGCCC	60.074	20	130	265	394	gi|356520647|ref|XP_003528972.1|	98.2	3e-20	PREDICTED: uncharacterized protein LOC100816852 [Glycine max]
1065	(ACC)6	18	209	226	ATACACCGGAGAACACAGCC	59.997	20	GGGTTGGTTTATTGGTGACG	60.088	20	119	135	253	gi|315613810|gb|ADU52510.1|	135	2e-31	WRKY protein [Cucumis sativus]
1066	(CAT)6	18	139	156	CGGGTCAAATAGCATGAACC	60.331	20	ATTGAGATGAACCGGAGTGC	60.081	20	253	0	252	gi|357136122|ref|XP_003569655.1|	72.4	2e-12	PREDICTED: casein kinase I isoform delta-like [Brachypodium distachyon]
1067	(ACA)6	18	93	110	TTTCAGCCACCACAAGATGA	60.24	20	TTGGTTTGTTTGGTTCACGA	59.981	20	163	58	220	gi|225455475|ref|XP_002280043.1|	108	3e-23	PREDICTED: ethylene-responsive transcription factor ERF025-like [Vitis vinifera]
1068	(CTAG)4	16	168	183	CACACAACACATTGCTTCCA	59.137	20	TGGCTTATTCGCTTCGATCT	59.945	20	214	47	260	gi|32364696|gb|AAP80385.1|	69.7	1e-11	ABC transporter [Gossypium hirsutum]
1069	(TGG)5	15	334	348	TTGCCATTGCACTTCAACTC	59.847	20	CCTCACTTGCCACCCATACT	59.989	20	169	273	441	gi|359493310|ref|XP_002280208.2|	277	2e-73	PREDICTED: uncharacterized protein LOC100244789 [Vitis vinifera]
1070	(AGA)5	15	102	116	TTGGTGATCAGGTCTTCTGCT	59.859	21	CCCATCACCAACAGTCACAC	59.846	20	101	74	174	gi|357138327|ref|XP_003570746.1|	65.9	2e-10	PREDICTED: rac-like GTP-binding protein 5-like [Brachypodium distachyon]
1071	(TC)6	12	36	47	CCTGCTACACTCTCACTCCTCA	59.664	22	TGCTTTCCAGTCTCACGTTG	60.025	20	271	4	274	gi|357493619|ref|XP_003617098.1|	69.3	2e-11	Protein argonaute 4A [Medicago truncatula] >gi|355518433|gb|AET00057.1| Protein argonaute 4A [Medicago truncatula]
1072	(TCA)5	15	243	257	CCATCATCCTCATCAAGCCT	60.034	20	CTCCCTTGAATCCTCCCTTC	60.008	20	194	203	396	gi|371782085|emb|CCE46056.1|	711	0	2-carboxy-D-arabinitol 1-phosphate (CA1P) phosphatase [Nicotiana tabacum]
1073	(CA)6	12	89	100	ATTCCAATTCCCTCCGAATC	60.096	20	CGGTGGCCTTTTGGATAGTA	59.953	20	103	47	149	gi|359479775|ref|XP_002270638.2|	271	1e-95	PREDICTED: serine/threonine-protein phosphatase BSL1-like [Vitis vinifera]
1074	(GGT)6	18	434	451	GATACGACATCGCCCTCACT	60.104	20	GTGAAGCGTAAGCCTCGTCC	62.235	20	268	212	479	gi|356550983|ref|XP_003543859.1|	142	2e-33	PREDICTED: uncharacterized protein At5g39570-like [Glycine max]
1075	(CCTC)5	20	39	58	CATTTTCTAGGGTTTCACTTCCA	59.527	23	GTTCGGTTGATGAGATGGCT	60.081	20	234	12	245	gi|225451599|ref|XP_002275847.1|	244	1e-63	PREDICTED: uncharacterized protein LOC100254991 [Vitis vinifera]
1076	(CT)8	16	119	134	TTGAAATGCAAAATGCCAAA	60.052	20	ATGGTGTGTGGTGCTTGTGT	59.922	20	225	25	249	gi|359497000|ref|XP_002280261.2|	233	3e-60	PREDICTED: uncharacterized protein LOC100262292 [Vitis vinifera]
1077	(AC)6	12	232	243	ACACAATCCAACGACCACAA	59.855	20	TTTCATTACGCGACGAACAG	59.872	20	269	59	327	gi|351720857|ref|NP_001237958.1|	246	5e-64	uncharacterized protein LOC100305614 [Glycine max]
1078	(CCA)6	18	191	208	CCATGGCAACTTTCTTTGGT	59.971	20	TCTTACTGAGGGATGGTGGC	60.073	20	138	104	241	gi|359491020|ref|XP_003634204.1|	352	4e-96	PREDICTED: probable FKBP-type peptidyl-prolyl cis-trans isomerase 5, chloroplastic-like [Vitis vinifera]
1079	(ATA)6	18	43	60	CACACGTCTAATAAAATCAGAAATCA	58.739	26	TCTCTCCATTCACCGTCGAT	60.622	20	232	6	237	gi|63145792|gb|AAY33871.1|	1021	0	betaine aldehyde dehydrogenase [Chrysanthemum lavandulifolium]
1080	(CAA)5gtggccccacaacaaatgatacaacagta(TGG)6	62	260	321	CAACAACAGTGGATGATGCC	59.967	20	TACTGCAAATCACCAACCCA	59.964	20	158	208	365	gi|356563290|ref|XP_003549897.1|	68.9	2e-11	PREDICTED: RNA-binding post-transcriptional regulator csx1-like [Glycine max]
1081	(ATC)5	15	1482	1496	AGAGCTAAACACAAGGCGGA	60.015	20	GCAAGAATAAAGCATAGGCTGC	60.37	22	192	1370	1561	gi|359497760|ref|XP_003635632.1|	405	1e-111	PREDICTED: U-box domain-containing protein 4-like [Vitis vinifera]
1082	(AATC)4caccttttgtcttgagacacagagtgtctgtgtgaaggg(ATA)5	70	92	161	TCCTATCCCAACAGCCAAAC	59.933	20	GTTAGCGACCAAACGAGAGG	59.875	20	222	17	238	gi|359484559|ref|XP_003633121.1|	565	1e-160	PREDICTED: probable lactoylglutathione lyase, chloroplast-like isoform 2 [Vitis vinifera]
1083	(GT)6	12	1162	1173	GCAATGCATATGGTTGTTGC	59.967	20	AGCAGCCAAACATTTTACCG	60.131	20	198	1013	1210	gi|359473323|ref|XP_003631291.1|	382	1e-123	PREDICTED: uncharacterized WD repeat-containing protein alr3466-like [Vitis vinifera]
1084	(CA)11	22	32	53	TCCCCTTTCAATTTCATACCC	60.006	21	GACAAGACCAAAGCCACACA	59.726	20	182	7	188	gi|225453740|ref|XP_002269833.1|	376	1e-103	PREDICTED: F-box protein PP2-A13 [Vitis vinifera]
1085	(AAC)5	15	246	260	ATCCGAATCATTCAATCCCA	60.096	20	GCCAAGCTTGTCCCTTATGA	60.214	20	247	223	469	gi|225448595|ref|XP_002278553.1|	152	3e-36	PREDICTED: uncharacterized protein LOC100253518 isoform 1 [Vitis vinifera] >gi|359486360|ref|XP_003633434.1| PREDICTED: uncharacterized protein LOC100253518 isoform 2 [Vitis vinifera]
1086	(AT)6	12	782	793	GGATCGAGCACCATGAATTT	59.9	20	CTTGGACACCACCCTATGCT	59.989	20	269	625	893	gi|351723351|ref|NP_001236508.1|	135	1e-30	uncharacterized protein LOC100526959 [Glycine max]
1087	(TGG)5	15	654	668	TAGAGGTTAAACGGGCGCTA	59.868	20	CCGTAAGAAGGAAACCCTCC	59.934	20	199	616	814	gi|225433229|ref|XP_002285419.1|	688	0	PREDICTED: uncharacterized protein LOC100257917 [Vitis vinifera]
1088	(GAT)5	15	249	263	AAAAACTCCTTTGCGTCCCT	60.11	20	CTCTTTGGATGACGCTCACA	59.984	20	239	100	338	gi|225445196|ref|XP_002284247.1|	330	3e-89	PREDICTED: uncharacterized protein LOC100267925 [Vitis vinifera]
1089	(CA)6	12	146	157	TCATCTACACTCGCCCCTCT	59.827	20	TGAAATTTGATGATCTGCGG	59.622	20	249	89	337	gi|224133746|ref|XP_002327670.1|	183	9e-46	gdp-mannose 4,6-dehydratase [Populus trichocarpa] >gi|222836755|gb|EEE75148.1| gdp-mannose 4,6-dehydratase [Populus trichocarpa]
1090	(TA)6	12	411	422	GTGGACTCTTCGTCTCTGGC	59.993	20	TGATGAGCATGCATGAGAGC	61.123	20	187	265	451	gi|168058358|ref|XP_001781176.1|	112	7e-33	predicted protein [Physcomitrella patens subsp. patens] >gi|162667413|gb|EDQ54044.1| predicted protein [Physcomitrella patens subsp. patens]
1091	(CT)8	16	42	57	GAAGAAGCATCTACACAGGTCAAA	59.825	24	AGATGATCGGAGTGGTGAGG	60.072	20	160	15	174	gi|359483861|ref|XP_002276730.2|	362	7e-99	PREDICTED: la-related protein 6-like [Vitis vinifera]
1092	(CCA)5	15	37	51	CACCTCCTCCTAAACCACCA	59.959	20	TGCAGGACGTGTAGGTATCG	59.74	20	179	1	179	gi|21322711|emb|CAD22154.1|	253	8e-67	pherophorin-dz1 protein [Volvox carteri f. nagariensis]
1093	(GCT)5	15	706	720	TCAACTGAAGTGGATGCTCG	59.984	20	CGGCCAACAAAGATCTGAAT	60.074	20	263	495	757	gi|359474335|ref|XP_003631434.1|	570	1e-161	PREDICTED: transaldolase isoform 1 [Vitis vinifera]
1094	(TGA)5	15	50	64	GAAGGTGTTGGAAGAAGGCA	60.232	20	TGTCAGAATCCCCATCATCA	59.85	20	232	23	254	gi|341610009|gb|AEK81417.1|	79.3	8e-14	SNEL4 [Phytophthora sojae]
1095	(CA)9	18	63	80	ACTCCCACTCACTCGCTCAT	59.866	20	TCTCCATTTCACCGGAGTTC	60.05	20	264	2	265	gi|18418356|ref|NP_567950.1|	889	0	methylcrotonoyl-CoA carboxylase beta chain [Arabidopsis thaliana] >gi|20455074|sp|Q9LDD8.1|MCCB_ARATH RecName: Full=Methylcrotonoyl-CoA carboxylase beta chain, mitochondrial; Short=MCCase subunit beta; AltName: Full=3-methylcrotonyl-CoA carboxylase 2; AltName: Full=3-methylcrotonyl-CoA:carbon dioxide ligase subunit beta; Flags: Precursor >gi|7021222|gb|AAF35258.1|AF059510_1 3-methylcrotonyl-CoA c…
1096	(TGG)5	15	606	620	TTGCAGAGTGATGGTGTGGT	60.162	20	TTGATGATTGGTTGTGGTGG	60.216	20	262	573	834	gi|111378451|gb|ABH09237.1|	304	2e-81	CONSTANS-like protein [Solanum tuberosum]
1097	(AAC)5	15	235	249	ATGCACCAACAACCAAAACA	59.864	20	GAAAGGCAAGTCGAAAGCAG	60.132	20	265	161	425	gi|323482034|gb|ADX86750.1|	489	1e-137	inducer of CBF expression 1 protein [Lactuca sativa]
1098	(CCA)5	15	48	62	AAAAACCCAACCCCAAATTC	59.903	20	GTGTCGGTTGAGGTGAGGTT	60.009	20	247	25	271	gi|210160856|gb|ACJ09316.1|	540	1e-152	KNAT3-like transcription factor [Juglans nigra]
1099	(AC)7	14	156	169	TCCAAGAAAACCACCACACA	59.976	20	GGCTGGCCTTGGTTGTAATA	59.96	20	167	59	225	gi|356536089|ref|XP_003536573.1|	165	6e-40	PREDICTED: uncharacterized protein LOC100801293 [Glycine max]
1100	(GAA)6	18	277	294	AGAACCCCAGCAACAACAAC	60.012	20	CCTCCGTTACGTCTCCGTTA	60.125	20	212	131	342	gi|359479205|ref|XP_003632233.1|	550	1e-155	PREDICTED: uncharacterized protein LOC100258161 isoform 1 [Vitis vinifera] >gi|359479207|ref|XP_003632234.1| PREDICTED: uncharacterized protein LOC100258161 isoform 2 [Vitis vinifera]
1101	(GT)6	12	123	134	GATCACCTTGCTGACCCTGT	60.12	20	AATTCACAAACAATATGACACCAA	58.347	24	129	42	170	gi|159138449|gb|ABW89227.1|	79	2e-14	chloroplast light-harvesting chlorophyll a/b-binding protein [Helianthus annuus]
1102	(CAG)5	15	267	281	GGGTTTCATCAAAACCCTAAAA	59.247	22	CACACTCACTTCCCTTTTTGC	59.766	21	251	135	385	gi|356528170|ref|XP_003532678.1|	354	3e-96	PREDICTED: zinc finger CCCH domain-containing protein 17-like [Glycine max]
1103	(AAAG)6	24	48	71	GGATCAATTCTCATTATTTAATCCTC	57.725	26	AAAGGACCTGGAACCGTCTT	59.972	20	218	12	229	gi|225444355|ref|XP_002266186.1|	162	3e-39	PREDICTED: uncharacterized protein LOC100265882 [Vitis vinifera]
1104	(CATT)5	20	125	144	GCCCATTGTTACAACCCTCA	60.755	20	CTGATGCATGATCTTGGTCTTC	59.7	22	226	85	310	gi|357437351|ref|XP_003588951.1|	121	2e-26	MTD1 [Medicago truncatula] >gi|355477999|gb|AES59202.1| MTD1 [Medicago truncatula]
1105	(TGA)5	15	277	291	CAAGAAGAAGAAGAGGAAGATCG	58.791	23	ATCGGCTAAGCACGTGAAAG	60.407	20	273	214	486	gi|225457713|ref|XP_002277414.1|	275	1e-72	PREDICTED: uncharacterized protein LOC100252976 isoform 1 [Vitis vinifera]
1106	(CA)6	12	186	197	TTCCATTCATTTCTCCTCCG	60.006	20	CAGTCTTGGCAACCTTCTCC	59.844	20	199	150	348	gi|291162643|gb|ADD79961.1|	461	1e-128	14-3-3 family protein [Dimocarpus longan] >gi|291162645|gb|ADD79962.1| 14-3-3 family protein [Dimocarpus longan]
1107	(TTC)5tgttcttgacatcctagtgagctctaagatccttagccgattagaagctcaagtggtacctttagcggaagaggagatgaaaaaggagacgag(TAA)7	129	638	766	CAAGAATTCGACGCACTCAA	59.988	20	TTCTTCCTCGTCCTCCTCCT	60.328	20	269	536	804	gi|356502795|ref|XP_003520201.1|	82.4	1e-14	PREDICTED: 26S proteasome non-ATPase regulatory subunit 4-like isoform 2 [Glycine max]
1108	(ACC)6	18	207	224	TCATCTCCTTCACACCCACA	60.088	20	CGTTGTGGAGGAGCTTCTTT	59.473	20	198	106	303	gi|225450450|ref|XP_002276443.1|	133	6e-30	PREDICTED: uncharacterized protein LOC100245891 [Vitis vinifera]
1109	(ACC)5	15	207	221	TCATCTCCTTCACACCCACA	60.088	20	GTGAGAGACGGTGGTCCATT	59.969	20	216	106	321	gi|68300884|gb|AAY89374.1|	204	1e-51	beta-amylase 1 [Nicotiana langsdorffii x Nicotiana sanderae]
1110	(CA)8	16	79	94	CCAACAAACTCCTTCGCTGT	60.291	20	CGTCTCACATACGCTGCACT	60.08	20	114	56	169	gi|225461798|ref|XP_002283666.1|	307	2e-82	PREDICTED: probable salt tolerance-like protein At1g78600 [Vitis vinifera]
1111	(CACCAT)4	24	122	145	ACACCCGTGTGTTCTTCTGA	59.152	20	GGTGACCATGGGTCTACTGG	60.238	20	262	16	277	gi|225426002|ref|XP_002272795.1|	217	1e-55	PREDICTED: uncharacterized protein LOC100246730 isoform 1 [Vitis vinifera]
1112	(TA)6	12	348	359	AGCACTAGCTTCTTTCGCCA	60.292	20	TGTTGGTGTTGCTATTGTTGC	59.647	21	267	216	482	gi|225452490|ref|XP_002278872.1|	330	5e-89	PREDICTED: homeobox-leucine zipper protein HAT5-like [Vitis vinifera]
1113	(CAA)5	15	309	323	CAACAACCTCGTTCCCAACT	60.005	20	GGTAGAAGCCTCTCACACGC	60.02	20	272	272	543	gi|225454641|ref|XP_002267090.1|	435	1e-121	PREDICTED: uncharacterized protein LOC100249418 [Vitis vinifera]
1114	(GGT)5	15	129	143	ATACAACAATGGCGGAGGAC	59.82	20	ATGTGGCACAACACTTGCAT	60.04	20	197	28	224	gi|7024449|dbj|BAA92155.1|	91.3	7e-18	glycine-rich protein [Citrus unshiu]
1115	(CA)8cttctcgttatcctcacaccagtggcctaactgctctccaacaaacaaacaaa(AC)7	83	46	128	CAAAAACCTTCCAATAAAAACACA	59.368	24	CGATGAAAGCACGAAGTTCA	59.988	20	212	19	230	gi|254935145|gb|ACT87980.1|	314	9e-85	ascorbate peroxidase [Jatropha curcas]
1116	(CAT)5	15	209	223	ACAGACACCGAATCACACCA	60.005	20	GCTTCTTCAAAGCGGTTACG	60.018	20	133	126	258	gi|356562753|ref|XP_003549633.1|	118	5e-26	PREDICTED: uncharacterized protein LOC100790161 [Glycine max]
1117	(TGG)6	18	366	383	AACTTTGCCAGCATCGACTT	59.882	20	AACGACGACGTAACACTCCC	60.035	20	236	192	427	gi|225463916|ref|XP_002266803.1|	338	9e-92	PREDICTED: transcription factor VIP1-like [Vitis vinifera]
1118	(AC)7	14	147	160	TCATCACCATCCTCTCTCCC	60.008	20	AAAGGACGTGATTTTCAGGC	59.174	20	253	26	278	gi|357481949|ref|XP_003611260.1|	886	0	Stress-induced-phosphoprotein [Medicago truncatula] >gi|355512595|gb|AES94218.1| Stress-induced-phosphoprotein [Medicago truncatula]
1119	(CT)6	12	27	38	GGTGGTGAGTTCTTGTTCCTTC	60.016	22	AATCCTCTGCACAAAATGGG	59.933	20	263	0	262	gi|351720830|ref|NP_001238469.1|	244	2e-63	uncharacterized protein LOC100306669 [Glycine max]
1120	(TC)6atctataacatatctctctcaacccactataaaatagtcaaaagcttataaaatcaatcccaattcaagtactcaaaaagccggcctatcata(TC)6	117	41	157	AACCTGTCTCACCAACTCGC	60.307	20	GCACCTTTGTTTGTGTGTGC	60.207	20	236	2	237	gi|346425869|gb|AEO27497.1|	581	1e-165	MYB1 [Chrysanthemum x morifolium]
1121	(AG)9aaagcaatgcaag(AAC)6	49	143	191	TGGTCCTATTTTGCAAACCC	59.801	20	ATGACGGTTGTTTGCATCAC	59.425	20	197	53	249	gi|225426739|ref|XP_002282231.1|	481	1e-135	PREDICTED: homeobox protein knotted-1-like 7 [Vitis vinifera]
1122	(CCTAAC)4	24	134	157	TCAAAATCAATCCAAAGGGG	59.733	20	CTTTTTCTCCGCGAAGATTG	59.953	20	272	91	362	gi|300079014|gb|ADJ67438.1|	149	1e-34	ethylene response factor 9 [Actinidia deliciosa]
1123	(TGA)7	21	717	737	GTTGCCTAAGGATGAGGGTG	59.55	20	CCTACTCGGAAGCCTATCCC	60.053	20	236	658	893	gi|356525964|ref|XP_003531591.1|	184	8e-46	PREDICTED: uncharacterized protein LOC100810658 [Glycine max]
1124	(GGT)6	18	1043	1060	CACAAGCTTCATCCGAAACA	59.84	20	CGGGTTCGAGTTGAGTTGAT	60.111	20	173	1010	1182	gi|357513641|ref|XP_003627109.1|	374	1e-102	Zinc finger protein [Medicago truncatula] >gi|355521131|gb|AET01585.1| Zinc finger protein [Medicago truncatula]
1125	(AC)12	24	1855	1878	ATTTTGTCGCCATCTCTTGG	60.074	20	GAAGGTGACCCTTTTGTGGA	59.943	20	254	1723	1976	gi|118201714|gb|ABK79689.1|	744	0	hydroxycinnamoyl-CoA:quinate hydroxycinnamoyltransferase [Cynara cardunculus var. scolymus]
1126	(CAA)5	15	178	192	CCCTTAGGGTTCGACCAACT	60.353	20	TGATGAAACTGCGGTTGTGT	60.16	20	249	67	315	gi|225439530|ref|XP_002264158.1|	106	2e-22	PREDICTED: abscisic acid receptor PYL4-like [Vitis vinifera]
1127	(AG)7	14	80	93	TTTGTCTCCATCTCTTTGTACTTG	57.631	24	AAAGCACATGGAACTTTGGC	60.118	20	211	24	234	gi|1762945|gb|AAC49975.1|	229	3e-59	ORF; able to induce HR-like lesions [Nicotiana tabacum]
1128	(CAA)5	15	621	635	CGAAGTGCAAAGAAATGCAA	59.992	20	GTTCGGCATTGGTGAAACTT	59.978	20	252	452	703	gi|225460672|ref|XP_002266195.1|	605	1e-171	PREDICTED: trihelix transcription factor GT-2-like [Vitis vinifera]
1129	(CAA)7	21	1236	1256	AGAGATCGATGGTTGCTGCT	59.981	20	TTGTTGCGGTTGTGATTGTT	60.011	20	212	1125	1336	gi|22327990|ref|NP_200888.2|	191	9e-48	heavy metal transport/detoxification domain-containing protein [Arabidopsis thaliana] >gi|28416657|gb|AAO42859.1| At5g60800 [Arabidopsis thaliana] >gi|332009995|gb|AED97378.1| heavy metal transport/detoxification domain-containing protein [Arabidopsis thaliana]
1130	(CAC)5	15	111	125	ACAAGCCAATAACCCTTCGT	58.579	20	GTGGGTCTGGCTTATGTGGT	59.851	20	214	35	248	gi|2129582|pir||S71227	73.2	1e-12	extensin 1 - Arabidopsis thaliana >gi|1167961|gb|AAA85899.1| extensin [Arabidopsis thaliana]
1131	(TAG)6	18	201	218	CGAAACCCTTCAACAAATCC	59.406	20	TTCTTGATTCCTCCGTTTGG	60.044	20	262	22	283	gi|6014931|sp|O80402.1|DCAM_NICSY	516	1e-145	RecName: Full=S-adenosylmethionine decarboxylase proenzyme; Short=AdoMetDC; Short=SAMDC; Contains: RecName: Full=S-adenosylmethionine decarboxylase alpha chain; Contains: RecName: Full=S-adenosylmethionine decarboxylase beta chain; Flags: Precursor >gi|3252792|dbj|BAA29040.1| S-adenosylmethionine decarboxylase [Nicotiana sylvestris]
1132	(AC)10	20	61	80	ATCTCCTTCACACCCCCAC	59.758	19	ATCCCTCTCACTGGACCCTT	59.929	20	278	35	312	gi|330318591|gb|AEC10963.1|	238	6e-62	40S ribosomal protein s17 [Camellia sinensis]
1133	(GCT)5	15	477	491	AAGGGTCCAGTGAGAGGGAT	59.929	20	CTTAGCACCACCACCAAACC	60.41	20	261	293	553	gi|225455232|ref|XP_002272223.1|	432	1e-120	PREDICTED: uncharacterized protein LOC100245327 [Vitis vinifera]
1134	(AGA)5	15	272	286	GTCAGAGGGGCAAATTGGTA	59.933	20	CCAAAAAGGCCACCAAGTAA	59.968	20	166	209	374	gi|359490527|ref|XP_002268307.2|	1156	0	PREDICTED: ATP-dependent zinc metalloprotease FTSH 11, chloroplastic/mitochondrial-like [Vitis vinifera]
1135	(AGC)5	15	46	60	CCCCATTTCATTCTTTCGTG	60.301	20	TTCAGCAGCAGAATCACCAC	59.992	20	242	4	245	gi|357478935|ref|XP_003609753.1|	119	1e-26	60S ribosomal protein L29 [Medicago truncatula] >gi|355510808|gb|AES91950.1| 60S ribosomal protein L29 [Medicago truncatula]
1136	(AGC)5	15	46	60	CCCCATTTCATTCTTTCGTG	60.301	20	GATTCACCACCCTGCTTGTT	59.973	20	232	4	235	gi|357478935|ref|XP_003609753.1|	120	8e-27	60S ribosomal protein L29 [Medicago truncatula] >gi|355510808|gb|AES91950.1| 60S ribosomal protein L29 [Medicago truncatula]
1137	(AAAC)4	16	31	46	CCAATCTAATCTTTTCTCCAACAAA	59.9	25	CCTCCTGAGCTTCACACACA	60.022	20	240	0	239	gi|356546877|ref|XP_003541848.1|	208	7e-53	PREDICTED: thioredoxin M4, chloroplastic-like [Glycine max]
1138	(ATA)6	18	694	711	AGAGTACGTGGAGCCGCTAA	60.037	20	GCACCAATACCCATACCCTG	60.074	20	246	562	807	gi|359485837|ref|XP_003633344.1|	251	1e-65	PREDICTED: nuclear transcription factor Y subunit B-3 [Vitis vinifera]
1139	(CAC)5	15	184	198	CATCACCACAAAACCACCAC	59.701	20	ACTTTATGGCTCGGAGCTGA	59.978	20	215	121	335	gi|225427258|ref|XP_002281131.1|	266	5e-70	PREDICTED: ferredoxin-1 [Vitis vinifera]
1140	(CA)9	18	30	47	AATCAAAACGACCACCTCTCA	59.583	21	CACTCCGGTAAGTGACCGAT	59.989	20	276	5	280	gi|84579416|dbj|BAE72095.1|	1000	0	Lactuca sativa carotenoid cleavage dioxygenase 2
1141	(CCAAA)4	20	40	59	CCCATCCTATTCCCACACAC	60.05	20	TTAAGCGTGCTGTTACTGCG	60.213	20	231	0	230	gi|225441559|ref|XP_002281244.1|	527	1e-148	PREDICTED: uncharacterized protein LOC100267519 [Vitis vinifera]
1142	(TTA)5	15	626	640	GAGAGTGTTGCTGACGTGGA	60.03	20	CCACATTCCGCAAATCCTAA	60.827	20	162	521	682	gi|350535412|ref|NP_001234193.1|	116	3e-25	MFP1 attachment factor 1 [Solanum lycopersicum] >gi|75185987|sp|Q9M7N6.1|MAF1_SOLLC RecName: Full=MFP1 attachment factor 1 >gi|7546725|gb|AAF63657.1|AF118113_1 MFP1 attachment factor 1 [Solanum lycopersicum]
1143	(CA)9ctgacagcacactaaaaaacacatcccattatttatacacttgccaacaacacttctctctttcacttctaatttc(CCA)5	109	70	178	CACCGAAAAACAACAGAAGAAA	59.286	22	GGAGTGTGATTGAGGGGAGA	60.048	20	261	24	284	gi|356573235|ref|XP_003554768.1|	640	0	PREDICTED: aspartic proteinase nepenthesin-1-like [Glycine max]
1144	(TTC)6	18	80	97	AATCCCAATCCGAAACAAGT	58.36	20	TAGACGGGAGCACCAGAGTT	59.867	20	195	3	197	gi|1168785|sp|P45739.1|CATA_HELAN	987	0	RecName: Full=Catalase >gi|453529|gb|AAA69866.1| catalase [Helianthus annuus]
1145	(ACC)5	15	156	170	TCAACTCCTAATCACCTCCG	57.739	20	CGTATGCAGTGGCAAAGAGA	60.011	20	133	129	261	gi|359806673|ref|NP_001241283.1|	129	4e-29	uncharacterized protein LOC100800959 [Glycine max]
1146	(CATG)4	16	537	552	TCAGGAAACTCCGAAACAGG	60.224	20	CGGCACACATACACCAACTC	60.032	20	198	380	577	gi|19073437|gb|AAL84815.1|AF477032_1	64.3	2e-09	tuber agglutinin [Helianthus tuberosus]
1147	(ACC)6	18	229	246	CCACCTTCTTCCTCGAATCA	60.187	20	AGAAGCCGCCTCCTTCTTAC	59.983	20	272	166	437	gi|356501288|ref|XP_003519457.1|	423	1e-117	PREDICTED: UBA and UBX domain-containing protein At4g15410-like [Glycine max]
1148	(CA)6	12	28	39	ACACAAAACCGTTACCGACA	58.949	20	TCCAAACACACCAAAAACCA	59.834	20	105	5	109	gi|225457921|ref|XP_002272757.1|	897	0	PREDICTED: extended synaptotagmin-2 isoform 1 [Vitis vinifera]
1149	(AT)6	12	1192	1203	GGTGGTTTGGCTTCTGAGAG	59.844	20	GAGAGAGTGAGGACGTTACAAAA	57.676	23	180	1067	1246	gi|356552422|ref|XP_003544567.1|	622	1e-177	PREDICTED: fructose-bisphosphate aldolase, cytoplasmic isozyme 1-like [Glycine max]
1150	(CAA)5	15	130	144	CAGCAAGAATGGCAAACTCA	59.988	20	AGGTGGTGGAGATTGGAGTG	59.962	20	214	51	264	gi|225433592|ref|XP_002270599.1|	181	2e-44	PREDICTED: uncharacterized protein LOC100246892 [Vitis vinifera]
1151	(CTAG)4atggactcatttactgatctacaaactctgaatgaa(CAT)7	73	120	192	CCCACACCTCAACAACTTCC	60.399	20	TCATCTCGGAATAAGGTGGG	59.887	20	215	41	255	gi|555655|gb|AAA50196.1|	193	8e-48	DNA-binding protein [Nicotiana tabacum]
1152	(CAC)5cttcaccagtctataagtccccaccacccccaaagcacccatatgtatacaagt(CAC)6	87	75	161	CTCCTCCACCACCACCTAAA	59.959	20	ACCCATAGCCTTCAAGGTCC	60.328	20	263	35	297	gi|168237|gb|AAA33375.1|	120	1e-26	hydroxyproline-rich protein [Helianthus annuus] >gi|445130|prf||1908433A Hyp-rich glycoprotein
1153	(GTTTT)4	20	207	226	AATCTCCCCACCTCGATCTT	59.896	20	CGCCACATCTCTTTCGCTAT	60.374	20	275	59	333	gi|225459804|ref|XP_002285911.1|	441	1e-122	PREDICTED: enoyl-CoA hydratase 2, peroxisomal [Vitis vinifera]
1154	(ATG)5	15	1596	1610	TTGACGATGGATATGGTGGA	59.732	20	AATGGGGTTATCGGGAAGTC	60.017	20	224	1541	1764	gi|225435157|ref|XP_002281752.1|	1474	0	PREDICTED: phototropin-1-like [Vitis vinifera]
1155	(CTT)5	15	26	40	GGCGTGTCGTCATTATCTTG	59.152	20	TTCAACTACCACAGGGAGGC	60.111	20	185	0	184	gi|350540094|ref|NP_001234639.1|	208	5e-53	autophagy 8h [Solanum lycopersicum] >gi|326367391|gb|ADZ55308.1| autophagy 8h [Solanum lycopersicum]
1156	(AAGA)4	16	29	44	GGAAAAGGAAATCCAACAACA	58.914	21	TTCTGGTTCTGGTTGTGGTG	59.565	20	223	1	223	gi|359806452|ref|NP_001241503.1|	443	1e-123	uncharacterized protein LOC100794855 [Glycine max]
1157	(CA)6	12	114	125	AAAAGGGACCCCCAATCTC	60.118	19	GGGTTTGGGAGGATTTGATT	59.996	20	254	20	273	gi|225464720|ref|XP_002263190.1|	636	0	PREDICTED: coproporphyrinogen-III oxidase, chloroplastic-like [Vitis vinifera]
1158	(GAT)6	18	365	382	TGATCATCGAGTGGGTGAAA	60.048	20	AAAACCCTCGGAGGAACAAT	59.805	20	241	219	459	gi|359485649|ref|XP_002271985.2|	275	8e-73	PREDICTED: uncharacterized protein LOC100243092 [Vitis vinifera]
1159	(ACA)6	18	105	122	AAACCCACCACTCCTTCCTC	60.349	20	CCCGTTGGTTACTCCTTTGA	59.964	20	112	66	177	gi|9392687|gb|AAF87264.1|AC068562_11	177	5e-44	EST gb|F14399 comes from this gene [Arabidopsis thaliana]
1160	(AGC)5	15	422	436	CAGCCCAAATGACCATCTTT	59.933	20	TCGCTTTCATCCTTTTGCTT	59.96	20	262	214	475	gi|196259698|dbj|BAG68657.1|	106	4e-22	jasmonate ZIM-domain protein 3 [Nicotiana tabacum]
1161	(CTA)6	18	552	569	AAAAGGATGAAAGCGAAGCA	59.96	20	ATACATCGTTTCGCAGGAGG	60.096	20	240	460	699	gi|225437302|ref|XP_002263425.1|	541	1e-180	PREDICTED: uncharacterized protein LOC100245310 [Vitis vinifera]
1162	(AAAG)4	16	86	101	GTTAAGGGCCACAAGAAGCA	60.249	20	GGATGATTAGGGGAAGGAGC	59.866	20	170	5	174	gi|18409086|ref|NP_564937.1|	233	3e-60	ATP-dependent Clp protease adaptor protein ClpS [Arabidopsis thaliana] >gi|5734712|gb|AAD49977.1|AC008075_10 ESTs gb|T41781 and gb|AA586096 come from this gene [Arabidopsis thaliana] >gi|15010628|gb|AAK73973.1| At1g68660/F24J5_4 [Arabidopsis thaliana] >gi|21464569|gb|AAM52239.1| At1g68660/F24J5_4 [Arabidopsis thaliana] >gi|332196703|gb|AEE34824.1| ATP-dependent Clp protease adaptor protein ClpS […
1163	(AC)8	16	143	158	CCCAACACACACTCTCCCTT	60.002	20	GTTGCCGTTACGGTTTCAGT	60.037	20	250	71	320	gi|82469976|gb|ABB77236.1|	632	1e-180	patellin 1 [Cucurbita pepo]
1164	(TG)6	12	498	509	CCGTGTTCTAGACGAGGAGC	60.012	20	AAAAAGAGTATATTCCATTCGATTCAA	59.713	27	190	370	559	gi|225432308|ref|XP_002273386.1|	120	1e-26	PREDICTED: uncharacterized protein LOC100261311 [Vitis vinifera]
1165	(GGT)5	15	171	185	TGCTTTTAGGTGCTCTCGGT	60.015	20	GAGTAAGGGTTCGGTCACCA	59.966	20	180	90	269	gi|89475526|gb|ABD73295.1|	350	1e-95	photosynthetic electron transfer-like protein [Panax ginseng]
1166	(ACA)5	15	1302	1316	GCAATCATTTAACACCGCCT	59.967	20	ACGAAGTTGGTTTTGGTTCG	60.008	20	245	1169	1413	gi|225448453|ref|XP_002269430.1|	649	0	PREDICTED: zinc finger CCCH domain-containing protein 29-like [Vitis vinifera]
1167	(ACA)5agaagaagctgatgacgtcaaacccgaagaagaagctgatgacgtcatcgaagacgaacaagctgttcctgatgacgaagaagagccac(AAG)6	122	159	280	CTTCCACCGAAGAACCAGAA	60.224	20	TCTCCACTGGCTCATCATCA	60.363	20	255	136	390	gi|82621124|gb|ABB86250.1|	122	3e-27	RNA-binding protein AKIP1-like [Solanum tuberosum]
1168	(CT)7a(AAAC)4	31	51	81	TACAACTGGCTTCATTGCCC	61.032	20	GGGGTGTTTGGATATGAGGA	59.605	20	149	26	174	gi|145333035|ref|NP_001078383.1|	138	1e-31	RING/U-box domain-containing protein [Arabidopsis thaliana] >gi|334186483|ref|NP_001190714.1| RING/U-box domain-containing protein [Arabidopsis thaliana] >gi|332657833|gb|AEE83233.1| RING/U-box domain-containing protein [Arabidopsis thaliana] >gi|332657835|gb|AEE83235.1| RING/U-box domain-containing protein [Arabidopsis thaliana]
1169	(CAACAG)4	24	778	801	AGCATTACCAGTGCCATTCC	59.962	20	CTGACGGATCATTTGTGGTG	59.96	20	274	599	872	gi|359495038|ref|XP_002267704.2|	236	6e-61	PREDICTED: flowering time control protein FY-like [Vitis vinifera]
1170	(CAC)7tgaccccaccaccaccactaactccaccaccaccaccttacatttctcag(CCA)6ccttcaagaagaccaccatcaccaccacacaggaaaagacacccccaccaccatcac(CCA)7	167	222	388	GAATTTACAACCACCGCCAC	60.235	20	AACCTGCAAGATCCCTGCTA	59.836	20	277	183	459	gi|22330241|ref|NP_683431.1|	122	2e-27	proline-rich family protein [Arabidopsis thaliana] >gi|332194942|gb|AEE33063.1| proline-rich family protein [Arabidopsis thaliana]
1171	(AT)6	12	1387	1398	CTGCATTTTAGAGGAAGGCG	59.975	20	GACGATGACAACGACTTACTAACA	58.388	24	230	1251	1480	gi|359478758|ref|XP_003632166.1|	580	1e-164	PREDICTED: lysine-specific demethylase 8-like [Vitis vinifera]
1172	(GAT)5	15	851	865	TACCATGATCAAGCCGTTCA	60.073	20	ATACCGCAATCATCTCGCTT	59.696	20	137	772	908	gi|356562999|ref|XP_003549754.1|	230	3e-59	PREDICTED: uncharacterized protein LOC100809777 [Glycine max]
1173	(GTG)5	15	480	494	TAAATTTGGCTTGGAGGTGG	59.931	20	CCCAGGGTTAGCTTCAATCA	60.066	20	151	444	594	gi|351722819|ref|NP_001237257.1|	389	1e-107	uncharacterized protein LOC100499875 [Glycine max]
1174	(CAC)5aacagccgtcactcaagtttccatcatcacccacggtgtcgtttgggccttgttt(GAA)5	85	84	168	TTTCTCCACCTTCACAACCA	59.109	20	GAATCTCAGTCCTCCCACCA	60.048	20	233	60	292	gi|357152250|ref|XP_003576058.1|	139	3e-32	PREDICTED: uncharacterized protein LOC100825851 [Brachypodium distachyon]
1175	(CCT)5	15	429	443	GCGGAAAAGTTGACGATGTT	60.118	20	GCTGGGAAAAGCGTAATTCA	60.209	20	268	240	507	--	--	--	--
1176	(GTT)5	15	158	172	AGATGATGACACCACCACCA	59.801	20	GTTTAACTGTCCCGGGGAAT	60.053	20	164	122	285	gi|225441953|ref|XP_002263152.1|	264	9e-70	PREDICTED: protein STRUBBELIG-RECEPTOR FAMILY 6-like isoform 2 [Vitis vinifera]
1177	(ACA)5	15	340	354	TTGACTCGGCAACTACACCA	60.301	20	TGTGACCCATTTCCCCTTTA	60.162	20	239	257	495	gi|359479709|ref|XP_003632341.1|	155	2e-36	PREDICTED: methylcrotonoyl-CoA carboxylase subunit alpha, mitochondrial-like [Vitis vinifera]
1178	(ATC)6	18	107	124	CCAACTCTTGTGCTGATCCA	59.831	20	TCGTTGATGCACGTCTGATT	60.272	20	152	26	177	gi|225429271|ref|XP_002266390.1|	922	0	PREDICTED: methylmalonate-semialdehyde dehydrogenase [acylating], mitochondrial [Vitis vinifera]
1179	(AAC)7	21	182	202	TGTTTCTTGGATGAATGATGATG	59.815	23	TAATGGGTTGTGGTTTGGGT	59.948	20	268	144	411	gi|225456473|ref|XP_002284528.1|	115	6e-25	PREDICTED: transcription factor ICE1-like [Vitis vinifera]
1180	(AC)8	16	198	213	CCCAATTTCCCTTCCATTTT	59.992	20	AACCGCCACCACCTATAACA	60.249	20	214	94	307	gi|356571939|ref|XP_003554128.1|	1335	0	PREDICTED: LOW QUALITY PROTEIN: ferredoxin-dependent glutamate synthase 1, chloroplastic-like [Glycine max]
1181	(AGA)5	15	1125	1139	ACCCAAGGAGGGAGAAGAAA	60.045	20	TGAGTGTGAGCAAGTGGGTC	59.872	20	192	1095	1286	gi|260505494|gb|ACX42226.1|	1281	0	heat shock protein 90 [Ipomoea nil]
1182	(TAA)5	15	192	206	CACTGGACACCTGACGAGAA	59.864	20	GGCGTAAGTCCATGACTCGT	60.142	20	213	129	341	gi|225427201|ref|XP_002280253.1|	461	1e-128	PREDICTED: transcription factor MYC2-like [Vitis vinifera]
1183	(GCA)5	15	109	123	TCCAATCACGATGACGATGT	59.925	20	CAAGAACAGCAACTCCAGCA	60.175	20	245	80	324	gi|225451346|ref|XP_002279607.1|	141	9e-33	PREDICTED: sec-independent protein translocase protein TatA [Vitis vinifera]
1184	(AAGA)4	16	63	78	CACATGAAACTTGTTCTCCACAA	60.06	23	ACTACCATCCGACCGAACAC	59.851	20	263	34	296	gi|365222930|gb|AEW69817.1|	287	1e-76	Hop-interacting protein THI120 [Solanum lycopersicum]
1185	(GA)7	14	75	88	AGTCCAAAACGAGCCGAATA	59.708	20	TCGTGCAGATGAAAGTTTGC	59.995	20	257	2	258	gi|18400164|ref|NP_565547.1|	153	1e-36	uncharacterized protein [Arabidopsis thaliana] >gi|75099212|sp|O64818.1|Y2309_ARATH RecName: Full=Uncharacterized protein At2g23090 >gi|3169182|gb|AAC17825.1| Expressed protein [Arabidopsis thaliana] >gi|15450484|gb|AAK96535.1| At2g23090/F21P24.15 [Arabidopsis thaliana] >gi|15912199|gb|AAL08233.1| At2g23090/F21P24.15 [Arabidopsis thaliana] >gi|23505759|gb|AAN28739.1| At2g23090/F21P24.15 [Arabidop…
1186	(CAA)5	15	926	940	CAGCCACAAGAAGTTCAGCA	60.175	20	TCGTTGGCATGGATAATGAA	59.891	20	223	757	979	gi|225424089|ref|XP_002283405.1|	228	2e-58	PREDICTED: uncharacterized protein LOC100250808 [Vitis vinifera]
1187	(GAGAAG)4	24	1535	1558	GAAAGCGATCATTGGGAAAA	60.016	20	TTACCCGTACATTCGGGATT	59.158	20	112	1470	1581	gi|30679640|ref|NP_187241.2|	118	4e-25	neurofilament protein-related protein [Arabidopsis thaliana] >gi|332640792|gb|AEE74313.1| neurofilament protein-related protein [Arabidopsis thaliana]
1188	(AC)7	14	230	243	CAACCAAAAACGGCTTCATT	59.975	20	GACTGTCGATGGCCATTTTT	59.939	20	226	44	269	gi|356496400|ref|XP_003517056.1|	378	1e-103	PREDICTED: uncharacterized protein LOC100797900 [Glycine max]
1189	(CATTT)4	20	47	66	CCAATCTCCCATACACTCGG	60.331	20	ACTATCTGAATCAACGGCGG	60.096	20	230	19	248	gi|225425274|ref|XP_002271311.1|	427	1e-118	PREDICTED: cytochrome b-c1 complex subunit Rieske-2, mitochondrial [Vitis vinifera]
1190	(ATA)5	15	234	248	GCCGGAATCTTCATCTTCAA	60.155	20	CATTGGGAGGTCCAACAAAC	60.21	20	146	201	346	gi|225451342|ref|XP_002279520.1|	441	1e-122	PREDICTED: light-inducible protein CPRF2-like [Vitis vinifera]
1191	(ACA)5	15	516	530	TTAGGTGGACAAACCAAGGC	59.971	20	TCACCACCATACATGTCGCT	59.992	20	248	369	616	gi|359487434|ref|XP_003633592.1|	214	5e-54	PREDICTED: transcription factor bHLH130-like [Vitis vinifera]
1192	(AC)8gcacacg(CA)6	35	83	117	TTTTCGCATCACAAAATCCA	60.051	20	GCTGGAAGCTCCAATGAAAC	59.82	20	109	59	167	gi|356516967|ref|XP_003527162.1|	204	3e-51	PREDICTED: uncharacterized protein LOC100796239 [Glycine max]
1193	(ACC)5	15	202	216	CATAAACCCGGTTAGCGAAA	59.958	20	TCTGAGTGGGGAAATCAAGG	60.042	20	251	28	278	gi|225439410|ref|XP_002264265.1|	335	7e-91	PREDICTED: selT-like protein [Vitis vinifera]
1194	(ACCGCA)5	30	463	492	TGATCTCCATGCTGTCATCG	60.806	20	GCAAGGAGTAGCAGAAAGCTG	59.415	21	279	416	694	gi|82407383|pdb|1WMJ|A	173	2e-42	Chain A, Solution Structure Of Thioredoxin Type H From Oryza Sativa
1195	(ATC)5	15	363	377	TCCTCCTCATCCACATTTCC	59.862	20	GGTCACACCCTCTTCACGTT	60.009	20	271	182	452	gi|302595736|sp|P85189.1|PSBP_HELAN	430	1e-119	RecName: Full=Oxygen-evolving enhancer protein 2, chloroplastic; Short=OEE2; AltName: Full=23 kDa subunit of oxygen evolving system of photosystem II; AltName: Full=23 kDa thylakoid membrane protein; AltName: Full=OEC 23 kDa subunit; Flags: Precursor
1196	(AC)6	12	101	112	CCCCAAAAAGGAAAGTAAAAGC	60.319	22	GAAGGGATTTGGGTTTGGTT	60.032	20	264	47	310	gi|225447272|ref|XP_002279122.1|	161	3e-38	PREDICTED: F-box protein At3g07870 [Vitis vinifera]
1197	(CACAAA)4	24	77	100	GCGGATAGGACTGTGAACAA	58.724	20	GGTTTTTGGGTGCAAAAGAA	59.953	20	232	15	246	gi|225425410|ref|XP_002277620.1|	353	3e-96	PREDICTED: uncharacterized protein LOC100253955 [Vitis vinifera]
1198	(CA)6	12	90	101	ATGCCATCGATACACCCTTC	59.78	20	TGTAAACTACGGTGGTGGCA	60.027	20	118	52	169	gi|356529549|ref|XP_003533353.1|	97.8	4e-20	PREDICTED: uncharacterized protein LOC100797907 [Glycine max]
1199	(AAC)5gtaggtcc(AAT)5aagagtaagccacctgttaagaacaacaacaaaaatgggtttaacaagggttttggtggtggtggtgattttgag(GAT)5	128	229	356	AAACAACAACAAACTGGCCC	59.875	20	TGCCCTGATCATCAACAAGA	60.201	20	277	197	473	gi|225438392|ref|XP_002275313.1|	388	1e-106	PREDICTED: uncharacterized protein LOC100256147 [Vitis vinifera]
1200	(TATC)4	16	198	213	TTGGCAAAGTCAAGTGGAAA	59.293	20	TTTGCGTAAATTCTCCACCC	59.938	20	130	135	264	gi|359475437|ref|XP_003631686.1|	92.4	2e-18	PREDICTED: uncharacterized protein LOC100259955 isoform 2 [Vitis vinifera]
1201	(TCA)6	18	44	61	AAAAACCAAAACTCATCACACC	58.009	22	GCAACTTCCTCCCAATCCTT	60.443	20	157	17	173	gi|225462240|ref|XP_002262755.1|	285	2e-76	aspartate/glutamate/uridylate kinase family protein [Arabidopsis lyrata subsp. lyrata] >gi|297330612|gb|EFH61031.1| aspartate/glutamate/uridylate kinase family protein [Arabidopsis lyrata subsp. lyrata]
1202	(GAA)5	15	188	202	CAACAGTGACGATGGAAGACA	59.736	21	CCATATCATCATTTTCAGCTTCA	59.091	23	167	72	238	gi|255085060|ref|XP_002504961.1|	62	3e-09	COMPASS/Set1C complex protein [Micromonas sp. RCC299] >gi|226520230|gb|ACO66219.1| COMPASS/Set1C complex protein [Micromonas sp. RCC299]
1203	(AG)6	12	132	143	AGTCTTCCATCCAAAACCCC	60.169	20	TCGGATCCCTATCAGTTTGC	60.036	20	276	1	276	gi|359486715|ref|XP_002279488.2|	94.7	4e-19	PREDICTED: mitochondrial substrate carrier family protein Q [Vitis vinifera]
1204	(AAC)6	18	210	227	TCAAAACGGAAAAGGAATCG	60.046	20	GATTGTTCCACCATGGCTTC	60.326	20	263	12	274	gi|298704860|emb|CBJ28377.1|	52.8	2e-06	DNA repair protein RAD52 homolog [Ectocarpus siliculosus]
1205	(AAT)5	15	95	109	TGAGAAGGCGATGGAAGAAC	60.34	20	AGTTCACCACATGGTTGCAT	58.857	20	153	18	170	gi|356567666|ref|XP_003552038.1|	74.7	4e-13	PREDICTED: uncharacterized protein LOC100790010 [Glycine max]
1206	(GTG)5	15	29	43	CGAGCAGAAAATGGTGATGTT	60.125	21	TCGACAAAAACCCAGAAACAC	60.001	21	116	2	117	--	--	--	--
1207	(AC)7	14	98	111	AACCCCCACTAAAACCACAA	59.191	20	CTGCTGTTGTTGCTGACGTT	60.096	20	244	5	248	gi|359491912|ref|XP_002272566.2|	450	1e-125	PREDICTED: uncharacterized protein LOC100244510 [Vitis vinifera]
1208	(CAA)6	18	37	54	CCACCGACTCACTTTCACCT	60.151	20	TTCCCTCAAAAGCTCCTTCA	59.926	20	207	5	211	gi|226504906|ref|NP_001148745.1|	169	2e-41	LOC100282361 [Zea mays] >gi|195621800|gb|ACG32730.1| e2 protein isoform 5 [Zea mays]
1209	(TC)7	14	33	46	ACCCACGCCATTCTCTCATA	60.483	20	TGTTGAGGGAATTAACAACGG	59.847	21	195	3	197	gi|225447929|ref|XP_002266312.1|	891	0	PREDICTED: serine hydroxymethyltransferase 1-like [Vitis vinifera]
1210	(CA)9	18	95	112	CCCAAGCATATTCTTTCCCA	59.894	20	GATGAGGTGAACGGAGTGGT	59.969	20	193	54	246	gi|356521550|ref|XP_003529417.1|	54.3	5e-07	PREDICTED: DUF246 domain-containing protein At1g04910-like [Glycine max]
1211	(ATC)5	15	178	192	TAAGAAACACGCCATCCCTC	60.074	20	ACCACCACCACCAAACTCAT	60.135	20	220	10	229	gi|15234853|ref|NP_194807.1|	61.2	4e-09	uncharacterized protein [Arabidopsis thaliana] >gi|332660408|gb|AEE85808.1| uncharacterized protein [Arabidopsis thaliana]
1212	(ACA)5	15	688	702	TAAACAAACTGCAACGGCTG	59.911	20	TGAACAACCTAGGCCAACCT	59.592	20	152	617	768	gi|225436349|ref|XP_002269322.1|	172	7e-42	PREDICTED: uncharacterized protein At4g22758 [Vitis vinifera]
1213	(ATG)5	15	599	613	ATCAGCAACAGCCTCCTCAT	59.834	20	GCATTGACATTTGCATGGTC	59.939	20	166	563	728	gi|357513641|ref|XP_003627109.1|	155	7e-37	Zinc finger protein [Medicago truncatula] >gi|355521131|gb|AET01585.1| Zinc finger protein [Medicago truncatula]
1214	(AC)9	18	510	527	TGTTCAGAGGGTAGGTTGGG	59.959	20	GTGGTTCTGACATGGTGACG	60.005	20	149	438	586	gi|357509871|ref|XP_003625224.1|	82.4	8e-15	TBCC domain-containing protein [Medicago truncatula] >gi|124360656|gb|ABN08645.1| Tubulin binding cofactor C [Medicago truncatula] >gi|355500239|gb|AES81442.1| TBCC domain-containing protein [Medicago truncatula]
1215	(ACC)5	15	363	377	CTCAGCCGATGCAACATCTA	59.972	20	ATTTATAGGAAGGGCCACCG	60.164	20	221	328	548	gi|356534266|ref|XP_003535678.1|	208	9e-53	PREDICTED: pre-mRNA-processing factor 40 homolog B-like [Glycine max]
1216	(GAT)5	15	87	101	ACAACCCGTCTCAAAGAACG	60.149	20	TCATTTCCTCCTTTTGTGGC	60.051	20	103	28	130	gi|225429940|ref|XP_002283869.1|	62.4	2e-09	PREDICTED: uncharacterized protein LOC100262893 [Vitis vinifera]
1217	(TAA)5	15	51	65	AGCTACTCAGTATTTACTTGCTAAAGG	57.442	27	CGAAACAACAACCGGACTCT	60.149	20	112	17	128	gi|359494255|ref|XP_003634743.1|	151	2e-35	PREDICTED: uncharacterized protein At4g26450-like isoform 2 [Vitis vinifera]
1218	(AAC)6	18	94	111	AACCACCATGAAGAACCACC	59.679	20	TGCTCATTAAAAACCCAGGC	60.074	20	250	71	320	gi|225458772|ref|XP_002285122.1|	189	2e-47	PREDICTED: metal transporter Nramp2-like [Vitis vinifera]
1219	(CCA)5	15	321	335	TGTCATCCGATACTCCACCA	59.918	20	GTTTCAAGCTTTCGGGTGAG	59.853	20	182	279	460	gi|18424371|ref|NP_568923.1|	103	9e-22	RING/U-box domain-containing protein [Arabidopsis thaliana] >gi|30697386|ref|NP_851231.1| RING/U-box domain-containing protein [Arabidopsis thaliana] >gi|332009964|gb|AED97347.1| RING/U-box domain-containing protein [Arabidopsis thaliana] >gi|332009966|gb|AED97349.1| RING/U-box domain-containing protein [Arabidopsis thaliana]
1220	(TGC)5	15	150	164	TCGAATTGCCTTCGAAGTTT	59.823	20	CTTTCACGGAGATGAACCGT	60.111	20	153	40	192	gi|356521604|ref|XP_003529444.1|	481	1e-135	PREDICTED: peroxisome biogenesis protein 1-like [Glycine max]
1221	(CCTT)4	16	101	116	ACCCTAGTGCGCTCTACCTG	59.52	20	ATTACGGAAACGAGCCATTG	59.96	20	142	52	193	gi|225437370|ref|XP_002269158.1|	518	1e-146	PREDICTED: peter Pan-like protein [Vitis vinifera]
1222	(AGA)5	15	172	186	AAGTTCATTTGATGACAATGATGG	60.116	24	TGTAGGCACACCAATCTCCA	60.112	20	277	69	345	gi|356572576|ref|XP_003554444.1|	439	1e-122	PREDICTED: uncharacterized protein LOC100798669 [Glycine max]
1223	(TCT)7	21	59	79	GCTGCTTCCCTTGTTCAGAC	59.997	20	ACCAATATTTCGACGCAAGC	60.103	20	174	10	183	gi|359475806|ref|XP_002285025.2|	130	8e-30	PREDICTED: uncharacterized protein LOC100254226 [Vitis vinifera]
1224	(ACTCA)5	25	88	112	CAGCCCAACATCATTTCTCA	59.648	20	TGTGTGTTTTGGGGAGTGAA	59.976	20	141	53	193	gi|357508427|ref|XP_003624502.1|	782	0	Lysosomal alpha-mannosidase [Medicago truncatula] >gi|355499517|gb|AES80720.1| Lysosomal alpha-mannosidase [Medicago truncatula]
1225	(GAA)6	18	139	156	TGGATGAGGAGGATCACAAA	59.009	20	ACCACTGGTGCCTTCAATTC	59.973	20	172	73	244	gi|356503732|ref|XP_003520658.1|	59.3	2e-08	PREDICTED: E3 ubiquitin-protein ligase RFWD3-like [Glycine max]
1226	(CAC)5	15	253	267	ATTTCGGTCGAAGCAGAATG	60.214	20	TGCTATAAGCGGTGATGCTG	59.999	20	275	147	421	gi|359484368|ref|XP_002281292.2|	75.5	3e-13	PREDICTED: uncharacterized protein LOC100259389 [Vitis vinifera]
1227	(AC)6	12	190	201	CCATTTCAACAATGCAGCAG	60.257	20	GTTTTGCGTTGTGGTGTTTG	60.05	20	239	75	313	gi|359484002|ref|XP_002272177.2|	264	2e-69	PREDICTED: vacuolar protein sorting-associated protein 54-like [Vitis vinifera]
1228	(AAG)6	18	498	515	GTCTGCGCTTAGGTCGATTC	59.985	20	ATCAAAATCCAAACCTCCCC	59.996	20	157	427	583	gi|225434251|ref|XP_002276208.1|	152	5e-36	PREDICTED: uncharacterized protein LOC100257808 [Vitis vinifera]
1229	(AAC)6	18	256	273	TTTGAATGGAAGGGTGGAAG	59.903	20	TTCCCATTGAAGGTCTCCTG	60.042	20	271	209	479	gi|365818565|gb|AEX00371.1|	97.4	1e-19	IAA36 [Solanum lycopersicum]
1230	(CAT)6	18	154	171	ATCAATCGAAAACCCAACCA	60.17	20	CGCCTGAAGATCTCTCTGCT	59.851	20	278	84	361	gi|225432002|ref|XP_002279358.1|	300	2e-80	PREDICTED: probable prefoldin subunit 3 [Vitis vinifera]
1231	(ATGTGG)4	24	379	402	GGAGTTGACCGGAGAGATGA	60.199	20	CCCAACGATCAGTGGAAATC	60.317	20	274	299	572	gi|224110892|ref|XP_002315672.1|	494	1e-138	ABC transporter family protein [Populus trichocarpa] >gi|222864712|gb|EEF01843.1| ABC transporter family protein [Populus trichocarpa]
1232	(AC)6	12	48	59	AAAGGCAGTAAACGCCACAC	60.176	20	TAGGTGACGGTGTTGCTCTG	59.897	20	136	1	136	gi|356540237|ref|XP_003538596.1|	902	0	PREDICTED: DUF246 domain-containing protein At1g04910-like [Glycine max]
1233	(ATG)6	18	227	244	CCATGTCCATGGATTTCTCA	59.296	20	CTGACTGGTTTTTGGCCAGT	60.149	20	225	106	330	gi|224119950|ref|XP_002331100.1|	60.1	2e-08	predicted protein [Populus trichocarpa] >gi|222872828|gb|EEF09959.1| predicted protein [Populus trichocarpa]
1234	(ACC)5	15	76	90	CACCCACCCAGTTACCATTC	60.088	20	CTGAGTTGAGTGATGGCGAA	59.984	20	230	33	262	gi|225440418|ref|XP_002269448.1|	861	0	PREDICTED: uncharacterized WD repeat-containing protein C1672.07 isoform 1 [Vitis vinifera]
1235	(ACC)6	18	298	315	TTCGCCATCACTCAACTCAG	59.984	20	TGGTGATTCCACGTTAGGGT	60.232	20	226	243	468	gi|225423869|ref|XP_002278697.1|	177	4e-44	PREDICTED: transcription factor bHLH30 [Vitis vinifera]
1236	(ACC)6	18	298	315	TTCGCCATCACTCAACTCAG	59.984	20	ATCTTCGCCGTTGAAAAATG	60.074	20	244	243	486	gi|75120872|sp|Q6DW74.1|DGDG1_LOTJA	67.8	1e-10	RecName: Full=Digalactosyldiacylglycerol synthase 1, chloroplastic; Flags: Precursor >gi|49617333|gb|AAT67422.1| digalactosyldiacylglycerol synthase 1 [Lotus japonicus]
1237	(GGT)6	18	632	649	GCAGAGTCGGTTGAGTGTGA	60.03	20	TCGACGAAACCTGAAAATCC	60.051	20	242	543	784	gi|225437418|ref|XP_002271146.1|	546	1e-154	PREDICTED: probable exocyst complex component 6 [Vitis vinifera]
1238	(GGT)5	15	658	672	CGTGACACAAATGGACCAAG	60.001	20	TTTGCTTCTTCCTCCACCAC	60.232	20	228	483	710	gi|225434275|ref|XP_002275596.1|	893	0	PREDICTED: DNA repair and recombination protein RAD54-like [Vitis vinifera]
1239	(ACA)6atcaccttttcaaccaagcccattctttaac(CAA)5	64	63	126	ATGGCGTTTTCATTCACTCC	59.939	20	TTGGAACTGATTCTGTTGCTG	58.912	21	144	9	152	gi|30690871|ref|NP_195430.2|	57.8	5e-08	hydroxyproline-rich glycoprotein family protein [Arabidopsis thaliana] >gi|31711924|gb|AAP68318.1| At4g37130 [Arabidopsis thaliana] >gi|332661357|gb|AEE86757.1| hydroxyproline-rich glycoprotein family protein [Arabidopsis thaliana]
1240	(TC)6	12	56	67	TCAACATTTCAACGCATACCA	59.984	21	AGAACATGGAAACCAACCCA	60.21	20	158	14	171	gi|225439781|ref|XP_002276042.1|	634	1e-180	PREDICTED: serine/threonine-protein kinase PBS1 [Vitis vinifera]
1241	(ATCA)4	16	50	65	CCAAACACACACACAGTCATCA	60.523	22	GTCCAAACTCATGCGTCCTT	60.119	20	170	0	169	gi|357466291|ref|XP_003603430.1|	115	2e-25	Acyl-protein thioesterase [Medicago truncatula] >gi|355492478|gb|AES73681.1| Acyl-protein thioesterase [Medicago truncatula]
1242	(TCA)5	15	190	204	ACCCAAAACAACCCATTTCA	60.066	20	TTCCCTTCATTTTCCCACTG	59.903	20	268	166	433	gi|225453344|ref|XP_002270492.1|	338	1e-91	PREDICTED: pentatricopeptide repeat-containing protein At1g02150 [Vitis vinifera]
1243	(AC)6	12	27	38	ACACACACTAAACACACCTTCAA	57.252	23	TCTGAAGAAGGCCGTTGATT	59.813	20	180	0	179	gi|225465743|ref|XP_002264820.1|	883	0	PREDICTED: uncharacterized protein LOC100255521 [Vitis vinifera]
1244	(CAT)5	15	343	357	GGCTGCTTCAACTCACTTCC	59.997	20	ATGGCGATGATGGAGATGAT	60.275	20	278	103	380	gi|302834982|ref|XP_002949053.1|	52.8	3e-06	hypothetical protein VOLCADRAFT_80454 [Volvox carteri f. nagariensis] >gi|300265798|gb|EFJ49988.1| hypothetical protein VOLCADRAFT_80454 [Volvox carteri f. nagariensis]
1245	(AC)10	20	590	609	AAATCGAAAAAGGCGTGATG	60.074	20	GGCAGCCACGAACATACTAAA	60.145	21	158	559	716	gi|225467969|ref|XP_002269096.1|	341	7e-93	PREDICTED: 3-hydroxyacyl-CoA dehydratase PASTICCINO 2 isoform 1 [Vitis vinifera]
1246	(GAT)5gaggaggatgaacatagcagcagccgtgaagatgatgaggac(GAT)5	72	338	409	GGAAGCCTTCTGCTTCTCAA	59.694	20	CGACATTTTTGCAAGCCTTC	60.752	20	224	281	504	gi|356548759|ref|XP_003542767.1|	751	0	PREDICTED: RNA polymerase-associated protein RTF1 homolog [Glycine max]
1247	(ACC)5	15	35	49	CATCCACCAAAACAAAAACCA	60.613	21	CTCTCCCCGTTCATCATTGT	59.927	20	184	6	189	gi|225436624|ref|XP_002280005.1|	578	1e-164	PREDICTED: minor histocompatibility antigen H13 [Vitis vinifera]
1248	(CAC)5	15	262	276	CTGTTTCTCCACCCGTTCAT	59.966	20	CTACATTTGGCAATGGGCTT	59.96	20	213	201	413	gi|76262500|gb|ABA41400.1|	130	7e-30	pherophorin-C2 protein precursor [Chlamydomonas reinhardtii]
1249	(TGA)6	18	38	55	CAGTGGAGGCAATAGTGCTAA	58.068	21	GGCAAAACAGGAACAGGAAA	60.088	20	225	7	231	gi|357482231|ref|XP_003611401.1|	189	5e-47	Dom3z-like protein [Medicago truncatula] >gi|355512736|gb|AES94359.1| Dom3z-like protein [Medicago truncatula]
1250	(TC)8	16	116	131	TCGCAAACCAAATTCTCCTC	60.192	20	CTGTTGATTGCGGCTTGATA	59.833	20	158	79	236	gi|225444159|ref|XP_002270662.1|	490	1e-137	PREDICTED: coatomer subunit epsilon-1 isoform 1 [Vitis vinifera]
1251	(AC)6	12	65	76	GACTCCATTTCCACCACCAT	59.636	20	GGATTCTGCTGCCCATTTTA	60.038	20	177	6	182	gi|356526298|ref|XP_003531755.1|	89.4	2e-17	PREDICTED: uncharacterized membrane protein At1g16860-like [Glycine max]
1252	(CAC)5	15	134	148	CCCATCACGATCCAAATCTC	60.281	20	CATGTGGGTCAAGAGGGTTT	59.82	20	276	52	327	gi|225454603|ref|XP_002265122.1|	136	2e-31	PREDICTED: maltose excess protein 1, chloroplastic [Vitis vinifera]
1253	(ATG)6	18	242	259	GGGTTTCATCAAAGGCAAGT	59.031	20	CCCTTTATTCGACTCGGTCA	60.066	20	274	17	290	gi|225458323|ref|XP_002281580.1|	426	1e-118	PREDICTED: uncharacterized membrane protein At1g75140-like [Vitis vinifera]
1254	(CAA)5	15	71	85	AATCCCAAACACCCACCTTT	60.455	20	CGTATGTGATGACCTGGCAC	59.992	20	159	10	168	gi|225424772|ref|XP_002269008.1|	182	2e-45	PREDICTED: uncharacterized protein LOC100267269 [Vitis vinifera]
1255	(TTTCA)5	25	40	64	TCCCAACAAATTCCCAAAAA	60.138	20	AAGTATTTTGCCACCGCTTG	60.131	20	169	9	177	gi|225464930|ref|XP_002275103.1|	51.2	5e-06	PREDICTED: uncharacterized protein At2g27730, mitochondrial isoform 3 [Vitis vinifera] >gi|225464932|ref|XP_002275077.1| PREDICTED: uncharacterized protein At2g27730, mitochondrial isoform 2 [Vitis vinifera] >gi|225464934|ref|XP_002275041.1| PREDICTED: uncharacterized protein At2g27730, mitochondrial isoform 1 [Vitis vinifera]
1256	(TCA)6	18	138	155	AGCAAAAACAATGATGGCCT	59.574	20	CTTTTCGGAACTTCCTTCCC	60.046	20	193	49	241	gi|359486202|ref|XP_002268594.2|	129	3e-29	PREDICTED: ATP-dependent Clp protease ATP-binding subunit ClpX-like [Vitis vinifera]
1257	(TCA)6	18	277	294	TAGTAGCAGGAGCAGCAGCA	60.058	20	TGAATCCATGGTTGGTTTTG	59.222	20	274	135	408	gi|356542895|ref|XP_003539900.1|	154	1e-36	PREDICTED: zinc finger CCCH domain-containing protein 53-like [Glycine max]
1258	(CAACCA)4	24	170	193	CATGTGCTTCTTTCCGTCAA	59.84	20	GTTGGATCTGGTGCCTCATT	59.934	20	160	145	304	gi|359496888|ref|XP_002269690.2|	619	1e-176	PREDICTED: uncharacterized protein LOC100253188 [Vitis vinifera]
1259	(GAA)5	15	744	758	ATGGGCTTCACGAAGCTAGA	59.978	20	GGCACTTTCTTTTGCCTGAG	59.993	20	230	594	823	gi|356559446|ref|XP_003548010.1|	701	0	PREDICTED: uncharacterized protein LOC100793647 [Glycine max]
1260	(ACC)5	15	25	39	ATACCAACCTCACCACCGTC	59.703	20	TGCAAGGAGCATATGTGGAG	59.823	20	148	0	147	gi|13277220|emb|CAC34409.1|	179	3e-44	ZF-HD homeobox protein [Flaveria bidentis]
1261	(TGA)5	15	602	616	GCACCACAACCATCACTCAC	60.013	20	CGGTCTTCTTTCATTCGCTC	59.955	20	261	450	710	gi|359478335|ref|XP_002282251.2|	98.6	1e-19	PREDICTED: uncharacterized protein LOC100248459 [Vitis vinifera]
1262	(ATCA)4atccttatacattgttcagtcaatcttatcaatcaatcaaatcaaactgtttgtgagagaaaatcaaacag(GA)6aagtgtgtgtttcaaaagagcaaaagtgtaaagaaaaatgtcatcttcagcttccttttcaccgg(ACC)6	182	51	232	CAAGGAGGTCAGATCCCAAA	60.042	20	CAGAGTTGCTCGGAGGTAGG	60.005	20	243	14	256	gi|27804377|gb|AAO22990.1|	459	1e-128	YABBY transcription factor CDM51 [Chrysanthemum x morifolium]
1263	(GAA)5	15	772	786	TGAAAGGGACACGGTTCTTC	60.088	20	ACATGTTGGGAGGCTCGTAG	60.134	20	271	673	943	gi|225441260|ref|XP_002274343.1|	391	1e-108	PREDICTED: tubulin-specific chaperone B isoform 1 [Vitis vinifera] >gi|359482231|ref|XP_003632738.1| PREDICTED: tubulin-specific chaperone B [Vitis vinifera]
1264	(GGT)5	15	420	434	GAGATGGGGGTCGTGATAGA	59.886	20	ATCTCTGCCACCATACCTGC	60.104	20	164	366	529	gi|225463887|ref|XP_002264022.1|	299	4e-80	PREDICTED: uncharacterized protein LOC100256416 isoform 1 [Vitis vinifera] >gi|359493015|ref|XP_003634493.1| PREDICTED: uncharacterized protein LOC100256416 isoform 2 [Vitis vinifera]
1265	(ACT)5	15	224	238	GGACTTGTCATCGGTTTCGT	59.973	20	CTCCCATCGATGCAAAAGAT	60.036	20	261	136	396	gi|351727895|ref|NP_001238456.1|	153	6e-55	uncharacterized protein LOC100527852 [Glycine max]
1266	(GAA)5(AGAAGG)4*	35	59	93	CGGCAGACAGGGTTGTTATT	59.993	20	ACTCGGGGTTCCTCAACTCT	60.111	20	199	23	221	gi|359473916|ref|XP_002265840.2|	503	1e-140	PREDICTED: uncharacterized protein LOC100265054 [Vitis vinifera]
1267	(TCAC)4	16	58	73	TAGACACACACCAACCGTGC	60.639	20	TGGGTGTTTTGTTGGATGAA	59.792	20	162	21	182	gi|225446579|ref|XP_002280094.1|	260	2e-68	PREDICTED: ketol-acid reductoisomerase, chloroplastic [Vitis vinifera]
1268	(ATC)6	18	224	241	TTCCATTCCCTCATCGAATC	59.831	20	TACAACATCGGTTGCGGTTA	59.992	20	178	181	358	gi|356515698|ref|XP_003526535.1|	1014	0	PREDICTED: glucose-6-phosphate isomerase-like [Glycine max]
1269	(CAGGGT)4	24	265	288	GTATATGCGGTTGCCTGCTT	60.124	20	CCGAGGTTTCTTTTGCACAT	60.11	20	217	161	377	gi|356559867|ref|XP_003548218.1|	270	3e-71	PREDICTED: uncharacterized protein LOC100816886 [Glycine max]
1270	(ACC)6	18	58	75	TCCTCCTCTGGTACTCAAAGTCA	60.288	23	TTGCCCATGTGCTTATGCTA	60.237	20	276	23	298	gi|356536194|ref|XP_003536624.1|	396	1e-109	PREDICTED: uncharacterized protein LOC100784003 [Glycine max]
1271	(CCG)5	15	305	319	ACTCCGACGTCAACGGATAC	59.997	20	ATGCTTCTGCACTTCACACG	60.056	20	183	220	402	gi|356530005|ref|XP_003533576.1|	415	1e-115	PREDICTED: KH domain-containing protein At4g18375-like [Glycine max]
1272	(CAC)5	15	209	223	CCCCCTCTCTCATTCTTTCC	60.008	20	GCGGTTTGAAGAGGTTGTTT	59.218	20	208	45	252	gi|225436569|ref|XP_002278564.1|	307	8e-83	PREDICTED: ubiquitin-conjugating enzyme E2 19 [Vitis vinifera]
1273	(TC)8	16	89	104	CCCCCTCTCTCATTCTTTCC	60.008	20	TAGTGGTGGTGGTGGTGTTG	60.324	20	180	45	224	gi|363808182|ref|NP_001242228.1|	195	7e-49	uncharacterized protein LOC100783447 [Glycine max]
1274	(CAACTC)4	24	735	758	CACCTTCAGCGCCATCTTAT	60.235	20	TCGACCCATAAAGCTTCACC	60.074	20	274	661	934	gi|359479595|ref|XP_002275197.2|	328	1e-88	PREDICTED: protein OSB2, chloroplastic [Vitis vinifera]
1275	(ACA)6	18	198	215	CATAAGAAAGTGGCCGCAAT	60.096	20	CATCTGGTAACCAACACCCC	60.088	20	259	40	298	gi|225434724|ref|XP_002281319.1|	188	4e-47	PREDICTED: uncharacterized protein LOC100255366 [Vitis vinifera]
1276	(ATC)7	21	815	835	TGTTTCACATTTTCGACCCA	59.941	20	GTGACAATTCCAACCCCAAC	60.073	20	148	767	914	gi|356571547|ref|XP_003553938.1|	124	4e-28	PREDICTED: uncharacterized protein LOC100795123 [Glycine max]
1277	(GTA)5	15	114	128	TTGGCCACGTAATCTGACAA	60.111	20	TCAGCAACTGCCATGACTTT	59.445	20	275	18	292	gi|225437364|ref|XP_002268579.1|	223	5e-57	PREDICTED: uncharacterized protein LOC100267498 [Vitis vinifera]
1278	(AGT)5	15	395	409	TCACCAAATGGGGTAATGGT	59.91	20	CATAGCTCCCGTTTTTCGAC	59.708	20	234	305	538	gi|225458852|ref|XP_002283336.1|	353	2e-96	PREDICTED: F-box protein At3g12350 [Vitis vinifera]
1279	(GAT)5	15	313	327	GCCAAGGAGCAATTACGAAG	59.845	20	TGGGTGACAAGACAAACTGG	59.565	20	156	272	427	gi|121501704|gb|ABM55245.1|	105	4e-22	transposon-like protein [Beta vulgaris]
1280	(AC)6	12	87	98	TCTTCCTTCCCATCACCTTG	60.042	20	ATGATCATGCGACGTTTCAA	60.08	20	276	31	306	gi|225448443|ref|XP_002274356.1|	53.1	1e-06	PREDICTED: CTD small phosphatase-like protein 2 isoform 2 [Vitis vinifera]
1281	(CCA)6	18	198	215	TGCTCGTGATTTGTTACCCA	60.111	20	GTTGTTGGCCGAAAAGTGAT	59.978	20	235	8	242	gi|225458643|ref|XP_002284836.1|	195	2e-49	PREDICTED: heat stress transcription factor B-4 [Vitis vinifera]
1282	(CA)6	12	53	64	TCTAAAACCCCCTTTCCCTC	59.393	20	CTAAGCAGCAAGCTGACGTG	59.951	20	239	25	263	gi|359475788|ref|XP_002263713.2|	71.2	4e-12	PREDICTED: uncharacterized protein LOC100250223 [Vitis vinifera]
1283	(TGA)5	15	136	150	AATTAACCAAATGGGTGGCA	60.053	20	ACTACGAGTACCGTGGTCCG	60.051	20	124	108	231	gi|225448910|ref|XP_002265627.1|	320	2e-86	PREDICTED: zinc finger CCHC-type and RNA-binding motif-containing protein 1 [Vitis vinifera]
1284	(CA)6	12	55	66	TCCAAACCACAAAAACCCTT	59.308	20	CGTCTGCATGGGAGTAGGAT	60.096	20	193	23	215	gi|225431988|ref|XP_002279066.1|	112	2e-24	PREDICTED: calmodulin-like [Vitis vinifera]
1285	(AGC)5	15	215	229	CTCGAGGAGTACACCCCTGT	59.175	20	ATGCGGTTAATCGATGGTCT	59.415	20	132	156	287	gi|225428197|ref|XP_002281839.1|	149	1e-35	PREDICTED: cytokinin riboside 5'-monophosphate phosphoribohydrolase LOG5 [Vitis vinifera]
1286	(CA)8	16	48	63	TCATCATCTTCACCGTCCAA	60.048	20	CTGCAATTGATCGTAGTGCC	59.301	20	271	24	294	gi|356558326|ref|XP_003547458.1|	130	6e-30	PREDICTED: uncharacterized protein LOC100789779 [Glycine max]
1287	(GGT)6	18	230	247	ATGCACACTCATCACTGGGA	60.121	20	CAGCACCAAGATCCCCTTTA	60.066	20	270	35	304	gi|225434728|ref|XP_002281343.1|	160	2e-38	PREDICTED: uncharacterized protein LOC100250194 [Vitis vinifera]
1288	(GCT)5	15	67	81	TTCCATCACAGCTCAACTGG	59.831	20	TTGTTCCTCCTCTTCCCTGA	59.773	20	232	23	254	gi|359491974|ref|XP_002283285.2|	458	1e-128	PREDICTED: uncharacterized protein LOC100252311 [Vitis vinifera]
1289	(TAA)6	18	229	246	AACCAGCAGGAAGCAAAGAA	59.993	20	CGACCAGGAGAATGAGGGTA	60.065	20	180	105	284	gi|356571320|ref|XP_003553826.1|	79.7	1e-14	PREDICTED: uncharacterized protein At1g18480-like [Glycine max]
1290	(AG)7	14	44	57	CCGCCAATCTCTCTCATCTT	59.386	20	GAACATGCTCTTACCCGTCC	59.556	20	116	0	115	gi|225457444|ref|XP_002263120.1|	54.7	4e-07	PREDICTED: uncharacterized protein LOC100247962 [Vitis vinifera]
1291	(AAC)5	15	77	91	TATATTCAAGCCCACACCGC	60.857	20	GTGTTGTTCTGATGCCGTTG	60.16	20	134	34	167	gi|359495505|ref|XP_002270943.2|	113	9e-25	PREDICTED: sphingosine kinase B-like [Vitis vinifera]
1292	(AAG)5	15	167	181	TGCTCTCAAAAGAAAGCGGT	60.132	20	TCGTTTTGTCCGTACGATTG	59.585	20	198	12	209	gi|356564911|ref|XP_003550690.1|	87	8e-17	PREDICTED: reticulon-like protein B21-like [Glycine max]
1293	(ACA)6	18	71	88	CAATGCAAACAACATGCAAA	59.16	20	GGTCACTAAAGCTCCATGCC	59.7	20	206	41	246	gi|351725023|ref|NP_001236822.1|	104	5e-22	uncharacterized protein LOC100527749 [Glycine max]
1294	(AT)6	12	28	39	GCAAAACTTAAAGATGGTCAAAGC	60.496	24	TGGGTGAGCCATTAGTGTCA	60.112	20	202	0	201	gi|356572389|ref|XP_003554351.1|	62.4	2e-09	PREDICTED: WRKY transcription factor 44-like [Glycine max]
1295	(GT)6	12	68	79	TCGTGATAACTTGGACAACGA	59.184	21	GCGGGACTATATCAGCCAAA	60.06	20	250	35	284	gi|359487729|ref|XP_003633639.1|	100	1e-34	PREDICTED: nuclear transcription factor Y subunit C-9-like isoform 2 [Vitis vinifera]
1296	(AAC)7	21	184	204	AAGTCAACGATTTCATGGGC	59.939	20	ACCTGATGGGACAAAACAGC	59.973	20	244	129	372	gi|297799422|ref|XP_002867595.1|	128	6e-29	glutamine cyclotransferase family protein [Arabidopsis lyrata subsp. lyrata] >gi|297313431|gb|EFH43854.1| glutamine cyclotransferase family protein [Arabidopsis lyrata subsp. lyrata]
1297	(ATG)5	15	127	141	ACACCTCTCGGTGAGCTCTG	60.608	20	CACCAGCAAAGGTTGTGAAA	59.734	20	149	91	239	gi|357454213|ref|XP_003597387.1|	192	1e-48	Zinc transporter [Medicago truncatula] >gi|13162619|gb|AAG09635.1| zinc transporter [Medicago truncatula] >gi|87241265|gb|ABD33123.1| Zinc/iron permease [Medicago truncatula] >gi|355486435|gb|AES67638.1| Zinc transporter [Medicago truncatula]
1298	(AGA)5	15	388	402	TATGCCCTTCAACACAACCA	59.964	20	TTCGTCATCATCGTCCCATA	59.883	20	230	278	507	gi|356564518|ref|XP_003550500.1|	205	4e-52	PREDICTED: uncharacterized protein LOC100818519 [Glycine max]
1299	(GTG)6	18	144	161	GGCGAAACCCTAATGCTTTT	60.44	20	ACCCTAGATCTCCATCCGCT	60.059	20	163	119	281	gi|356532125|ref|XP_003534624.1|	182	2e-45	PREDICTED: uncharacterized protein LOC100798978 [Glycine max]
1300	(ATG)5	15	249	263	TTTGCACTGAAGAAACGTGC	60.035	20	AAATGGAGGTTTGCCTTCCT	59.94	20	238	142	379	gi|225431806|ref|XP_002272864.1|	199	1e-50	PREDICTED: phospholipase D p1-like [Vitis vinifera]
1301	(TGG)5	15	87	101	ATCTTCAACTAAGGCGGCAA	59.845	20	ATTTTCCACCAAACCAACCA	60.066	20	147	33	179	gi|125564307|gb|EAZ09687.1|	32.3	1e-06	hypothetical protein OsI_31969 [Oryza sativa Indica Group]
1302	(TGA)6	18	222	239	GCATGGGGATGTGGTAGATT	59.635	20	TGGGGTTCACTTCATCATCA	59.893	20	260	14	273	--	--	--	--
1303	(AAT)5	15	69	83	AAGTTGATAAACCCCGAGGC	60.32	20	ATTTTCTAATCATCCCGCCC	60.116	20	114	7	120	gi|225430382|ref|XP_002285343.1|	176	6e-43	PREDICTED: uncharacterized protein At2g39795, mitochondrial-like [Vitis vinifera]
1304	(ACA)5	15	277	291	CCCTCCCTTTATTTCCAAGAA	59.424	21	AAGAAGACCAGTTGGATGGC	59.141	20	245	134	378	gi|356505212|ref|XP_003521386.1|	160	1e-38	PREDICTED: WD repeat-containing protein 20-like [Glycine max]
1305	(AAT)6	18	503	520	GCCACAAGCGATCATTAGGT	60.103	20	GCGCCAATTTTCTTCAGTTC	59.829	20	228	318	545	gi|224138156|ref|XP_002326532.1|	57.8	9e-08	predicted protein [Populus trichocarpa] >gi|222833854|gb|EEE72331.1| predicted protein [Populus trichocarpa]
1306	(CTT)5	15	46	60	TTCATTCACCGACATCATCAA	59.916	21	CGTACATCCATCCACTCACG	59.984	20	235	20	254	gi|224061805|ref|XP_002300607.1|	159	3e-38	SET domain protein [Populus trichocarpa] >gi|222842333|gb|EEE79880.1| SET domain protein [Populus trichocarpa]
1307	(GGT)5	15	367	381	CTGGTGGTAGATTTGGCGAT	59.955	20	ACCACTTGAACGATCCGAAC	59.973	20	176	265	440	gi|225446899|ref|XP_002284103.1|	196	9e-50	PREDICTED: DEAD-box ATP-dependent RNA helicase 53-like [Vitis vinifera]
1308	(TTCT)4	16	458	473	GTTTGGCTCTGCTGTTCTCC	59.997	20	GCACAGTTTCCCAACGATCT	60.119	20	146	416	561	gi|359486082|ref|XP_002273298.2|	282	2e-75	PREDICTED: uncharacterized protein LOC100248070 [Vitis vinifera]
1309	(TC)6	12	100	111	AAAACTCCCGATCCCAAATC	60.131	20	AAGCTGTTTTTCGTCATGGG	60.11	20	218	69	286	gi|224081014|ref|XP_002306264.1|	117	1e-25	chromatin remodeling complex subunit [Populus trichocarpa] >gi|222855713|gb|EEE93260.1| chromatin remodeling complex subunit [Populus trichocarpa]
1310	(ACC)5	15	221	235	ACAATGCTACCACCACCCAT	60.119	20	CGTGGATTTGGGTTAGGTGT	59.711	20	121	182	302	gi|356565531|ref|XP_003550993.1|	210	2e-53	PREDICTED: pentatricopeptide repeat-containing protein At4g37380, chloroplastic-like [Glycine max]
1311	(TGC)5	15	501	515	CATGGCACACTCTAGGAGCA	60.008	20	TGGCCACATTTAGAGGTTCTG	60.118	21	171	406	576	gi|359491879|ref|XP_002273598.2|	185	3e-46	PREDICTED: probable inactive serine/threonine-protein kinase bub1 [Vitis vinifera]
1312	(GGT)7	21	596	616	AGAGTGGTGATGTGGCAGTG	59.738	20	CCGCCAATGCTTGAGTTATT	60.096	20	264	572	835	gi|87299427|dbj|BAE79546.1|	362	3e-99	carotenoid isomerase [Chrysanthemum x morifolium]
1313	(TGA)6	18	171	188	GGGTCGAAAATGACGGATAG	59.387	20	TTAAGTTCTTGCGCCATTGA	59.443	20	125	126	250	gi|359484683|ref|XP_002262977.2|	80.5	7e-15	PREDICTED: uncharacterized protein LOC100248831 [Vitis vinifera]
1314	(ACA)5	15	140	154	GTCATCTGTGAAGCGAGCAA	60.144	20	GGCATTTGTTTGCCATCTTT	59.945	20	243	101	343	gi|359806581|ref|NP_001241012.1|	118	5e-26	uncharacterized protein LOC100820368 [Glycine max]
1315	(CCA)6	18	439	456	CACCACCACCACAATAACCA	60.128	20	GGTGAAGGGATGCCAGTAAA	59.933	20	165	404	568	gi|15220238|ref|NP_174819.1|	105	6e-22	VQ motif-containing protein [Arabidopsis thaliana] >gi|332193709|gb|AEE31830.1| VQ motif-containing protein [Arabidopsis thaliana]
1316	(ATC)5	15	177	191	CAATGAAGACGACGACGAGA	59.984	20	TCAAGGCCTCTGACGAAAGT	59.989	20	158	132	289	gi|357149002|ref|XP_003574966.1|	184	6e-46	PREDICTED: uncharacterized protein LOC100837501 [Brachypodium distachyon]
1317	(AAT)6	18	46	63	GACAGTTGAAGTGATTGGTTCAG	58.758	23	CTCTTCTGCCAGCCTTTCAC	60.134	20	271	20	290	gi|356508337|ref|XP_003522914.1|	129	1e-29	PREDICTED: uncharacterized protein LOC100792868 [Glycine max]
1318	(CAC)5	15	200	214	TTCTCCCTACCCCCTCTTGT	59.928	20	TGTTCAGATGGTGTGATGGG	60.378	20	239	2	240	gi|297724101|ref|NP_001174414.1|	52	3e-06	Os05g0397650 [Oryza sativa Japonica Group] >gi|255676344|dbj|BAH93142.1| Os05g0397650 [Oryza sativa Japonica Group]
1319	(ACC)5	15	227	241	AAAGAAGGCTCCAAACCGAT	60.074	20	TTTGGAAGCAACCGAGCTAT	59.845	20	226	81	306	gi|225457423|ref|XP_002284926.1|	98.2	4e-20	PREDICTED: myb-related protein 306 [Vitis vinifera]
1320	(TTTA)4	16	310	325	CGCCACACAAAGATGCAATA	60.665	20	TAAAGTGTTGGTGGTGGTGG	59.309	20	143	208	350	--	--	--	--
1321	(AC)7	14	230	243	CTGCCAAAACTTCCTTCTGC	59.993	20	CCGTCCCTATCCATCAAAAA	59.756	20	263	38	300	gi|225448053|ref|XP_002273151.1|	67.8	1e-17	PREDICTED: TMV resistance protein N-like [Vitis vinifera]
1322	(CCA)5	15	1336	1350	TTCCATCGACCTCAACTTCC	60.05	20	TTGATGTGAAGTATGGGGCA	59.924	20	164	1249	1412	gi|357448011|ref|XP_003594281.1|	133	8e-30	Proline-rich protein [Medicago truncatula] >gi|355483329|gb|AES64532.1| Proline-rich protein [Medicago truncatula]
1323	(CAT)5	15	183	197	AATACCCCATCAACACCAGG	59.526	20	CACCCCATGAATTGGTTTTT	59.523	20	229	28	256	gi|225454014|ref|XP_002280967.1|	144	4e-34	PREDICTED: UDP-glucuronate 4-epimerase 3-like [Vitis vinifera]
1324	(TCCA)4	16	58	73	CGACCAAAACATTCATCTCTCA	60.11	22	GCTTCTTCGTTCTGTTTCCG	59.993	20	247	28	274	gi|225435441|ref|XP_002282785.1|	508	1e-142	PREDICTED: armadillo repeat-containing protein 8 [Vitis vinifera]
1325	(CAT)5	15	57	71	CGCCACATTTCTGCTCCTTA	61.292	20	GGCGAAAAGGGTGTTGTTTA	59.975	20	185	23	207	gi|356553601|ref|XP_003545143.1|	61.2	4e-09	PREDICTED: pentatricopeptide repeat-containing protein At2g42920, chloroplastic-like [Glycine max]
1326	(TGG)6	18	157	174	TGCAAGTTAGGGTTTCCACC	59.971	20	ATAATCCGCCACAGCAACA	60.088	19	198	7	204	--	--	--	--
1327	(GGA)6	18	179	196	GCAGTGGAGATCAAGCAGTAGA	59.644	22	CCACGTTTGGATCGAAGAAC	60.495	20	103	152	254	gi|115450619|ref|NP_001048910.1|	62.4	2e-09	Os03g0138700 [Oryza sativa Japonica Group] >gi|108706087|gb|ABF93882.1| POT family protein, expressed [Oryza sativa Japonica Group] >gi|113547381|dbj|BAF10824.1| Os03g0138700 [Oryza sativa Japonica Group]
1328	(ACC)6	18	321	338	TACCAACAGTAACACCGCCA	60.027	20	GGCGGATAGGAAGGTTGTTT	60.32	20	118	262	379	gi|225433536|ref|XP_002266619.1|	117	4e-26	PREDICTED: receptor like protein kinase S.2-like [Vitis vinifera]
1329	(AGAAC)5	25	24	48	ACCATCCTCTATCAAACGACA	57.126	21	GGATCACCTCACACTGGCTT	60.12	20	253	0	252	--	--	--	--
1330	(GAT)6	18	384	401	AGGTCCACCAAGTGATACGG	59.844	20	CACGATGATCACTCTTTGCG	60.413	20	212	328	539	gi|154816299|gb|ABS87383.1|	549	1e-155	minichromosome maintenance factor [Lactuca sativa]
1331	(GTG)5	15	83	97	TTGAAGTAATAACACCGGTTGG	58.919	22	CCCATTGGCAGATAGAATCG	60.427	20	110	19	128	--	--	--	--
1332	(TGA)5	15	143	157	CCGAACCCGAAAACTATCAA	59.931	20	GATTCTCCAAATTTGCCACC	59.368	20	141	90	230	--	--	--	--
1333	(ATG)5	15	205	219	GGAGGGCTTTGTAGTTTCCC	59.94	20	TGACGACATCCGGTGAGATA	60.072	20	145	164	308	gi|334183590|ref|NP_176479.2|	62	3e-09	pentatricopeptide repeat-containing protein [Arabidopsis thaliana] >gi|75179661|sp|Q9LQ16.1|PPR94_ARATH RecName: Full=Pentatricopeptide repeat-containing protein At1g62910 >gi|8493578|gb|AAF75801.1|AC011000_4 Contains a RepB PF|01051 protein domain and multiple PPR PF|01535 repeats [Arabidopsis thaliana] >gi|332195899|gb|AEE34020.1| pentatricopeptide repeat-containing protein [Arabidopsis thalian…
1334	(CTT)6	18	63	80	AACTGGAAAGTGCTGGTGCT	59.914	20	GGAGGCTCATGCTGTTTAGC	59.985	20	159	29	187	--	--	--	--
1335	(TAATA)4	20	187	206	TCCGTCACATATCTCGGTCA	60.072	20	GCCGGATTCAAGTATCTCCA	60.036	20	265	10	274	gi|359483238|ref|XP_003632926.1|	940	0	PREDICTED: mannosyl-oligosaccharide 1,2-alpha-mannosidase MNS1-like [Vitis vinifera]
1336	(AAT)6	18	153	170	TTAATCACCAGGGCCGTTTA	60.315	20	GAAGAACAAGCAACTGGCCT	59.478	20	175	63	237	gi|225430533|ref|XP_002285576.1|	187	6e-47	PREDICTED: uncharacterized protein LOC100242360 [Vitis vinifera]
1337	(ACCGCC)4	24	158	181	TCACATACAAAGACTTAAATGCCC	59.457	24	ATTCTGGTAGCGGAGTGGTG	60.134	20	108	98	205	gi|172046705|sp|Q84ZL0.2|FH5_ORYSJ	34.3	1e-06	RecName: Full=Formin-like protein 5; AltName: Full=OsFH5 >gi|324029069|gb|ADY16681.1| BUI1 [Oryza sativa Japonica Group]
1338	(CAT)5	15	306	320	TGTAGATGCTGCGGATCTTG	59.972	20	CTCCTCGCCGTTTGTAGGTA	60.262	20	166	246	411	gi|359492445|ref|XP_002284140.2|	103	8e-22	PREDICTED: uncharacterized protein LOC100248904 [Vitis vinifera]
1339	(CTGCAA)4	24	296	319	ATTCCAGGATGCAAGACAGG	60.073	20	AGAATCCTTGACGGCACCTA	59.694	20	166	201	366	gi|21552979|gb|AAM62409.1|AF480487_1	355	4e-97	Rar1 [Nicotiana tabacum]
1340	(TGA)5	15	31	45	CATTGGGATATTGGGAAAGA	57.341	20	AAGCTATCAACTCGACCCCA	59.694	20	209	1	209	--	--	--	--
1341	(TCAC)4	16	74	89	TGGTGATATGAGAAAGAAATGAGTG	59.552	25	CTTCCATCAACCATTGGACC	60.173	20	243	22	264	gi|225461876|ref|XP_002265352.1|	53.1	2e-06	PREDICTED: uncharacterized protein LOC100241265 [Vitis vinifera]
1342	(CCG)7	21	49	69	TATTCATTGCCCACTTTGCC	60.837	20	TCCAAACTACAATCACACCGA	59.036	21	103	2	104	gi|186479105|ref|NP_174461.3|	32.3	3e-06	formin-like protein 14 [Arabidopsis thaliana] >gi|166215071|sp|Q9C6S1.3|FH14_ARATH RecName: Full=Formin-like protein 14; Short=AtFH14 >gi|332193274|gb|AEE31395.1| formin-like protein 14 [Arabidopsis thaliana]
1343	(CAA)5	15	38	52	CCTAGCTATGAACAACAACAGCA	59.477	23	CGCGGAGGTAAAGGTAATGT	59.111	20	108	10	117	--	--	--	--
1344	(TTC)5	15	87	101	TCAACAAGAGGATCAAGGGC	60.195	20	GGGTAACGCTGTCAAATACGA	60.011	21	109	44	152	--	--	--	--
1345	(TA)6	12	739	750	CGAAAACGAAGCATGCATAA	59.842	20	ATCTGGCCAGCGAACATAAT	59.556	20	163	624	786	gi|113374278|gb|ABI34703.1|	180	3e-44	DnaJ-like protein isoform [Solanum phureja]
1346	(AC)6	12	32	43	CACATATACAAAGACACATAAAACACA	57.348	27	TGGTGTTGGTGGAAAGAACA	59.976	20	198	0	197	gi|225457875|ref|XP_002279268.1|	79.3	3e-14	PREDICTED: protein FD [Vitis vinifera]
1347	(AC)7agtaaacaacca(CAAT)4	42	44	85	ACCGAGTCACCTCCTCCTTT	60.111	20	TGACCATCCGAATAAGCCTC	60.036	20	162	10	171	gi|297827549|ref|XP_002881657.1|	173	9e-43	At2g39480/F12L6.14 [Arabidopsis lyrata subsp. lyrata] >gi|297327496|gb|EFH57916.1| At2g39480/F12L6.14 [Arabidopsis lyrata subsp. lyrata]
1348	(ACA)7	21	277	297	GTGCTTTTATTGGCCACGTT	60.003	20	TCTTCATGCGCATCATCATT	60.19	20	200	123	322	gi|225436319|ref|XP_002267642.1|	241	1e-62	PREDICTED: uncharacterized protein LOC100243168 [Vitis vinifera]
1349	(CGG)6	18	352	369	CTCCTCCATGTTCTCCGGTA	60.065	20	CTCCAACAACGGATCTCCTC	59.655	20	226	249	474	gi|350535513|ref|NP_001234454.1|	76.3	2e-13	CTR1-like protein kinase [Solanum lycopersicum] >gi|40781628|gb|AAR89820.1| CTR1-like protein kinase [Solanum lycopersicum] >gi|40781634|gb|AAR89823.1| CTR1-like protein kinase [Solanum lycopersicum]
1350	(GAA)5	15	178	192	TGAAAAGGGTTTTTGTAGGGTT	58.948	22	TTTTGCCACTGCTGTACGTC	59.911	20	280	61	340	gi|225432510|ref|XP_002279943.1|	174	6e-43	PREDICTED: ribonucleoside-diphosphate reductase small chain A [Vitis vinifera]
1351	(CCA)6	18	601	618	TCATTACGACCTCCTCCTGG	60.065	20	CGGTTTTAGGCTTGCACCT	60.256	19	261	462	722	gi|225461154|ref|XP_002280117.1|	749	0	PREDICTED: formin-like protein 5-like [Vitis vinifera]
1352	(GGACC)4	20	58	77	AGAGTAAGGGTGAGCATCGG	59.308	20	AATTTAGCCTTGTTGGACCG	59.087	20	129	33	161	--	--	--	--
1353	(ACA)5	15	249	263	AACATGGATGAACTCTCCGC	60.081	20	GATGTGGAAAGCCATCTGGT	59.934	20	267	30	296	gi|357520797|ref|XP_003630687.1|	150	9e-36	NAC domain protein [Medicago truncatula] >gi|355524709|gb|AET05163.1| NAC domain protein [Medicago truncatula]
1354	(TGA)5	15	374	388	TGGTGATCAAAATCGAGCTG	59.799	20	CCCGGAACTGTGTTGTCTTT	60.005	20	237	220	456	gi|225440264|ref|XP_002278800.1|	114	2e-24	PREDICTED: uncharacterized protein LOC100243149 [Vitis vinifera]
1355	(AGC)5	15	741	755	AAAACGTGAGCAATTACGCC	60.138	20	TCAATGCCTTCCTTTGATCC	60.014	20	188	675	862	gi|359488862|ref|XP_003633834.1|	1346	0	PREDICTED: uncharacterized protein LOC100252575 [Vitis vinifera]
1356	(GTGAAT)4	24	156	179	CGGATGGGTTAGTTGTTGCT	59.993	20	ACGCAATCGCATCAATCATA	60.066	20	174	108	281	gi|307136239|gb|ADN34075.1|	70.9	6e-12	DNA binding protein [Cucumis melo subsp. melo]
1357	(GAT)6	18	56	73	GAGGGAAATGAACAAGACGAA	59.16	21	ATTGTCATCGTCGCCATCTT	60.492	20	141	1	141	gi|334183082|ref|NP_175070.2|	59.7	1e-08	cysteine/histidine-rich C1 domain-containing protein [Arabidopsis thaliana] >gi|8778663|gb|AAF79671.1|AC022314_12 F9C16.28 [Arabidopsis thaliana] >gi|332193894|gb|AEE32015.1| cysteine/histidine-rich C1 domain-containing protein [Arabidopsis thaliana]
1358	(CAAA)4	16	153	168	TGTCGCAGTCCGTGAGATAG	60.008	20	ACGGCAAGATCTGCTCCTTA	59.978	20	167	63	229	gi|357447461|ref|XP_003594006.1|	592	1e-168	Tubby-like F-box protein [Medicago truncatula] >gi|355483054|gb|AES64257.1| Tubby-like F-box protein [Medicago truncatula]
1359	(TCA)6	18	67	84	GCCAGCCTCAGTGGAGAATA	60.362	20	AGACGCGTTCCAGAAGAAAA	59.993	20	230	19	248	gi|356501608|ref|XP_003519616.1|	111	3e-24	PREDICTED: AP-1 complex subunit gamma-2-like isoform 2 [Glycine max]
1360	(TCT)6	18	173	190	ATTTGTGTTGGGCTTCTTGG	59.971	20	CAGTCATCCTGTCCCAATCA	59.473	20	226	64	289	gi|356526296|ref|XP_003531754.1|	411	1e-114	PREDICTED: kelch repeat-containing protein At3g27220-like [Glycine max]
1361	(TC)6	12	26	37	GAACCTGAACCACATTTCTCAG	58.695	22	ATGGTTTGTGGTGAATGGGT	59.95	20	149	1	149	gi|156628056|gb|ABU88981.1|	94.7	4e-19	phospholipid/glycerol acyltransferase [Helianthus annuus]
1362	(CCAA)4	16	1078	1093	CTCTAGGCGACAAATAGCGG	59.996	20	TCCTCGTCGGAATCATCTTC	60.158	20	114	1025	1138	gi|356551002|ref|XP_003543868.1|	436	1e-121	PREDICTED: nipped-B-like protein-like [Glycine max]
1363	(TGA)5	15	438	452	GCGTCAAAAAGCACAACAAA	59.895	20	CTTGTCTCCACTCGGTAGCC	59.867	20	196	341	536	gi|359479162|ref|XP_002268336.2|	283	3e-75	PREDICTED: nucleolar complex protein 2 homolog [Vitis vinifera]
1364	(AC)8	16	86	101	ATTGGAGATCACTCCCACCA	60.326	20	CCTCTCTCCTTCGCCTACCT	59.972	20	175	50	224	gi|356556046|ref|XP_003546338.1|	101	3e-21	PREDICTED: importin subunit alpha-1-like [Glycine max]
1365	(GAA)5	15	238	252	TATCATCAATTTCCCGCCAT	60.117	20	CAAGTGACCGGACTGGATCT	60.112	20	273	112	384	gi|225440274|ref|XP_002278905.1|	253	2e-66	PREDICTED: uncharacterized protein LOC100267181 [Vitis vinifera]
1366	(TTTC)4	16	138	153	CTCAGAGCCCAACAACAACA	59.873	20	GTTACCAACAGCAGCAGCAA	60.058	20	221	6	226	gi|357467639|ref|XP_003604104.1|	1047	0	Monosaccharide-sensing protein [Medicago truncatula] >gi|355493152|gb|AES74355.1| Monosaccharide-sensing protein [Medicago truncatula]
1367	(AGTT)4	16	225	240	TTTTAACGCCAACCAAAACC	59.847	20	AATAACCACCTCCACCACCA	60.088	20	210	147	356	gi|357507227|ref|XP_003623902.1|	52	3e-06	DEAD-box ATP-dependent RNA helicase [Medicago truncatula] >gi|355498917|gb|AES80120.1| DEAD-box ATP-dependent RNA helicase [Medicago truncatula]
1368	(ACAA)4	16	77	92	TAATTAAACCGACCGAACCG	59.826	20	TTCGGTTGTGAACTCTTCCC	60.088	20	185	23	207	gi|7767653|gb|AAF69150.1|AC007915_2	67	8e-11	F27F5.2 [Arabidopsis thaliana]
1369	(CCA)5	15	175	189	AATGGTAACACGCGGAGAAG	60.132	20	GGGTTGTCTGCACCAAAAGT	60.012	20	204	98	301	--	--	--	--
1370	(TTC)5	15	148	162	CTCATCGCTCAACTTCACCA	59.984	20	TTCGAGCTCTTTTTGACGGT	59.993	20	199	121	319	gi|219879374|gb|ACL51019.1|	597	1e-169	F-box family protein [Citrus trifoliata]
1371	(CCA)5	15	217	231	TCAATGGCGATGATCTTCAA	60.159	20	GGAGGTGGTTTTACTGCAACA	60.023	21	241	31	271	gi|255086910|ref|XP_002505378.1|	85.9	2e-16	receptor-like cell wall protein [Micromonas sp. RCC299] >gi|226520648|gb|ACO66636.1| receptor-like cell wall protein [Micromonas sp. RCC299]
1372	(GTTT)4	16	45	60	TGCAACAGGTAGCATGAACA	58.863	20	TAACCCAAAGCAACAAAGGG	59.968	20	233	12	244	gi|187611219|gb|ACD13789.1|	121	7e-27	starch synthase V precursor [Vitis vinifera]
1373	(AACA)4	16	51	66	CATCATCACAGTAGCGAGGC	59.425	20	GAAATTCGCCATCGGTTAAA	59.907	20	188	12	199	gi|359493878|ref|XP_002281921.2|	132	1e-30	PREDICTED: uncharacterized protein LOC100253761 [Vitis vinifera]
1374	(CAC)5	15	180	194	TATACAACCACCGCCAACAA	59.849	20	GAGTTTGGTTCGACCCTGTC	59.555	20	119	156	274	gi|224123088|ref|XP_002318992.1|	58.9	2e-08	predicted protein [Populus trichocarpa] >gi|222857368|gb|EEE94915.1| predicted protein [Populus trichocarpa]
1375	(GT)8	16	1327	1342	AGGCGTTTCCGGCTATAAAT	59.956	20	TGGGGAATTAAAACCAAGCA	60.294	20	199	1178	1376	gi|225424633|ref|XP_002282325.1|	552	1e-156	PREDICTED: uncharacterized protein LOC100245809 [Vitis vinifera]
1376	(AC)6	12	25	36	CCTCCTTCATTTCCACTTCC	58.568	20	TGAGGGTGAGTGTTAAGGGG	59.959	20	232	0	231	gi|356508853|ref|XP_003523168.1|	68.6	3e-11	PREDICTED: uncharacterized protein LOC100794077 [Glycine max]
1377	(CTT)5	15	54	68	GAAAAGGGAGGTTTTGATACG	57.736	21	GTGTGTTGTGATGACCGGAG	60.005	20	119	0	118	gi|225464625|ref|XP_002275958.1|	272	3e-72	PREDICTED: translocation protein SEC63 homolog [Vitis vinifera]
1378	(CCCAAA)4	24	36	59	CACAATGCAACACTTTCAAGG	59.23	21	CATAAGATAGAACGGGGCGA	60.053	20	268	8	275	gi|359494464|ref|XP_002266884.2|	726	0	PREDICTED: translation initiation factor eIF-2B subunit gamma [Vitis vinifera]
1379	(TC)7	14	36	49	GGAGCTTCTGTTATTTTCAAATTCAT	60.241	26	TTCCATTGTCGCACACAAGT	60.16	20	136	0	135	--	--	--	--
1380	(CAATTC)4cacaacccttccttcaatcgaatcattcgcattcaccaaaccctcctccct(CTC)6	93	155	247	GAATGGTCCAACCACGATTT	59.653	20	ATCAATGACAAATCTCCGGC	59.9	20	240	107	346	gi|224108163|ref|XP_002314744.1|	122	2e-27	chromatin remodeling complex subunit [Populus trichocarpa] >gi|222863784|gb|EEF00915.1| chromatin remodeling complex subunit [Populus trichocarpa]
1381	(CCTT)5	20	86	105	TCCAATCTCAATCAAAACTCTCC	59.585	23	GGATGTCGTCTGTCATGGTG	59.962	20	239	56	294	gi|365222880|gb|AEW69792.1|	80.5	7e-15	Hop-interacting protein THI029 [Solanum lycopersicum]
1382	(GTG)5	15	441	455	ACCATGAACCAAAGCAGGAC	59.973	20	CACCAATCTCGCAGAACAAA	59.84	20	279	266	544	gi|3695061|gb|AAC62625.1|	110	2e-23	rac GTPase activating protein 2 [Lotus japonicus]
1383	(TCA)5	15	89	103	AACCAAACCCCAAACACAAA	60.103	20	TGAGTGAAGGATTGAGATGGG	60.058	21	140	58	197	gi|357441595|ref|XP_003591075.1|	70.1	9e-12	DNA excision repair protein ERCC-1 [Medicago truncatula] >gi|355480123|gb|AES61326.1| DNA excision repair protein ERCC-1 [Medicago truncatula]
1384	(CA)7	14	48	61	CACCCCCATTTAATTCCATC	58.95	20	CCTTCACTCACCACCTCCTC	59.682	20	246	0	245	gi|359491564|ref|XP_002280398.2|	454	1e-126	PREDICTED: uncharacterized protein LOC100245819 [Vitis vinifera]
1385	(CAG)5	15	251	265	GGGCATCGAAATTCTTCAAA	60.016	20	CCTTGCTGTTGTTGTTGCTG	60.485	20	146	166	311	gi|297721829|ref|NP_001173278.1|	93.2	1e-18	Os03g0165000 [Oryza sativa Japonica Group] >gi|255674230|dbj|BAH92006.1| Os03g0165000 [Oryza sativa Japonica Group]
1386	(AAT)5	15	255	269	GGTAAAACCATTCAGCTGCC	59.574	20	CGTTGAGGTTGTATTCGGCT	60.132	20	231	140	370	gi|309256313|gb|ADO60984.1|	657	0	cycling DOF factor-like 1 [Helianthus annuus]
1387	(CCA)6	18	126	143	ATCGCCATAACCTCCCTCTT	59.925	20	AGCGTCTGCTTGGATTAGGA	59.978	20	132	82	213	gi|242080239|ref|XP_002444888.1|	41.6	4e-06	hypothetical protein SORBIDRAFT_07g000910 [Sorghum bicolor] >gi|241941238|gb|EES14383.1| hypothetical protein SORBIDRAFT_07g000910 [Sorghum bicolor]
1388	(TGG)5	15	60	74	GAGGTGGTGGCTATGGAGGT	61.311	20	TGAAGCTTCCTTCTACCGGA	59.948	20	234	22	255	gi|225457213|ref|XP_002284026.1|	103	1e-21	PREDICTED: uncharacterized protein LOC100256940 [Vitis vinifera]
1389	(TG)6	12	53	64	GCATTATCATCATACCCTCACA	57.453	22	CCAGTTGCATCACAAACACC	60.008	20	160	0	159	gi|225434604|ref|XP_002278495.1|	775	0	PREDICTED: ammonium transporter 1 member 3 [Vitis vinifera]
1390	(CAA)5	15	175	189	CCAAAATCGAGGGTTTAGCA	60.067	20	AACGACAGGAAGCCTTTCAA	59.853	20	103	151	253	gi|226494105|ref|NP_001145941.1|	152	2e-36	uncharacterized protein LOC100279464 [Zea mays]
1391	(AC)7	14	153	166	TTAACGACTGACTTTGCCCA	59.317	20	TCGCTCCAAGCCACTATACC	60.235	20	276	8	283	gi|225428394|ref|XP_002283631.1|	263	5e-69	PREDICTED: uncharacterized protein LOC100250419 [Vitis vinifera]
1392	(GGT)5	15	125	139	CTTCTTGGCCCGAAATATCA	60.031	20	AGAGCTGATCTGATGCTGGC	60.677	20	116	101	216	gi|93280154|gb|ABF06705.1|	57.4	6e-08	Joka8 [Nicotiana plumbaginifolia]
1393	(CTA)5	15	356	370	TTCACAAAGGCAAACGTTCA	60.271	20	TTTTCGGTGGCTAGCTTTGT	59.883	20	245	235	479	gi|356552258|ref|XP_003544485.1|	114	6e-25	PREDICTED: zinc finger protein ZAT10-like [Glycine max]
1394	(TA)6	12	76	87	CTACAACACTCTCACCGCCA	59.897	20	CGTTTTGAACGTTTGCCTTT	60.145	20	232	28	259	gi|225458621|ref|XP_002284758.1|	857	0	PREDICTED: serine/threonine-protein kinase CBK1 [Vitis vinifera]
1395	(AT)6	12	83	94	TTGCTTACTTCAACTTCTAACTTCCTC	59.916	27	GCAGCTGCATCTACTGCTTG	59.918	20	139	37	175	gi|225424766|ref|XP_002268639.1|	196	3e-49	PREDICTED: uncharacterized protein LOC100250100 [Vitis vinifera]
1396	(TGA)5	15	274	288	GAAACAGATGACGACAGCGA	59.992	20	ATGGTGGCTGGTTATCTTCG	59.955	20	235	106	340	gi|359482780|ref|XP_002269377.2|	114	4e-25	PREDICTED: uncharacterized protein LOC100259959 [Vitis vinifera]
1397	(AC)7	14	93	106	CACTTAGAAGGGCAAAAAGTCAA	59.815	23	CAGTGATGGTGGTTGAGTGG	59.997	20	164	1	164	gi|354542527|gb|AER27631.1|	55.8	2e-07	His-rich arabinogalactan-protein [Hordeum vulgare]
1398	(ATG)5	15	147	161	GGTGCATGCAGAGAGTGAGA	60.146	20	GACCCTTTCTCCGGCAAT	60.011	18	117	84	200	--	--	--	--
1399	(TCA)6	18	223	240	GGCAAACCCTGCACTTACAT	60	20	TACTCTCTGCCCCTTGCTGT	60.012	20	208	89	296	gi|225463000|ref|XP_002264572.1|	539	1e-152	PREDICTED: uncharacterized protein LOC100260203 [Vitis vinifera]
1400	(CCTT)5	20	61	80	CCGCCTAGTTCCAAACAAAA	60.103	20	AAACAGAAAGTGGGCCAGTG	60.149	20	198	14	211	gi|359806642|ref|NP_001241022.1|	161	2e-39	uncharacterized protein LOC100793233 [Glycine max]
1401	(CGA)6	18	210	227	CTGATATCTACGCCGACGGT	60.118	20	CCCTTCAAAGCTGACATGGT	60.111	20	277	163	439	gi|356569463|ref|XP_003552920.1|	102	2e-21	PREDICTED: insulin-degrading enzyme-like [Glycine max]
1402	(CA)6	12	34	45	CAAATCATCAACCCCACACA	60.216	20	GAGAGGGGGAGGATGAAGAG	60.149	20	273	11	283	gi|356577201|ref|XP_003556716.1|	259	8e-68	PREDICTED: uncharacterized protein LOC100791310 [Glycine max]
1403	(GAT)6aaggttgagaagaagggtgatggattatttaatgttgaggtgaaaat(GGA)5	80	433	512	GTGATGAAAGCGAGTGGGAT	60.081	20	CTTGGTCTTCTTAGCCACCG	59.869	20	213	363	575	gi|359496748|ref|XP_002264849.2|	85.9	4e-16	PREDICTED: uncharacterized protein LOC100243160 [Vitis vinifera]
1404	(TCT)5	15	30	44	AAAACATTTCATTACTCATAACAACCA	59.243	27	TAAGGTCTTTGGATGCCTCG	60.206	20	117	0	116	gi|357488025|ref|XP_003614300.1|	53.9	2e-06	PREDICTED: uncharacterized protein LOC100262011 isoform 1 [Vitis vinifera] >gi|359473296|ref|XP_003631285.1| PREDICTED: uncharacterized protein LOC100262011 isoform 2 [Vitis vinifera]
1405	(AC)7	14	73	86	CCCTTCCCCTCTCCATAAAC	59.761	20	AGCACAGGCACTATCAGCCT	60.043	20	240	16	255	gi|195606656|gb|ACG25158.1|	59.7	1e-08	genetic modifier [Zea mays]
1406	(GCA)5	15	777	791	TTTGGAAGCCGTGATAGGAC	60.074	20	TCAGCACCTCCTAACCCAAG	60.246	20	189	691	879	gi|225445949|ref|XP_002264417.1|	305	9e-82	PREDICTED: KH domain-containing protein At4g18375 isoform 1 [Vitis vinifera]
1407	(AAG)5	15	42	56	TCACAAATAAAACATCCCCAAA	59.208	22	ACTTGAGCTGCTGCATGAAA	59.746	20	153	14	166	gi|225429242|ref|XP_002264192.1|	114	9e-25	PREDICTED: uncharacterized protein LOC100267945 [Vitis vinifera]
1408	(TGA)5	15	297	311	CGGTATGCAGTTCGGTTTCT	60.132	20	TCAACTGACGTTCAGCCAAC	59.88	20	238	159	396	gi|224070615|ref|XP_002303179.1|	455	1e-127	chromatin remodeling complex subunit [Populus trichocarpa] >gi|222840611|gb|EEE78158.1| chromatin remodeling complex subunit [Populus trichocarpa]
1409	(AGC)5	15	159	173	TGCCTCCACAATTAGAACCC	59.933	20	ATTGGCTTCACAACCACTCC	59.973	20	114	131	244	gi|225452011|ref|XP_002283616.1|	191	1e-47	PREDICTED: 30S ribosomal protein 3, chloroplastic-like isoform 1 [Vitis vinifera] >gi|359488272|ref|XP_003633730.1| PREDICTED: 30S ribosomal protein 3, chloroplastic-like isoform 2 [Vitis vinifera]
1410	(ATTTA)5	25	86	110	AGGCTACGCTGTTAATTGATTC	57.627	22	CAGGCATTATCGTATTCGGG	60.302	20	140	61	200	gi|225449551|ref|XP_002283773.1|	207	9e-53	PREDICTED: uncharacterized protein LOC100247953 isoform 1 [Vitis vinifera] >gi|359486813|ref|XP_003633477.1| PREDICTED: uncharacterized protein LOC100247953 isoform 2 [Vitis vinifera]
1411	(CTAATT)4	24	67	90	CAGATCTGTCTGTCCCTCCG	60.818	20	CGTTCTGGTTGTCAATGGTG	60.001	20	138	11	148	gi|356505865|ref|XP_003521710.1|	460	1e-128	PREDICTED: protein YIPF1 homolog [Glycine max]
1412	(TCTT)4	16	49	64	AAAAAGCAACAATCTTTTCCATC	58.727	23	CTCAACACCTCAACTGGCAA	59.873	20	141	23	163	gi|357510817|ref|XP_003625697.1|	92.8	7e-18	PREDICTED: uncharacterized protein LOC100267212 [Vitis vinifera]
1413	(AAC)6cttaataataatat(TAA)5	47	277	323	CTTGTTCTTGCATCCCATCA	59.648	20	TGGTTGGGAAGAAGGAGTTG	60.081	20	272	103	374	gi|225440143|ref|XP_002283226.1|	298	1e-79	PREDICTED: uncharacterized protein LOC100256764 isoform 1 [Vitis vinifera] >gi|359481436|ref|XP_003632618.1| PREDICTED: uncharacterized protein LOC100256764 isoform 2 [Vitis vinifera]
1414	(CAG)5	15	799	813	CCACGGATAGGTTGTTTGCT	59.993	20	TACTCATAATCCCGGACCCA	60.148	20	216	682	897	gi|356529577|ref|XP_003533366.1|	865	0	PREDICTED: chloroplastic group IIA intron splicing facilitator CRS1, chloroplastic-like [Glycine max]
1415	(ACC)5	15	316	330	TGCATCATCCCAACAGAAAA	60.049	20	GGGTGGTTGGAGAGAGATGA	60.048	20	259	193	451	gi|359477033|ref|XP_002281640.2|	89.7	3e-17	PREDICTED: probable pectinesterase/pectinesterase inhibitor 51-like [Vitis vinifera]
1416	(TAA)5tgtggaggtgaatgaa(GGT)5	46	489	534	ATTCCGGGATTATTTCCGTC	59.984	20	CACCATCAACTCCACCTCCT	59.962	20	268	378	645	gi|356554872|ref|XP_003545766.1|	237	2e-61	PREDICTED: uncharacterized protein LOC100799266 [Glycine max]
1417	(CTAG)4	16	85	100	CCACACCTCACATTTTCCAA	59.389	20	TGCTCAAATGAGCGACAAAA	60.523	20	193	0	192	gi|225435808|ref|XP_002285758.1|	261	8e-69	PREDICTED: uncharacterized protein LOC100260398 [Vitis vinifera]
1418	(CA)6	12	88	99	ACGTCCTCAACCCCTTCTTT	59.972	20	GTAGGAAGTGAAGAAGCGCC	59.08	20	106	54	159	gi|356526163|ref|XP_003531689.1|	52.8	2e-06	PREDICTED: N-alpha-acetyltransferase 16, NatA auxiliary subunit-like [Glycine max]
1419	(CAA)5	15	81	95	ATCCCAGTCTTCCTTCAAGC	58.324	20	AACCCGTTTCGAGATACACG	59.993	20	216	24	239	gi|359484756|ref|XP_002264486.2|	778	0	PREDICTED: dicer-like protein 4 [Vitis vinifera]
1420	(ATC)5	15	92	106	TGGGAAGGATCTAATATAGGATGTG	59.636	25	ATTGGTGTGGTCCAGATGGT	60.096	20	141	54	194	gi|225424825|ref|XP_002272374.1|	150	3e-35	PREDICTED: uncharacterized protein LOC100248470 [Vitis vinifera]
1421	(CCA)5	15	333	347	CGGGTGCTGTTGATACAATG	59.988	20	TGCAGAGGCTGACGATAATG	59.972	20	275	141	415	gi|359491338|ref|XP_002267724.2|	155	9e-37	PREDICTED: uncharacterized protein LOC100265726, partial [Vitis vinifera]
1422	(AGG)5	15	621	635	GGATGAGAGAGGGTGTTGGA	60.048	20	AAATCCTCGCTGCTTTTTGA	59.96	20	231	557	787	gi|225439882|ref|XP_002278904.1|	230	3e-59	PREDICTED: uncharacterized protein LOC100253357 [Vitis vinifera]
1423	(AAACCA)4	24	184	207	TGTTCCCCTCATCTCCTCAC	60.048	20	AAAGTCGGAGCCTCAACAAA	59.853	20	249	29	277	gi|162463364|ref|NP_001105492.1|	54.3	2e-06	proline rich cell wall protein1 precursor [Zea mays] >gi|4138732|emb|CAA76742.1| proline-rich protein [Zea mays]
1424	(CAA)7	21	184	204	TAAAATCCATCCGTCCATCC	59.581	20	CTTCCATATCTGCCAGTGGG	60.474	20	278	8	285	gi|359487822|ref|XP_003633655.1|	317	1e-85	PREDICTED: serine/threonine-protein kinase WNK1-like [Vitis vinifera]
1425	(TTC)5	15	25	39	ACTCAACGAACTATCCTCCAAA	57.867	22	TAAACCCGCCATTAAACCAG	59.826	20	190	0	189	gi|356510213|ref|XP_003523834.1|	130	8e-30	PREDICTED: DUF21 domain-containing protein At1g47330 [Glycine max]
1426	(GAT)5	15	221	235	AGTCCATTTCCGATGACCAA	60.317	20	AGAACCAAAGCAAATGGTGG	59.971	20	218	195	412	gi|225458639|ref|XP_002282817.1|	180	2e-44	PREDICTED: transcription factor HEC1 [Vitis vinifera]
1427	(AAC)5	15	182	196	ACATGGCTTCTGACCCAAAC	59.973	20	TAATGCTGTTGCTATTGCCG	59.864	20	270	104	373	gi|37572445|dbj|BAC98492.1|	208	6e-53	AG-motif binding protein-2 [Nicotiana tabacum]
1428	(AC)9	18	27	44	AACGCCCAAAACACCAACT	60.403	19	TAGAACCTTGTGCCCCCATA	60.323	20	224	2	225	gi|357163877|ref|XP_003579876.1|	81.6	3e-15	PREDICTED: ubiquitin carboxyl-terminal hydrolase 4-like [Brachypodium distachyon]
1429	(TCA)5	15	407	421	GGTTGGTGGAGGATGTAGGA	59.779	20	TCTTGGGGCCTTCTTATGTG	60.066	20	108	372	479	gi|356542565|ref|XP_003539737.1|	181	7e-45	PREDICTED: dof zinc finger protein DOF2.1-like [Glycine max]
1430	(CGC)5	15	296	310	ATCAAAACCCACCTCCACAA	60.21	20	CGGCCCATAATTCTGGTAAA	59.789	20	110	247	356	gi|225432532|ref|XP_002277630.1|	409	1e-113	PREDICTED: uncharacterized protein LOC100266660 [Vitis vinifera]
1431	(CA)7	14	55	68	TCCAAACACCCCCTTAACTTC	60.207	21	ATGAAGACGTGGCGTGATTT	60.526	20	183	25	207	gi|356555636|ref|XP_003546136.1|	317	1e-85	PREDICTED: 3-ketodihydrosphingosine reductase-like [Glycine max]
1432	(CATA)4	16	45	60	CAAAACATTTTCATCTGCTTTCA	59.285	23	GGTGTTTCTCTCACCCGAAA	60.088	20	269	17	285	gi|225461957|ref|XP_002266660.1|	744	0	PREDICTED: protein WEAK CHLOROPLAST MOVEMENT UNDER BLUE LIGHT 1 [Vitis vinifera]
1433	(GGT)5	15	305	319	GAGCGGAAGAGTTGTTGAGG	59.989	20	ATACGCTTCGCGATCTCACT	60.007	20	241	203	443	gi|63145792|gb|AAY33871.1|	1021	0	betaine aldehyde dehydrogenase [Chrysanthemum lavandulifolium]
1434	(ACCTTC)4(TC)6*	34	138	171	TCCTCGATACCTTCAAAATCG	59.168	21	GGTGATATGACCGGAGATGG	60.158	20	162	89	250	gi|302839077|ref|XP_002951096.1|	51.6	4e-06	hypothetical protein VOLCADRAFT_104952 [Volvox carteri f. nagariensis] >gi|300263791|gb|EFJ47990.1| hypothetical protein VOLCADRAFT_104952 [Volvox carteri f. nagariensis]
1435	(GAA)7atggtgtgttgtaataaaacaacacttgttcttaaaccctcttattcatttctatcatcacatcac(AAT)5	102	69	170	CAGCCAAGGATAAGGAGGAA	59.264	20	TGTGAATTTGAAGCTGCCCT	60.776	20	208	45	252	gi|30698050|ref|NP_201263.2|	194	9e-49	AAA-type ATPase family protein [Arabidopsis thaliana] >gi|332010540|gb|AED97923.1| AAA-type ATPase family protein [Arabidopsis thaliana]
1436	(AC)9	18	102	119	CTATCCCCTTCATTCCGTCA	59.887	20	GTACGCCGTATCGTAAGGGA	59.982	20	195	46	240	gi|357488299|ref|XP_003614437.1|	154	6e-37	Receptor-like protein kinase [Medicago truncatula] >gi|355515772|gb|AES97395.1| Receptor-like protein kinase [Medicago truncatula]
1437	(AGGTCA)4	24	1293	1316	CTCTCGATCTCCACGTAGGC	59.973	20	TTTCTTAACCGCATCCCTTC	59.158	20	118	1234	1351	gi|225437170|ref|XP_002280876.1|	327	4e-88	PREDICTED: uncharacterized protein LOC100251093 [Vitis vinifera]
1438	(TGA)5	15	618	632	GGAATTGGTTGAACGTGTGA	59.394	20	CTTCCGATGCACCACAGC	61.449	18	271	383	653	gi|359487840|ref|XP_003633661.1|	288	4e-77	PREDICTED: protein MAK16 homolog B-like [Vitis vinifera]
1439	(AAT)5	15	47	61	TGATGGCTGCTAGTGCAAAC	60.019	20	AGGATTATGTCTCAACGCCG	60.096	20	161	17	177	gi|15229471|ref|NP_187413.1|	325	1e-87	uncharacterized protein [Arabidopsis thaliana] >gi|332641041|gb|AEE74562.1| uncharacterized protein [Arabidopsis thaliana]
1440	(CAA)6acgcaaaagaggccgtaaccctaaatcccaaacacccgaaaccctaactccccaacccacccttacaccatccccat(CAC)5	110	141	250	ACATCGCTGTACCTTCCCAC	59.997	20	TAGGGTTTTGCGGTTTTCTG	60.103	20	278	61	338	gi|15233361|ref|NP_192882.1|	56.2	1e-07	hydroxyproline-rich glycoprotein family protein [Arabidopsis thaliana] >gi|332657611|gb|AEE83011.1| hydroxyproline-rich glycoprotein family protein [Arabidopsis thaliana]
1441	(CTT)5	15	110	124	GGACCTATCCAACGAAACCA	59.79	20	CATTGCTGTATCATCCACCG	59.948	20	251	15	265	gi|298704860|emb|CBJ28377.1|	52.8	2e-06	DNA repair protein RAD52 homolog [Ectocarpus siliculosus]
1442	(TTGAGG)5	30	485	514	TCCGAGCTCCAAAGAAAAGA	60.066	20	AATAGGCATGTTTTGCCTGC	60.103	20	228	310	537	gi|225439898|ref|XP_002279479.1|	469	1e-139	PREDICTED: protein IQ-DOMAIN 1-like [Vitis vinifera]
1443	(CTT)6	18	176	193	AGCACCACCAACCAAAAAGT	59.496	20	TTGTATCGAGGAGGAGGAGC	59.386	20	184	41	224	gi|357450711|ref|XP_003595632.1|	182	2e-45	2-aminoethanethiol dioxygenase [Medicago truncatula] >gi|355484680|gb|AES65883.1| 2-aminoethanethiol dioxygenase [Medicago truncatula]
1444	(GGT)5	15	743	757	ACCATCCGCAGGTTTACAAG	59.993	20	CCCACGATGTCGTTCTCTTT	60.111	20	176	647	822	gi|356498525|ref|XP_003518101.1|	344	1e-93	PREDICTED: uncharacterized protein C9orf78 homolog [Glycine max]
1445	(TCA)5	15	36	50	CACAAGACATAAAACATCAAGAAGAA	58.843	26	ACGAGAATCATCACGAAGCC	60.226	20	172	1	172	gi|356575387|ref|XP_003555823.1|	369	1e-101	PREDICTED: protease 2-like [Glycine max]
1446	(TC)8	16	48	63	CTCTTTCTTTCCCTCCCCTC	59.252	20	GGGTTTGATTTGCCCCTTAT	60.02	20	139	24	162	gi|350536235|ref|NP_001233980.1|	170	3e-41	p27KIP1-related-protein 1 [Solanum lycopersicum] >gi|23899378|emb|CAD29648.1| p27KIP1-related-protein 1 [Solanum lycopersicum]
1447	(TTCT)5	20	106	125	CCCAATTGGTATTTGGTGGT	59.406	20	TTGAATTCTCGGATATCGCC	60.001	20	126	78	203	gi|358347381|ref|XP_003637736.1|	299	3e-80	Abscisic acid receptor PYL9 [Medicago truncatula] >gi|355503671|gb|AES84874.1| Abscisic acid receptor PYL9 [Medicago truncatula]
1448	(AC)6	12	88	99	CGATCGAAACACAAAACCCT	59.971	20	ACTTTCCGATCAAAAGCCCT	60.074	20	206	1	206	gi|359480318|ref|XP_002272650.2|	317	3e-85	PREDICTED: uncharacterized protein LOC100249710 [Vitis vinifera]
1449	(ATA)5	15	1360	1374	TGGCTCTACTGGGGCTAATG	60.227	20	TGCCAGCAAGATCAATGAAG	59.948	20	179	1261	1439	gi|225432256|ref|XP_002271765.1|	1206	0	PREDICTED: uncharacterized protein LOC100240940 [Vitis vinifera]
1450	(GAC)5	15	96	110	ACAAAGGAAACCTGCACCAC	60.012	20	GCTTTGTTACGACGGTGGAT	60	20	127	73	199	gi|225456610|ref|XP_002266231.1|	115	5e-25	PREDICTED: uncharacterized protein LOC100258784 [Vitis vinifera]
1451	(CA)7gatct(CA)7	33	79	111	CTTTTCCTCACCACCCAAAA	59.942	20	TTTTGCTGCTTCATTTGCTG	60.133	20	201	50	250	gi|225465179|ref|XP_002263223.1|	942	0	PREDICTED: uncharacterized protein LOC100262558 [Vitis vinifera]
1452	(GTTCCT)4gtttctgttccggctcca(GCTCCT)10	102	1325	1426	CACGCCACACCAGTTTATTG	60.027	20	TCTCGGGAAAATGTTCCATC	59.871	20	227	1245	1471	gi|359484740|ref|XP_002265495.2|	298	2e-79	PREDICTED: uncharacterized protein LOC100251651 [Vitis vinifera]
1453	(ATG)6	18	263	280	CGACTGGAGGAACCATGTCT	60.112	20	GAAGTTCCGACCTAACGCAG	59.875	20	259	164	422	gi|356516499|ref|XP_003526931.1|	151	8e-36	PREDICTED: uncharacterized protein LOC100805810 isoform 1 [Glycine max]
1454	(CAC)5	15	137	151	CAAACCAGCCCTCACTCTTT	59.328	20	CTTACGTTTGGTGTCTGCCA	59.758	20	146	47	192	gi|225437402|ref|XP_002268231.1|	939	0	PREDICTED: uncharacterized protein C57A7.06 [Vitis vinifera]
1455	(TCA)5	15	708	722	GACTCAAAGTTCCCCGAACA	60.088	20	TCCAGAACGCTTGTCTGTTG	60.025	20	213	600	812	gi|357509539|ref|XP_003625058.1|	270	9e-71	Pathogen-induced calmodulin-binding protein [Medicago truncatula] >gi|355500073|gb|AES81276.1| Pathogen-induced calmodulin-binding protein [Medicago truncatula]
1456	(TAT)5	15	95	109	GGATTGCCATTCTGCCTAAA	60.038	20	CCGAGCAGCTTCTAGTGCTT	59.92	20	208	50	257	gi|356531058|ref|XP_003534095.1|	231	4e-60	PREDICTED: eukaryotic peptide chain release factor subunit 1-3-like [Glycine max]
1457	(GGA)6(TGA)5ttttcgtgtttgttgggatgcgtttcagttagacg(ATGAGA)4	92	192	283	TCCGAAGGAGACGAGATTGT	59.803	20	CACATTCAGACCCACATTCG	59.96	20	159	165	323	gi|225455740|ref|XP_002273441.1|	219	3e-56	PREDICTED: uncharacterized protein LOC100268065 [Vitis vinifera]
1458	(TCT)5	15	391	405	TGTCAGGTTCGTGCTGAAAG	60.025	20	GCTGGCTGACTAGAACCCTG	60.012	20	250	280	529	gi|225434141|ref|XP_002274969.1|	733	0	PREDICTED: uncharacterized protein LOC100250760 [Vitis vinifera]
1459	(GGT)5	15	218	232	ATGACGATTTCACGGAGGAG	60.073	20	GCCTCAACTGGAAACAGCTC	59.997	20	172	158	329	gi|225461463|ref|XP_002284988.1|	142	2e-33	PREDICTED: uncharacterized protein LOC100265811 [Vitis vinifera]
1460	(TG)7	14	85	98	TTATCCAACAACGGTCCTCC	59.79	20	TTTGACGGACCTCGGATAAG	60.066	20	272	25	296	gi|351724145|ref|NP_001235000.1|	172	7e-42	uncharacterized protein LOC100306691 [Glycine max]
1461	(CA)7aacacaaacagatttcctcacc(ACAT)4	52	50	101	AGCAAAACACATACCACGGA	59.05	20	TATGGGTGGTGAAGAGGGAG	59.92	20	137	22	158	gi|225428078|ref|XP_002278026.1|	318	1e-85	PREDICTED: uncharacterized protein LOC100265837 [Vitis vinifera]
1462	(ACA)5	15	69	83	CACCTGCAAAAGCAAATCAA	59.849	20	ATTCCAGCAATCACTCCACC	59.934	20	220	22	241	gi|225432031|ref|XP_002280085.1|	186	2e-46	PREDICTED: transmembrane protein 93-like [Vitis vinifera]
1463	(TGG)6aagtggtggtgggagtgctattggggataggaggaaggtcaatgggaagggttta(GGT)5	88	959	1046	AACACCACCATCACCAACAA	59.701	20	AGCAACCAATGATGAGGTCC	59.934	20	254	825	1078	gi|328691863|gb|AEB37543.1|	299	7e-80	TCP4 [Helianthus petiolaris]
1464	(GTA)5	15	1235	1249	TTTTGGGATCTCTTGGGTTG	59.903	20	GCAGTACAGGCTCTGGTGGT	60.329	20	246	1039	1284	gi|224071533|ref|XP_002303505.1|	352	1e-95	chromatin remodeling complex subunit [Populus trichocarpa] >gi|222840937|gb|EEE78484.1| chromatin remodeling complex subunit [Populus trichocarpa]
1465	(GCA)5	15	152	166	ACCCAAACCCTTCATTTCAA	59.264	20	GGCTACAGAGCTCCCTGATG	59.973	20	102	92	193	gi|225451827|ref|XP_002278111.1|	77	8e-14	PREDICTED: uncharacterized protein LOC100242960 [Vitis vinifera]
1466	(CTT)5	15	78	92	CCTAATGCAGTTAGCGACGA	59.087	20	CGTCACATTCACATTTTCCG	59.964	20	246	1	246	--	--	--	--
1467	(TCT)7	21	76	96	CACTTCACACAAAACCCCCT	59.861	20	GAATTGGATGTGTTTTGGGG	60.029	20	201	48	248	gi|548746|sp|P36688.1|RK12_NICSY	248	9e-65	RecName: Full=50S ribosomal protein L12, chloroplastic; AltName: Full=CL12; Flags: Precursor >gi|248303|gb|AAB21989.1| ribosomal protein L12 [Nicotiana sylvestris]
1468	(TTC)5	15	117	131	TGAGACCAAAAACGAGTCGG	61.204	20	TACCAAACAACCGCTTCCTC	60.11	20	161	59	219	gi|186701237|gb|ACC91263.1|	100	6e-21	reticulon family protein [Capsella rubella]
1469	(CCT)5	15	129	143	TCCAGCAACCTATTCCAAGG	60.066	20	ATGGATTGGTGGTTGGTTGT	59.95	20	100	71	170	gi|225463968|ref|XP_002270974.1|	80.1	9e-15	PREDICTED: uncharacterized protein LOC100266767 [Vitis vinifera]
1470	(ACT)6	18	188	205	TTTCTCGAAAGAGACGCCAT	59.955	20	ATTTACCTTGTTGTTGGCGG	59.861	20	156	142	297	gi|225432202|ref|XP_002269671.1|	52.4	2e-06	PREDICTED: SWI/SNF-related matrix-associated actin-dependent regulator of chromatin subfamily A-like protein 1 [Vitis vinifera]
1471	(GGT)5	15	161	175	TAGTGACGGAGATGACGTGC	59.862	20	TACTCGATTCACCACCACCA	59.96	20	152	114	265	gi|158578614|gb|ABW74585.1|	72.4	2e-12	pol polyprotein [Boechera divaricarpa]
1472	(AC)7agtttgcggcaacgaatgctccaacaaactcaaccatgcaatcacatctacttccggcaccaacaaca(ACC)5	97	28	124	AAAAATTCCAACCTGAGCCC	60.299	20	TAATATCGGATGACGTGGCA	59.914	20	268	1	268	gi|356556977|ref|XP_003546795.1|	112	2e-24	PREDICTED: uncharacterized protein LOC100260668 [Vitis vinifera]
1473	(AC)6	12	61	72	CCACCTCTTCTCACCCTCAG	59.828	20	CCGAAGCAAGTTGGGTTAAA	60.103	20	278	36	313	gi|204022230|dbj|BAG71200.1|	178	5e-44	DELLA 1 [Lactuca sativa]
1474	(ATC)5	15	145	159	CAAATGAAAACAAACAAGAAGATGA	59.585	25	TGGAAGATGATCCATCTGAGG	60.019	21	102	110	211	gi|224137968|ref|XP_002326485.1|	51.6	4e-06	predicted protein [Populus trichocarpa] >gi|222833807|gb|EEE72284.1| predicted protein [Populus trichocarpa]
1475	(ATC)5	15	218	232	TCTGGCATTTTCATGCTGAG	59.948	20	GCTGACGTGGCTGCTAATAA	59.09	20	278	11	288	gi|359488765|ref|XP_002281791.2|	105	4e-22	PREDICTED: paired amphipathic helix protein Sin3-like 2-like [Vitis vinifera]
1476	(AAC)6	18	44	61	CCCTCTCAAAACCCTTAAACC	58.988	21	AACCACCAAAATCAAGGCAG	59.971	20	219	20	238	gi|225437993|ref|XP_002272982.1|	90.5	7e-18	PREDICTED: mitochondrial import receptor subunit TOM22 homolog 2 [Vitis vinifera]
1477	(TGA)5	15	95	109	CAGTCAAACAAGCGTTGCAT	59.911	20	CCGACTGAACAAAAGCTTCC	59.853	20	112	54	165	gi|351723431|ref|NP_001235231.1|	151	1e-35	uncharacterized protein LOC100527634 precursor [Glycine max]
1478	(CT)7	14	76	89	ACACATTCCCCTCCCATCTT	60.575	20	GCTGACGTGGAGGTAAGGAG	59.867	20	224	51	274	gi|18402129|ref|NP_566626.1|	195	5e-49	PIF / Ping-Pong family of plant transposase [Arabidopsis thaliana] >gi|17979471|gb|AAL50072.1| AT3g19120/MVI11_3 [Arabidopsis thaliana] >gi|23506151|gb|AAN31087.1| At3g19120/MVI11_3 [Arabidopsis thaliana] >gi|332642674|gb|AEE76195.1| PIF / Ping-Pong family of plant transposase [Arabidopsis thaliana]
1479	(ATG)5	15	170	184	TTGATATTGGCCTCTCCCAG	60.029	20	GAATAGCCGTCCATTTCCAA	59.901	20	157	61	217	gi|297824457|ref|XP_002880111.1|	80.9	5e-15	N-terminal asparagine amidohydrolase family protein [Arabidopsis lyrata subsp. lyrata] >gi|297325950|gb|EFH56370.1| N-terminal asparagine amidohydrolase family protein [Arabidopsis lyrata subsp. lyrata]
1480	(CAT)5	15	84	98	TTCGCTCCACTTCCTTCTTC	59.55	20	ATTGCATTCAAACCCAAAGC	59.945	20	242	44	285	gi|357454635|ref|XP_003597598.1|	123	9e-28	Beta-galactosidase [Medicago truncatula] >gi|355486646|gb|AES67849.1| Beta-galactosidase [Medicago truncatula]
1481	(TGA)5	15	291	305	TTCTTGATTCGGGAGGTTTG	60.044	20	ATCCGCACCAAGCAAATTAC	59.967	20	180	201	380	--	--	--	--
1482	(AC)7	14	27	40	CAAAACACACACATAACCCCA	59.205	21	TTCTGGACCTTCTGGTTGCT	59.844	20	139	0	138	gi|356512022|ref|XP_003524720.1|	78.2	4e-14	PREDICTED: probable pectate lyase 5-like [Glycine max]
1483	(CAAT)4	16	28	43	CAGTTTCCCCGCCAAATAC	60.316	19	ATTTGGTGAAGTCTGCCCTG	60.111	20	173	4	176	--	--	--	--
1484	(CAT)6	18	94	111	CACACGTGTCACCACTACCA	59.012	20	TGAGAGGATGAAAGGGATGG	60.003	20	117	40	156	gi|326491009|dbj|BAK05604.1|	38.5	3e-06	predicted protein [Hordeum vulgare subsp. vulgare]
1485	(TGG)5	15	200	214	GGCTGCGATAAAGAGGTCAG	59.978	20	AATACCAGGTGCAGCCTTTG	60.132	20	127	133	259	gi|359481991|ref|XP_002277150.2|	114	3e-25	PREDICTED: uncharacterized protein LOC100242486 [Vitis vinifera]
1486	(AAC)5	15	129	143	TGCCTCCCCATTGTATGTCT	60.34	20	GCTGAAACTGGCTCGAAAAC	60	20	150	78	227	--	--	--	--
1487	(ATC)5	15	177	191	TGGAAGGATCTGAAAGAGGG	59.209	20	GTGGTGTGGAGTGGTGTTTG	59.89	20	208	59	266	gi|168065350|ref|XP_001784616.1|	44.7	6e-06	circadian clock protein PRR3 [Physcomitrella patens subsp. patens] >gi|162663848|gb|EDQ50591.1| circadian clock protein PRR3 [Physcomitrella patens subsp. patens]
1488	(TCA)6	18	250	267	CAAACCAAAACTTGATCGAAAA	59.14	22	CTCACCATCGTCAATCCCTT	59.927	20	169	185	353	gi|357489127|ref|XP_003614851.1|	59.7	1e-08	Mitogen-activated protein kinase kinase kinase [Medicago truncatula] >gi|355516186|gb|AES97809.1| Mitogen-activated protein kinase kinase kinase [Medicago truncatula]
1489	(CAT)5	15	109	123	AGGAAACAATGTTGGCAAGG	59.971	20	CTTGGTTTCAGATCCGTGGT	59.966	20	162	9	170	gi|356554054|ref|XP_003545364.1|	129	1e-29	PREDICTED: endo-1,4-beta-xylanase A-like [Glycine max]
1490	(TGA)5	15	38	52	CTGAAAACAATGAGGAAATGG	57.205	21	AACCTGCTGCAATGGAAGAC	60.263	20	200	0	199	gi|359484070|ref|XP_002271972.2|	104	5e-22	PREDICTED: uncharacterized protein LOC100261347 [Vitis vinifera]
1491	(GA)6	12	30	41	AACTTTGAATGGTCAAAAGTGACA	59.948	24	TGGTCACCAATATAACGCCA	59.809	20	207	2	208	gi|164521171|gb|ABY60447.1|	773	0	serine/threonine protein kinase [Adonis aestivalis var. palaestina]
1492	(TGA)5	15	40	54	TCGGAAAATGATTCGACAGA	59.2	20	TTCGGATATCCATAAACGCC	59.757	20	143	13	155	gi|42568646|ref|NP_200713.2|	99.4	9e-20	uncharacterized protein [Arabidopsis thaliana] >gi|332009751|gb|AED97134.1| uncharacterized protein [Arabidopsis thaliana]
1493	(AAG)6	18	701	718	TCTTATGCTGCTGCTGCTGT	59.918	20	TTGGCGTTTCTTCATCCTTT	59.685	20	154	600	753	gi|356548672|ref|XP_003542724.1|	337	1e-91	PREDICTED: protein DEHYDRATION-INDUCED 19-like [Glycine max]
1494	(CTT)5taaggttcagactagtagtttcatgctgctt(CAA)5	61	80	140	TGCTTCTTTACCACATCACCA	59.184	21	CAATGTCACGTGGGTGAATC	59.812	20	149	47	195	gi|15223713|ref|NP_175519.1|	150	3e-35	uncharacterized protein [Arabidopsis thaliana] >gi|34146854|gb|AAQ62435.1| At1g51080 [Arabidopsis thaliana] >gi|332194499|gb|AEE32620.1| uncharacterized protein [Arabidopsis thaliana]
1495	(CA)6	12	64	75	TCCACCCGTAACTCAACACA	60.001	20	CCCCCACCAGCAACTATTTA	59.817	20	177	30	206	gi|225442665|ref|XP_002279835.1|	62.4	3e-09	PREDICTED: uncharacterized protein LOC100244623 [Vitis vinifera]
1496	(AGA)5	15	160	174	GAAGAAAGCAAAACAAGCCC	58.952	20	CTCCTGATCTTGGTGGTGGT	59.962	20	277	18	294	--	--	--	--
1497	(TTC)5	15	30	44	AATCCAAACCCCCTCAATTT	59.51	20	GCGCAACGTAAAGTGATGAA	59.879	20	278	2	279	gi|225459864|ref|XP_002285932.1|	476	1e-133	PREDICTED: uncharacterized protein LOC100247161 [Vitis vinifera]
1498	(ATC)6	18	71	88	TCTCCAAAAACAAACTTATATTCGAC	59.101	26	CGCCAAAATAGCATCCATCT	60.06	20	130	3	132	gi|225462531|ref|XP_002265446.1|	190	3e-47	PREDICTED: uncharacterized protein LOC100256672 [Vitis vinifera]
1499	(AGA)5	15	1012	1026	ATCATGACTCGCTTGCAGTG	60.016	20	CAGATCAGCAGCAGTTTCCA	60.136	20	152	905	1056	gi|356562603|ref|XP_003549559.1|	506	1e-142	PREDICTED: protein LTV1 homolog [Glycine max]
1500	(AC)6	12	29	40	TCAAATCCACATCTCCACCA	59.893	20	GGAGCTCGGATCTTAGGGTT	59.674	20	233	1	233	gi|225456291|ref|XP_002279916.1|	401	1e-111	PREDICTED: conserved oligomeric Golgi complex subunit 2 [Vitis vinifera]
1501	(GGT)6	18	123	140	TTGTCTTCCAGTTATCTCTAGGGTTT	59.964	26	CTCCTCCTCGTCAAACTTGG	59.837	20	262	1	262	gi|359494575|ref|XP_002267779.2|	874	0	PREDICTED: uncharacterized protein LOC100267869 [Vitis vinifera]
1502	(TA)8	16	184	199	AATCCTGCCAGAAAACCCTT	59.94	20	TTATCATCCGAGAAGTCGGG	60.029	20	242	120	361	gi|225446455|ref|XP_002275230.1|	434	1e-120	PREDICTED: transcription activator GLK1-like [Vitis vinifera]
1503	(CACT)4	16	225	240	CGACCTCAACCTCCACATCT	60.112	20	CCGTCCTTATTCCTCACCAA	59.926	20	252	181	432	gi|359478392|ref|XP_002285507.2|	217	1e-55	PREDICTED: outer envelope protein of 80 kDa, chloroplastic [Vitis vinifera]
1504	(AC)7	14	68	81	TCTCATCTCGCCTTTCCCTA	59.91	20	GTTGTTGATTCGGGCTGTTT	59.978	20	234	21	254	gi|225437781|ref|XP_002281415.1|	555	1e-157	PREDICTED: isopenicillin N epimerase-like [Vitis vinifera]
1505	(ATG)5	15	115	129	AAACAAACGGTCGGTTGTAAA	59.411	21	GTTCCAAAACCCATTGGAGA	59.767	20	221	51	271	gi|225455264|ref|XP_002273477.1|	567	1e-160	PREDICTED: uncharacterized oxidoreductase At1g06690, chloroplastic-like [Vitis vinifera]
1506	(CCA)5	15	109	123	TGGCTCCTGAATCTGCTTCT	60.096	20	GCTCCGATGGAGAGATTGAC	59.768	20	109	82	190	gi|359482841|ref|XP_003632851.1|	139	4e-32	PREDICTED: uncharacterized protein LOC100853480 [Vitis vinifera]
1507	(CAT)6	18	121	138	ACCACCACAATGAAAGCCAT	60.24	20	TAGTAGCCGGCAAACCATTC	60.096	20	271	60	330	gi|225462397|ref|XP_002265708.1|	240	2e-62	PREDICTED: uncharacterized protein LOC100240963 [Vitis vinifera]
1508	(CCT)7	21	392	412	ACTCAAGGGTTTCTGGAGCA	59.844	20	ACTGGAGGCACAGAAGGAGA	59.986	20	268	209	476	gi|357476337|ref|XP_003608454.1|	350	2e-95	Aspartic proteinase nepenthesin-1 [Medicago truncatula] >gi|355509509|gb|AES90651.1| Aspartic proteinase nepenthesin-1 [Medicago truncatula]
1509	(GAG)7	21	76	96	CGACAACAAACAAAAGGAGC	58.405	20	CTCACACAACCGTTGACAAAA	59.643	21	120	53	172	--	--	--	--
1510	(AGG)5	15	280	294	CGACTTCGCCTATCGCTTAC	60.003	20	TCTCCTCACTCACAATCCCC	60.048	20	230	112	341	gi|356539106|ref|XP_003538041.1|	240	3e-62	PREDICTED: uncharacterized protein LOC100790037 [Glycine max]
1511	(TGA)6	18	139	156	AAAACCTTCTCTCTCTCCTTCTCA	59.207	24	ATGGCTTGTAGTTTCCCACG	59.993	20	221	32	252	gi|30685202|ref|NP_850185.1|	265	6e-70	Remorin, C-terminal region [Medicago truncatula]
1512	(AC)9	18	47	64	TCACAAACACATCTTTGTTCCA	59.072	22	TGTTCTTTCTGGGTTGGTCC	59.943	20	144	11	154	gi|225448379|ref|XP_002269271.1|	204	4e-52	PREDICTED: pleckstrin homology domain-containing protein 1 [Vitis vinifera]
1513	(AAC)5	15	208	222	ATCAATCATCTAGTGGCGGC	60.066	20	GTTCCGGTCCAGAGAGATGA	60.199	20	214	130	343	gi|15238363|ref|NP_201321.1|	126	5e-28	VQ motif-containing protein [Arabidopsis thaliana] >gi|44917435|gb|AAS49042.1| At5g65170 [Arabidopsis thaliana] >gi|46931270|gb|AAT06439.1| At5g65170 [Arabidopsis thaliana] >gi|332010630|gb|AED98013.1| VQ motif-containing protein [Arabidopsis thaliana]
1514	(AC)8	16	76	91	CACTTCTAGGGCTCCGTTTG	59.869	20	TGGATCTTTTAAGGCGTTCG	60.202	20	240	36	275	gi|225445330|ref|XP_002284775.1|	506	1e-142	PREDICTED: syntaxin-32 [Vitis vinifera]
1515	(CAT)7	21	1158	1178	ATCTGCCTCCTGATCCTGAA	59.761	20	TTGAAGATCCATCACCGACA	60.048	20	237	1005	1241	gi|225460674|ref|XP_002266272.1|	536	1e-151	PREDICTED: uncharacterized protein LOC100259010 [Vitis vinifera]
1516	(ACA)5	15	287	301	TCACCATCAGCACACCATTT	59.967	20	GGTGGATGATGGATCAAAGG	60.135	20	134	240	373	gi|359482223|ref|XP_003632735.1|	388	1e-106	PREDICTED: uncharacterized protein At5g39865-like [Vitis vinifera]
1517	(GAT)5	15	556	570	CCTTTGATCCATCATCCACC	60.135	20	TGGGTTGCTTTCCATTTAGC	60.074	20	250	354	603	gi|124360195|gb|ABN08208.1|	301	1e-80	Remorin, C-terminal region [Medicago truncatula]
1518	(TCC)5	15	74	88	ACAATGCACCACCACACAAC	60.343	20	GGAGAATGAGCAGCCTTCAC	59.957	20	246	48	293	gi|359491024|ref|XP_003634206.1|	198	2e-50	PREDICTED: thaumatin-like protein-like [Vitis vinifera]
1519	(AGA)5	15	418	432	CCAAGACGGAGAAGAAGACG	59.982	20	GCCAGGGTCGACATATCCTA	59.917	20	154	384	537	gi|225432175|ref|XP_002274968.1|	1136	0	PREDICTED: uncharacterized protein LOC100247647 [Vitis vinifera]
1520	(ATAGA)4	20	57	76	AAATCACGGATCCCCTTCTT	59.766	20	TTATCATCTTGGGGAGTGGC	59.894	20	158	4	161	gi|356549538|ref|XP_003543150.1|	425	1e-118	PREDICTED: uncharacterized protein LOC100816142 [Glycine max]
1521	(TTC)5	15	33	47	AAGGTCGAGAATGGGAGGAC	60.456	20	TAGTTGAAGCTTTGCGGGAT	59.845	20	241	4	244	gi|359473854|ref|XP_002269010.2|	282	6e-75	PREDICTED: hsp70 nucleotide exchange factor FES1 [Vitis vinifera]
1522	(CAA)5	15	32	46	CACACAAAAACACACACACTTTG	59.105	23	TGGGTGACGACCAACTAACA	60.001	20	201	3	203	gi|331703952|gb|AED89987.1|	87.8	4e-17	PSL2 [Solanum chacoense x Solanum tuberosum]
1523	(TTG)6	18	67	84	CCAAGAAGATGCCGGATAAA	60.031	20	GCGGGAGGAAGTGATTTACA	60.074	20	215	19	233	--	--	--	--
1524	(ACT)5	15	254	268	TTAATGGCTCAGATGGGTGA	59.075	20	CAGCCATGATTGGTTGTTGA	60.517	20	214	169	382	gi|351724991|ref|NP_001236565.1|	138	5e-32	bZIP transcription factor ATB2 [Glycine max] >gi|22597162|gb|AAN03468.1| bZIP transcription factor ATB2 [Glycine max]
1525	(GGT)5	15	532	546	GAGCCACCTACTTCTCCACG	59.867	20	TGCTAGAAAACCGTGTCCCT	59.734	20	150	427	576	gi|356517478|ref|XP_003527414.1|	541	1e-152	PREDICTED: dnaJ homolog subfamily B member 13-like isoform 1 [Glycine max]
1526	(GCT)5	15	786	800	TCAGCTTAAAGGTCTGGGGA	59.807	20	GCTGGGACTGTCACTAAGACG	59.922	21	264	561	824	gi|359496051|ref|XP_002284565.2|	213	3e-54	PREDICTED: uncharacterized protein LOC100255501 [Vitis vinifera]
1527	(TCA)6	18	168	185	AGCGTTTGGCTCTCATCACT	60.02	20	TTCATCACTCGCCACATCAT	60.08	20	158	129	286	gi|225430133|ref|XP_002284708.1|	117	2e-25	PREDICTED: uncharacterized protein LOC100264664 [Vitis vinifera]
1528	(ATA)6	18	122	139	AAAAAGAAGAAATGGCGCAC	59.343	20	CTCAGCCCTCGTGTCCTTAC	59.867	20	194	28	221	gi|357510817|ref|XP_003625697.1|	96.7	5e-19	PREDICTED: uncharacterized protein LOC100249350 [Vitis vinifera]
1529	(TC)7	14	27	40	CTCCCTCCTCAACACACTCA	58.803	20	GATTGATGTCCAAATGGATGG	60.006	21	173	3	175	gi|225429544|ref|XP_002279406.1|	87	3e-16	PREDICTED: uncharacterized protein LOC100249297 [Vitis vinifera]
1530	(CAG)6cttctcaagaaaagttaattggttgaataaaactcaagtcca(AAG)5	75	67	141	CCTTCCGGCAATAAATTCAA	59.901	20	TATCCACCTCCACCTCCAAC	59.779	20	132	42	173	gi|115450203|ref|NP_001048702.1|	142	8e-33	Os03g0108600 [Oryza sativa Japonica Group] >gi|113547173|dbj|BAF10616.1| Os03g0108600 [Oryza sativa Japonica Group]
1531	(CA)7	14	143	156	CTACCCACCAAAAGCCGTTA	59.99	20	GTTGGGTGAGTGAGGGTTTG	60.399	20	185	30	214	gi|133711722|gb|ABO36543.1|	855	0	plastid enolase [Helianthus annuus]
1532	(CCTT)4	16	165	180	AAGCACCATCACAACATCCA	59.967	20	ACTATGGCTCCGGTTGACAC	59.997	20	176	70	245	gi|350537659|ref|NP_001234047.1|	840	0	COP1 homolog [Solanum lycopersicum] >gi|4090943|gb|AAC98912.1| COP1 homolog [Solanum lycopersicum]
1533	(TGG)6	18	543	560	CTTTTGAGCAGGGATCTTCG	59.948	20	AACGGATCAGAAACAGCAGC	60.406	20	128	498	625	gi|356548672|ref|XP_003542724.1|	337	1e-91	PREDICTED: protein DEHYDRATION-INDUCED 19-like [Glycine max]
1534	(AC)7	14	80	93	AAGCTGGTTACAAGTCAAACACA	58.872	23	CAATAAAATCTGCCCCCAAA	59.767	20	157	24	180	gi|225458583|ref|XP_002284625.1|	541	1e-153	PREDICTED: uncharacterized protein LOC100243704 [Vitis vinifera]
1535	(TGA)5	15	237	251	AACTCATGGCGATACACCGT	60.406	20	ATCATCCCACCACTAATCGG	59.629	20	244	70	313	gi|356517438|ref|XP_003527394.1|	97.8	4e-20	PREDICTED: DUF246 domain-containing protein At1g04910-like [Glycine max]
1536	(AT)6	12	93	104	TCCAAGCCAAATCCTTTTTG	60.046	20	GCACCATCTTTGGCTCTAGG	59.836	20	217	34	250	gi|225425930|ref|XP_002272699.1|	376	1e-103	PREDICTED: uncharacterized protein LOC100240870 [Vitis vinifera]
1537	(AAAT)4	16	44	59	TTGGCTTGTTTGCTACTCCA	59.464	20	ATGTTACTGCCCCCTCTTGA	59.55	20	279	15	293	gi|356569261|ref|XP_003552822.1|	468	1e-131	PREDICTED: uncharacterized protein LOC100818900 [Glycine max]
1538	(GAT)6	18	141	158	CGAAAGCCTCGTTCTTTCAC	59.993	20	TCTTAATACACTTGCGGGGC	60.096	20	224	93	316	gi|359484139|ref|XP_002267403.2|	229	3e-59	PREDICTED: uncharacterized ATP-dependent helicase C23E6.02-like [Vitis vinifera]
1539	(GCC)5	15	211	225	CAAGAAAGACCTCGCCAAAG	59.986	20	GAGATCGGTGATGGGTGTGT	60.818	20	145	152	296	gi|302828406|ref|XP_002945770.1|	72.8	1e-12	pathogenesis-related protein 1-like protein [Volvox carteri f. nagariensis] >gi|300268585|gb|EFJ52765.1| pathogenesis-related protein 1-like protein [Volvox carteri f. nagariensis]
1540	(CAA)5	15	104	118	GGCAGTGTACACACCCACCT	60.905	20	TCAATGTTGTCCACGTCGTT	60.008	20	254	69	322	gi|334187842|ref|NP_001190367.1|	94	8e-19	MORN (Membrane Occupation and Recognition Nexus) repeat-containing protein [Arabidopsis thaliana] >gi|332005674|gb|AED93057.1| MORN (Membrane Occupation and Recognition Nexus) repeat-containing protein [Arabidopsis thaliana]
1541	(TTTGC)5	25	101	125	GGGTGTTGAGTGGCTATTGG	60.375	20	TCCAAGATTTCCTGCTTGCT	59.955	20	229	51	279	gi|225445525|ref|XP_002285241.1|	171	1e-41	PREDICTED: uncharacterized protein LOC100245670 [Vitis vinifera]
1542	(GAA)5	15	47	61	TGTTTGGGAACCACCGATAC	60.615	20	GCGAACCAAAAAGGATGGTA	59.938	20	160	7	166	gi|359488002|ref|XP_002263591.2|	70.5	1e-14	PREDICTED: myosin-H heavy chain-like [Vitis vinifera]
1543	(AAT)6	18	117	134	TTTCAACGATCCAAATCTCG	58.695	20	CCCATGTTGTGGAGGGTATC	60.05	20	265	50	314	gi|225436210|ref|XP_002268577.1|	266	5e-70	PREDICTED: uncharacterized protein LOC100267691 [Vitis vinifera]
1544	(ATG)5	15	499	513	ACCTCCAACAATCTGCCAAC	59.973	20	ATATACCCATCAGGCCCTCC	60.003	20	260	450	709	gi|77744913|gb|ABB02410.1|	439	1e-122	chloroplast lipocalin [Solanum tuberosum]
1545	(AC)7	14	68	81	TGACAAAGCATCATCACATGC	60.692	21	TCAGGGTTTCGATTTTCACC	59.91	20	203	14	216	gi|351724749|ref|NP_001237836.1|	143	7e-34	uncharacterized protein LOC100499911 [Glycine max]
1546	(CAA)5	15	864	878	CTGACCCTTTTAGGGCCTTC	60.068	20	GATGCGTAAATGGAGGAGGA	60.036	20	135	798	932	gi|15218781|ref|NP_176748.1|	82	4e-15	uncharacterized protein [Arabidopsis thaliana] >gi|332196295|gb|AEE34416.1| uncharacterized protein [Arabidopsis thaliana]
1547	(TCT)6	18	561	578	TACCAACGCGATTCCTCTTC	60.214	20	GTTGTTCCTCGGACCTTGAA	60.088	20	238	407	644	gi|225455149|ref|XP_002269623.1|	432	1e-120	PREDICTED: uncharacterized protein LOC100245198 [Vitis vinifera]
1548	(TCC)5	15	134	148	CCTCCTTGACATTCCTTCCA	60.042	20	ATCAACGGTTGTGATTGGGT	60.096	20	260	104	363	gi|359473738|ref|XP_002272591.2|	244	1e-63	PREDICTED: LOW QUALITY PROTEIN: probable glycosyltransferase At5g25310-like [Vitis vinifera]
1549	(TAGT)5	20	36	55	TCGTCGGTAGAAATGCAACA	60.257	20	CATTCTCCTGAGCATAAACGG	59.716	21	173	11	183	gi|357507739|ref|XP_003624158.1|	410	1e-113	Transmembrane protein [Medicago truncatula] >gi|355499173|gb|AES80376.1| Transmembrane protein [Medicago truncatula]
1550	(AAG)5ctgatgat(GAA)5	38	401	438	TGATGCAAGAAATGGGACAA	60.049	20	TTCGAGCTCCATGACCTTCT	59.95	20	245	335	579	gi|359494366|ref|XP_002265221.2|	170	1e-40	PREDICTED: uncharacterized protein LOC100263414 [Vitis vinifera]
1551	(AC)7	14	107	120	ACAAACCTAACCCAATCCCC	59.919	20	TCTTTTATTCCCATCGCGTC	60.038	20	279	14	292	gi|225464928|ref|XP_002275011.1|	233	1e-60	PREDICTED: eukaryotic initiation factor 4A-3-like [Vitis vinifera]
1552	(CAC)5	15	268	282	CACCTTAACAACATGCGACG	60.172	20	CAGAGGGTGTTGATGGTGTG	59.997	20	194	115	308	gi|359477137|ref|XP_002271531.2|	143	7e-34	PREDICTED: uncharacterized protein LOC100248329 [Vitis vinifera]
1553	(TC)6	12	100	111	GGGACTTGTGTTCCTATGTTCTG	59.914	23	TGAGGATGTGGGTTGGATCT	60.326	20	253	18	270	gi|224078846|ref|XP_002305651.1|	172	4e-42	f-box family protein [Populus trichocarpa] >gi|222848615|gb|EEE86162.1| f-box family protein [Populus trichocarpa]
1554	(GAAG)4cagggcagaaaatgatgccgaatagtaataacatgaat(CAG)5	69	132	200	AAGAATTGATTGACGCGGAG	60.214	20	CTGAAACATGGGATTTTGGG	60.162	20	279	104	382	gi|356553962|ref|XP_003545319.1|	174	4e-42	PREDICTED: uncharacterized protein LOC100786384 [Glycine max]
1555	(ATC)6	18	173	190	AACTCCAAGCCAACCAAATG	59.971	20	TGGGGCTTTAGCGTATTTTG	60.089	20	236	21	256	gi|356506375|ref|XP_003521959.1|	98.2	3e-20	PREDICTED: uncharacterized protein LOC100791269 [Glycine max]
1556	(ACC)5	15	80	94	ACATGAAGAGACACCGTCCC	59.969	20	GTCCATTTGAGGGGTGTTTG	60.21	20	139	38	176	gi|225459615|ref|XP_002285873.1|	103	1e-21	PREDICTED: N-glycosylase/DNA lyase [Vitis vinifera]
1557	(CAA)5	15	265	279	TTACCATTTTGCCTTCCGAC	59.938	20	AACGCCATTTTGTGAAAAGC	60.117	20	182	217	398	gi|225441411|ref|XP_002278675.1|	241	2e-62	PREDICTED: uncharacterized protein LOC100265807 [Vitis vinifera]
1558	(CAC)5	15	133	147	TGGAAGAAATCCCATCTCCA	60.395	20	GGTGTTGATGGTGGTGTTTG	59.701	20	100	71	170	gi|356544050|ref|XP_003540468.1|	224	1e-57	PREDICTED: uncharacterized protein LOC100527689 [Glycine max]
1559	(GT)8	16	51	66	CCTCCACAAGTTGTTGCTGA	59.873	20	ACCACCACCCACAGGACTAA	60.275	20	264	0	263	gi|225453762|ref|XP_002274443.1|	536	1e-151	PREDICTED: protein-ribulosamine 3-kinase, chloroplastic [Vitis vinifera]
1560	(TCA)6	18	141	158	AACCCCCAAATTCAAATTCA	59.111	20	CATGAAGAGCCATACGAGCA	59.972	20	275	67	341	gi|357476337|ref|XP_003608454.1|	405	1e-112	Aspartic proteinase nepenthesin-1 [Medicago truncatula] >gi|355509509|gb|AES90651.1| Aspartic proteinase nepenthesin-1 [Medicago truncatula]
1561	(TC)6tgttg(CA)6	29	93	121	TCCACATACTCATCCCAGCC	60.893	20	GGGAGGACTTGGTGCAGATA	60.073	20	234	58	291	gi|356513894|ref|XP_003525643.1|	390	1e-107	PREDICTED: uncharacterized protein LOC100800469 [Glycine max]
1562	(ACC)5	15	92	106	AGACCACCATCACCACCAAT	60.096	20	AAACGAAGGCATGGAGAATG	60.074	20	231	34	264	gi|225461564|ref|XP_002282834.1|	280	3e-74	PREDICTED: uncharacterized protein LOC100267434 [Vitis vinifera]
1563	(TCC)5	15	63	77	ATTTGCGCCAGATTATCCAC	59.929	20	GGAACGGTTCTTTGTTTCCA	59.948	20	164	17	180	gi|359492702|ref|XP_002280904.2|	595	1e-169	PREDICTED: GTPase obg-like [Vitis vinifera]
1564	(ATC)6	18	103	120	AAAAGCTTTGAAGAACCGCC	60.721	20	GCTTTCCCTTAGACTTGGGC	60.208	20	254	56	309	gi|356504541|ref|XP_003521054.1|	458	1e-128	PREDICTED: actin-related protein 4-like [Glycine max]
1565	(TGA)5	15	263	277	CTAATGCTGCTGCCCCTAAG	59.996	20	CACCATCCGGCTTGTTAGTT	59.993	20	225	171	395	gi|359477348|ref|XP_002278432.2|	744	0	PREDICTED: uncharacterized protein LOC100247619 [Vitis vinifera]
1566	(AC)9	18	67	84	CTCCCCCTTCTCTCTTTGCT	59.95	20	CAGCATCCATCACACAAACC	59.967	20	168	14	181	gi|225454724|ref|XP_002272488.1|	421	1e-116	PREDICTED: dihydroflavonol-4-reductase isoform 2 [Vitis vinifera] >gi|225454726|ref|XP_002272449.1| PREDICTED: dihydroflavonol-4-reductase isoform 1 [Vitis vinifera]
1567	(TTCA)4	16	51	66	CCTCAATCGGTGCTCTCTCT	59.555	20	TAACCTTTGCTTTCATCGCC	60.209	20	189	24	212	gi|297811259|ref|XP_002873513.1|	107	2e-22	CID5/IPD1 [Arabidopsis lyrata subsp. lyrata] >gi|297319350|gb|EFH49772.1| CID5/IPD1 [Arabidopsis lyrata subsp. lyrata]
1568	(CCA)5	15	361	375	TGCCAATAGCCCTTATCCTG	60.053	20	CTCAACCGAATGATGTGGTG	59.96	20	208	257	464	gi|356522550|ref|XP_003529909.1|	314	5e-84	PREDICTED: uncharacterized protein LOC100805117 [Glycine max]
1569	(AAC)6	18	140	157	AACGGGCCCTAGCTACTGAT	60.117	20	TTTTTGAACTTGGGTTTGCC	59.953	20	244	1	244	gi|21322711|emb|CAD22154.1|	373	1e-102	pherophorin-dz1 protein [Volvox carteri f. nagariensis]
1570	(AAG)7	21	619	639	CGAGCAGAAACCAGAAGAGG	60.126	20	CATCAAAGTCCCACCGATCT	59.927	20	218	572	789	gi|225452288|ref|XP_002271099.1|	278	9e-74	PREDICTED: uncharacterized protein LOC100262754 [Vitis vinifera]
1571	(GGT)6	18	917	934	CAGACGCCAATGACTCTCAA	59.984	20	GCCACCGGCTATATCTCAAC	59.556	20	120	845	964	gi|225457805|ref|XP_002265920.1|	442	1e-123	PREDICTED: transcriptional corepressor SEUSS-like [Vitis vinifera]
1572	(GGT)6	18	231	248	GAGGTGGGTGTGCTATGGAT	59.81	20	GCCACCGGCTATATCTCAAC	59.556	20	275	4	278	gi|125564307|gb|EAZ09687.1|	33.9	1e-08	hypothetical protein OsI_31969 [Oryza sativa Indica Group]
1573	(AGC)6	18	98	115	TGTTCCACCAAGCGTTACTG	59.758	20	ACCTTACAATCGCTTCACGC	60.278	20	104	50	153	gi|224140067|ref|XP_002323408.1|	50.4	8e-06	predicted protein [Populus trichocarpa] >gi|222868038|gb|EEF05169.1| predicted protein [Populus trichocarpa]
1574	(ACA)5	15	68	82	CAAAACTCAACTTCCCCGAA	60.081	20	GGTTGAATGCGGTGTTAGGT	59.859	20	189	30	218	gi|359493145|ref|XP_002264797.2|	73.6	9e-13	PREDICTED: uncharacterized protein LOC100262406 [Vitis vinifera]
1575	(TC)9tgc(CA)7atgccaacttaaacaaaccaatcaatggacaccacccaacagccaccacaccg(CAC)5	103	43	145	TCACACAAACACACACAAAAACA	59.998	23	TTAAGGAGGTTGGTGGGTTG	59.824	20	234	6	239	gi|359493628|ref|XP_002282849.2|	150	3e-35	PREDICTED: uncharacterized protein LOC100257171 [Vitis vinifera]
1576	(GTT)5	15	158	172	GAAAGCTCCTCTGTGGTTGG	59.844	20	CAACATCCGCATCATTTCAC	59.931	20	165	57	221	gi|356568455|ref|XP_003552426.1|	129	2e-29	PREDICTED: RING-H2 finger protein ATL68-like [Glycine max]
1577	(CAC)6	18	61	78	CCCATTAAGAAGAGCCTCCC	60.032	20	GTCTGTGTGGTGGTTGTTGG	59.89	20	106	21	126	gi|357491947|ref|XP_003616261.1|	68.9	2e-11	Pentatricopeptide repeat-containing protein [Medicago truncatula] >gi|355517596|gb|AES99219.1| Pentatricopeptide repeat-containing protein [Medicago truncatula]
1578	(AC)8	16	83	98	GTCATCCTCACCGGACAATC	60.335	20	CCTCCACGCCATTCATAAGT	59.955	20	119	31	149	gi|359487636|ref|XP_002279490.2|	1008	0	PREDICTED: translation initiation factor IF-2-like [Vitis vinifera]
1579	(AAC)5	15	128	142	CACCCTCAAATCCAACCAAG	60.345	20	ATTTGATTGAAGGGTCGTGG	59.79	20	222	83	304	gi|225440015|ref|XP_002281865.1|	76.3	1e-13	PREDICTED: uncharacterized protein LOC100258485 [Vitis vinifera]
1580	(ACC)6	18	930	947	AAAGCGAACCGGAAGAAAAT	60.075	20	AGAGGTTGTGGAGGTGATGG	59.962	20	184	850	1033	gi|359491311|ref|XP_002281720.2|	488	1e-137	PREDICTED: formin-like protein 6-like [Vitis vinifera]
1581	(ATC)6	18	256	273	TCCACCACCACAATCATCAC	60.23	20	AAAGACTTGGGGTGCAACAG	60.149	20	203	213	415	gi|359487774|ref|XP_002281127.2|	75.5	5e-13	PREDICTED: kinesin-related protein 3-like [Vitis vinifera]
1582	(CT)6	12	35	46	CAAACACCCACTCCATATATTTGAT	60.239	25	CCATGTCAAGAACCATGCTG	60.112	20	215	0	214	gi|225423895|ref|XP_002281709.1|	436	1e-121	PREDICTED: AP2/ERF and B3 domain-containing transcription repressor TEM1-like [Vitis vinifera]
1583	(TCA)5	15	268	282	CAAATCCGCTCCAATGAAAT	59.901	20	TAACACCAGGCAATCCATCA	59.924	20	218	215	432	gi|225438408|ref|XP_002275766.1|	356	7e-97	PREDICTED: auxilin-related protein 2-like [Vitis vinifera]
1584	(ACA)7	21	244	264	CCTCCTCAAAACGACCATGT	59.966	20	CGTCCCCATTACAATATCCG	60.031	20	263	211	473	gi|225437366|ref|XP_002268658.1|	221	1e-56	PREDICTED: uncharacterized protein LOC100241933 [Vitis vinifera]
1585	(GAT)5	15	123	137	GAAGGCCCTGATCAAACAAA	60.051	20	TGTGCGTGAAGCTGTTTACC	59.911	20	215	96	310	gi|359482590|ref|XP_002284545.2|	57.4	6e-08	PREDICTED: pentatricopeptide repeat-containing protein At2g27610-like [Vitis vinifera]
1586	(ACA)5	15	230	244	CAGCTTCACCAACCACAGAA	59.873	20	TCCAGCTTGTTCTCCGTCTT	59.989	20	172	145	316	gi|357514445|ref|XP_003627511.1|	170	3e-41	Homeobox-leucine zipper protein ATHB-7 [Medicago truncatula] >gi|355521533|gb|AET01987.1| Homeobox-leucine zipper protein ATHB-7 [Medicago truncatula]
1587	(CAC)7	21	270	290	AACCACCCACACTTCACACA	59.89	20	GCCAAAGGCAAGTTAGCAAG	60.018	20	249	120	368	gi|225428564|ref|XP_002281077.1|	785	0	PREDICTED: cytochrome c biogenesis protein CCS1, chloroplastic [Vitis vinifera]
1588	(CAC)7	21	270	290	CCAGGTTCAGCACCATCTTT	60.111	20	TCTCGGCTGTGGTAAGGTCT	59.867	20	134	226	359	gi|302843405|ref|XP_002953244.1|	51.6	4e-06	pathogenesis-related genes transcriptional activator [Volvox carteri f. nagariensis] >gi|300261341|gb|EFJ45554.1| pathogenesis-related genes transcriptional activator [Volvox carteri f. nagariensis]
1589	(AC)6	12	75	86	CACAACACCCCCTATCCTTG	60.224	20	ATGCTAGCTTTGCTGCCATT	60.01	20	175	29	203	gi|225456828|ref|XP_002278591.1|	538	1e-152	PREDICTED: abhydrolase domain-containing protein FAM108C1-like [Vitis vinifera]
1590	(GAT)5	15	241	255	GCAGACGAAGATGATGCAGA	60.104	20	TTCTCTTTATACGCGGTGGC	60.23	20	193	144	336	gi|8096269|dbj|BAA95789.1|	70.5	1e-11	KED [Nicotiana tabacum]
1591	(GTG)5	15	268	282	AGAAGATGGTGGTGGTGAGG	59.962	20	GGAGGAGAGTGACCCATGAA	60.048	20	111	205	315	gi|359496111|ref|XP_002270146.2|	437	1e-121	PREDICTED: SNF1-related protein kinase regulatory subunit beta-2-like [Vitis vinifera]
1592	(CTTC)4	16	51	66	CAAACACAAACACATCCTTAAACTT	58.647	25	AGGGTTTGGGAATGGATAGG	60.011	20	279	0	278	gi|356572673|ref|XP_003554491.1|	591	1e-167	PREDICTED: NPL4-like protein 1-like [Glycine max]
1593	(TCC)5	15	1052	1066	AGACTCCTCCTTCCAAAGGC	59.817	20	CAACATCTGCGGGTTTCTTT	60.11	20	279	923	1201	gi|225425322|ref|XP_002273940.1|	182	7e-45	PREDICTED: uncharacterized protein LOC100255664 [Vitis vinifera]
1594	(GGC)5	15	725	739	CAATGCCTAGCTGAGGGAAA	60.344	20	ATGAACCCCAGTCAATCTCG	59.927	20	244	668	911	gi|358008884|gb|AET99101.1|	263	5e-69	dehydration-responsive element-binding protein DREB4 [Solanum tuberosum]
1595	(AGA)7	21	279	299	TGGAATCCAATTGGGAGAAA	60.244	20	AACAGAAAACTTCGCCCTCA	59.853	20	179	208	386	--	--	--	--
1596	(TTGA)4	16	140	155	CCCTTTTGAAGGAGAGGTTTT	58.745	21	GTTTTCCCTCCCTTCGTTGT	60.34	20	167	37	203	gi|225456620|ref|XP_002269071.1|	684	0	PREDICTED: uncharacterized protein LOC100251842 isoform 1 [Vitis vinifera]
1597	(CA)7	14	97	110	TCACTCTCACCCAAACCCTC	60.088	20	TCCATTTCGGTTTCTTCGTC	60.051	20	144	56	199	gi|357440891|ref|XP_003590723.1|	104	5e-22	Polyadenylate-binding protein [Medicago truncatula] >gi|355479771|gb|AES60974.1| Polyadenylate-binding protein [Medicago truncatula]
1598	(AAAT)4	16	116	131	ACCGTAAACCACCACACCAT	60.012	20	TTGGGCTTCTTCTTCTTCCA	59.926	20	113	51	163	gi|225448570|ref|XP_002273943.1|	739	0	PREDICTED: sorting nexin-2 [Vitis vinifera]
1599	(ATGGGA)5	30	815	844	GCTGATGTTGTCGTCATGCT	59.87	20	TCAAGACTCCCCCTCACATC	60.048	20	251	789	1039	gi|225428380|ref|XP_002283529.1|	380	1e-104	PREDICTED: SUMO-activating enzyme subunit 2-like [Vitis vinifera]
1600	(GCT)5	15	1589	1603	CATCAAAGCAACAAGAGGCA	59.988	20	CCTGTAGTGACACGAACCGA	59.745	20	175	1460	1634	gi|359486687|ref|XP_002265345.2|	480	1e-134	PREDICTED: NAC domain-containing protein 78-like [Vitis vinifera]
1601	(AAACAA)4aaccaccaaacataagaccaa(CAC)5	60	50	109	CATCATCAACATCAGTCTCAAACA	60.037	24	AGCATAGGGTATGCCTGTGG	59.978	20	236	16	251	gi|15289760|dbj|BAB63464.1|	851	0	calcium dependent protein kinase [Solanum tuberosum]
1602	(CA)10	20	120	139	ACACCACTGTCCTCGATTCC	59.969	20	CCGTTCTCCAGCCATCATAC	60.483	20	247	86	332	gi|356564984|ref|XP_003550725.1|	703	0	PREDICTED: protein MODIFIER OF SNC1 1-like [Glycine max]
1603	(GTG)5	15	315	329	TGATGAGGATGGGAATTGGT	60.135	20	CCAAGCTTCAAACTTTTCGC	59.996	20	139	243	381	gi|225445678|ref|XP_002267030.1|	571	1e-161	PREDICTED: chloroplast envelope membrane protein [Vitis vinifera]
1604	(AAC)5	15	167	181	AAAATCATCAATGGCGTTCC	59.768	20	CTGCGCCTTGTTGTCTCATA	60.011	20	179	141	319	gi|359492084|ref|XP_002284740.2|	383	1e-105	PREDICTED: uncharacterized protein LOC100254082 [Vitis vinifera]
1605	(CT)9	18	34	51	TTCTTTACCTTCCTCTCTACAAGTGTC	59.797	27	ATGGAACGCCATTGATGATT	60.163	20	159	4	162	gi|3116212|dbj|BAA25921.1|	147	1e-34	NTH23 [Nicotiana tabacum]
1606	(GGT)6	18	440	457	TATGAGACAACAAGGCGCAG	60.011	20	CCTAGCTCACCACCACCATT	59.989	20	267	300	566	gi|359494464|ref|XP_002266884.2|	726	0	PREDICTED: translation initiation factor eIF-2B subunit gamma [Vitis vinifera]
1607	(AC)6cacttttgtttctttctttctttatcccaacccaacaacacaaaacaaacaa(AC)6	76	32	107	TCCATCTCCAATCCAACACA	59.893	20	AAAGGGTGGATTTTGGTGGT	60.455	20	261	7	267	gi|225443916|ref|XP_002278480.1|	367	1e-100	PREDICTED: F-box protein At5g46170 isoform 1 [Vitis vinifera] >gi|359483890|ref|XP_003633032.1| PREDICTED: F-box protein At5g46170 isoform 2 [Vitis vinifera]
1608	(ACC)5	15	240	254	TATCCCAACCCAACAACACA	59.667	20	GAGTCTGGGAGGTGGTCAAA	60.088	20	254	65	318	gi|225424633|ref|XP_002282325.1|	552	1e-156	PREDICTED: uncharacterized protein LOC100245809 [Vitis vinifera]
1609	(AAC)6	18	322	339	TAGCGATGGAGTTCATGTGG	59.673	20	TGTGGTGGCAAGATTGTTGT	60.008	20	173	205	377	gi|357467663|ref|XP_003604116.1|	397	1e-109	StAR-related lipid transfer protein [Medicago truncatula] >gi|355505171|gb|AES86313.1| StAR-related lipid transfer protein [Medicago truncatula]
1610	(GGT)5	15	1135	1149	CGATATGTCAAGCCAGCTCA	59.972	20	TCACCACCATTTGCATTTGT	59.823	20	268	1026	1293	gi|225430884|ref|XP_002269670.1|	696	0	PREDICTED: BEL1-like homeodomain protein 4-like [Vitis vinifera]
1611	(TCA)5	15	564	578	AGCTCAAGCCATGCAACTTT	60.022	20	ACACTACCGCCGACACTTTC	60.179	20	264	503	766	gi|359481940|ref|XP_002264975.2|	585	1e-165	PREDICTED: uncharacterized protein LOC100248757 [Vitis vinifera]
1612	(CT)6	12	56	67	TTTTGACCATCTCCCAATCC	59.727	20	CCGTCGGTGAAGATGAGTTT	60.111	20	262	15	276	gi|357509871|ref|XP_003625224.1|	103	1e-21	TBCC domain-containing protein [Medicago truncatula] >gi|124360656|gb|ABN08645.1| Tubulin binding cofactor C [Medicago truncatula] >gi|355500239|gb|AES81442.1| TBCC domain-containing protein [Medicago truncatula]
1613	(TGA)5	15	126	140	TCGAAAAATGGGTTCAAAGC	60.053	20	CTTAGCTCCACCACCCACAT	59.989	20	181	69	249	gi|225435694|ref|XP_002283442.1|	166	2e-40	PREDICTED: non-specific lipid-transfer protein-like protein At2g13820-like [Vitis vinifera]
1614	(AAG)5	15	478	492	GTGTTGAAAATGGGAATGGG	60.029	20	TCTATTCCACCTCCCACCAG	59.92	20	203	385	587	gi|356516279|ref|XP_003526823.1|	1131	0	PREDICTED: uncharacterized protein sll1770-like [Glycine max]
1615	(CA)6	12	27	38	CACCCTCACACACCTAACCC	60.275	20	GAAATAGTCAACGGGACGGA	59.933	20	232	0	231	gi|225464848|ref|XP_002271636.1|	377	1e-103	PREDICTED: probable CCR4-associated factor 1 homolog 9-like [Vitis vinifera]
1616	(TGG)5	15	441	455	TGGTGGAGGAGGAATGGATA	60.272	20	CTGCTCGGTCATCTGTTGAA	59.984	20	274	395	668	gi|225437515|ref|XP_002275221.1|	521	1e-147	PREDICTED: dnaJ homolog subfamily B member 11 [Vitis vinifera]
1617	(GAA)6	18	248	265	CCCAACAGCAACAACAACTG	60.19	20	TTCTTGGAGGGTTTGATTGC	60.051	20	265	197	461	gi|14268476|emb|CAC39398.1|	179	6e-44	storekeeper protein [Solanum tuberosum]
1618	(TC)7	14	35	48	CCGTAGACAAACATTCGTTCC	59.485	21	TGAGGATGGTGTTGCTTTTG	59.691	20	191	6	196	gi|224114479|ref|XP_002332364.1|	136	3e-31	GRAS family transcription factor [Populus trichocarpa] >gi|222874681|gb|EEF11812.1| GRAS family transcription factor [Populus trichocarpa]
1619	(GGT)5	15	848	862	GGTTTGATTGGTGGCAGTCT	59.973	20	AGTGGGGTCTGCATAAAACG	59.993	20	195	694	888	gi|225447606|ref|XP_002272993.1|	317	2e-85	PREDICTED: uncharacterized protein LOC100246008 [Vitis vinifera]
1620	(CAC)5	15	480	494	TATGCAACAAGGGGTTTGGT	60.227	20	TCGTAGTGACGCCTCTTGTG	60.049	20	229	376	604	gi|225428971|ref|XP_002264302.1|	198	6e-50	PREDICTED: zinc finger protein ZAT10-like [Vitis vinifera]
1621	(AT)6	12	139	150	TTATCCCCCAAAATATCCGA	59.078	20	GTTTCCCTGTTGGTCTTCCA	59.943	20	269	57	325	gi|94466659|emb|CAJ44458.1|	166	2e-40	ALY protein [Nicotiana benthamiana]
1622	(ACA)6	18	188	205	CCTCCTATCCAACCACCAAA	59.784	20	CAGAAGGTGGTTTAGCAAGCA	60.426	21	266	58	323	gi|46102539|gb|AAS80320.1|	230	2e-59	thioredoxin protein [Nicotiana benthamiana]
1623	(ACTC)4	16	454	469	AGCCCAAAAGTTTAGCCCAT	59.966	20	ATACGGTGGGATGTACCCAA	59.933	20	182	408	589	--	--	--	--
1624	(GAA)7	21	56	76	TTCAAACCCACTGAACTCTGAA	59.751	22	CTCTCGCCTTGATCATCTCC	59.91	20	146	18	163	gi|359494850|ref|XP_003634854.1|	94.4	5e-19	PREDICTED: uncharacterized protein At4g22160-like [Vitis vinifera]
1625	(AC)10	20	43	62	CCCTTTCATTTGTTAGGGGC	60.664	20	AATTGCCGACACATGAATGA	59.931	20	207	10	216	gi|225443990|ref|XP_002280735.1|	2024	0	PREDICTED: DNA damage-binding protein 1 isoform 1 [Vitis vinifera]
1626	(GTCA)4	16	98	113	AAACCAACAACAAACACTTTGC	59.088	22	GCTTGTTTCTTGGGGGAAAT	60.299	20	218	1	218	gi|225435429|ref|XP_002285411.1|	516	1e-145	PREDICTED: uncharacterized protein LOC100267343 isoform 1 [Vitis vinifera]
1627	(GAA)5	15	603	617	ACCAACTCATCTCCAATGCC	59.934	20	CACAGGATCTTGCCATGAGA	59.787	20	258	488	745	gi|225445838|ref|XP_002277707.1|	152	8e-36	PREDICTED: uncharacterized protein LOC100267212 [Vitis vinifera]
1628	(GCA)5	15	633	647	AGGTATCGGCACAAAGTTGG	59.993	20	ACAAAATGGGCAAACTGTCC	59.836	20	188	508	695	gi|225432412|ref|XP_002276957.1|	568	1e-160	PREDICTED: uncharacterized protein LOC100244334 [Vitis vinifera]
1629	(AC)9	18	46	63	GAACAAGCATCATAACGGCA	59.694	20	AAATTGGGGGTGATGATGAA	59.991	20	111	6	116	gi|225439570|ref|XP_002264939.1|	102	7e-21	PREDICTED: uncharacterized protein LOC100263765 [Vitis vinifera]
1630	(CT)6	12	52	63	CCAACAAAATCTCAAATAAACACA	58.164	24	TTCTATGGCGCACAACTTCA	60.401	20	232	23	254	gi|319718157|gb|ADV59380.1|	485	1e-136	GAGA-binding transcriptional activator [Helianthus annuus]
1631	(TGATC)4	20	180	199	CGACATCGTTTCAATCAAATCA	60.866	22	TATCCGACTCCATCGTCACA	60.072	20	194	130	323	gi|42563757|ref|NP_187466.4|	97.1	7e-20	Clathrin, heavy chain [Arabidopsis thaliana] >gi|122223626|sp|Q0WLB5.1|CLAH2_ARATH RecName: Full=Clathrin heavy chain 2 >gi|332641123|gb|AEE74644.1| Clathrin, heavy chain [Arabidopsis thaliana]
1632	(TC)9	18	90	107	TGACATCCACATCCTCCTCC	60.902	20	TGGAAACAGTTGATGGGTTG	59.389	20	249	37	285	gi|363807078|ref|NP_001242587.1|	323	2e-87	uncharacterized protein LOC100777135 [Glycine max]
1633	(AC)6	12	91	102	ACACAACTCACCCCAACCAT	60.135	20	GATGTGGAGAGGGCTGTCAT	60.08	20	208	17	224	gi|359478048|ref|XP_002268601.2|	230	2e-59	PREDICTED: probable receptor protein kinase TMK1-like [Vitis vinifera]
1634	(ATG)5	15	142	156	GGTACAATGTAGTGAATGGGGG	60.352	22	GACCAGCAGCAACAGATTCA	59.992	20	164	70	233	gi|359489207|ref|XP_002273471.2|	778	0	PREDICTED: uncharacterized protein LOC100266818 isoform 1 [Vitis vinifera]
1635	(AC)6	12	197	208	TGGCACACGATGCAGTATAAA	60.148	21	GTCTCTGGGACCTGCCATAA	60.073	20	273	94	366	gi|225461209|ref|XP_002283286.1|	387	1e-106	PREDICTED: flavoprotein wrbA isoform 1 [Vitis vinifera]
1636	(CAA)6	18	208	225	TCCCTCATTCCCTCACTCTTT	60.059	21	AAAAAGTTGCCTGTGTTTGGA	59.64	21	274	2	275	gi|145332629|ref|NP_001078180.1|	50.4	8e-06	protein IDA-LIKE 4 [Arabidopsis thaliana] >gi|75120853|sp|Q6DUW6.1|IDL4_ARATH RecName: Full=Protein IDA-LIKE 4; Flags: Precursor >gi|49425320|gb|AAT66018.1| ida like-protein 4 [Arabidopsis thaliana] >gi|332642614|gb|AEE76135.1| protein IDA-LIKE 4 [Arabidopsis thaliana]
1637	(CT)9	18	55	72	TCCCTCATTCCCTCACTCTTT	60.059	21	AAAAAGTTGCCTGTGTTTGGA	59.64	21	274	2	275	gi|359481991|ref|XP_002277150.2|	114	3e-25	PREDICTED: uncharacterized protein LOC100242486 [Vitis vinifera]
1638	(AC)7	14	57	70	CTCACCTTCCCCTTTCTCCT	59.671	20	GTCTAGGCATGGGGTTGAGA	60.073	20	213	0	212	gi|357446269|ref|XP_003593412.1|	66.6	2e-10	Serine/threonine protein kinase [Medicago truncatula] >gi|355482460|gb|AES63663.1| Serine/threonine protein kinase [Medicago truncatula]
1639	(CCT)5	15	179	193	AAACACCTCTGCACAAACCC	60.012	20	GAAGAAGACGATGAGCCGAC	59.957	20	241	31	271	gi|350538715|ref|NP_001234356.1|	725	0	cullin 4 [Solanum lycopersicum] >gi|159895408|gb|ABX09988.1| cullin 4 [Solanum lycopersicum]
1640	(CAG)5	15	261	275	GGTTCTCAACCGGCAAAGTA	60.11	20	TCTCGTTTGCTTTTGCTTCA	59.729	20	180	137	316	gi|225464930|ref|XP_002275103.1|	86.7	1e-16	PREDICTED: uncharacterized protein At2g27730, mitochondrial isoform 3 [Vitis vinifera] >gi|225464932|ref|XP_002275077.1| PREDICTED: uncharacterized protein At2g27730, mitochondrial isoform 2 [Vitis vinifera] >gi|225464934|ref|XP_002275041.1| PREDICTED: uncharacterized protein At2g27730, mitochondrial isoform 1 [Vitis vinifera]
1641	(CTT)5	15	1189	1203	TGCTTCTGGGAAAACCTCAT	59.67	20	CTGCCACCAACCATACACTG	60.025	20	238	1036	1273	gi|225439544|ref|XP_002263634.1|	240	4e-62	PREDICTED: BRCA1-A complex subunit Abraxas [Vitis vinifera]
1642	(TCT)5	15	268	282	GTCAGATCATGGCTGCTTCA	59.95	20	CTCGTCCATTTTGTGTGGTG	60.001	20	230	112	341	gi|359480951|ref|XP_002264842.2|	649	0	PREDICTED: uncharacterized protein LOC100243295 isoform 1 [Vitis vinifera]
1643	(AATG)4	16	877	892	TCTTCTGGAGGAGGCAAAGA	60.065	20	TCCCCATTCAAAACCCAATA	59.988	20	220	852	1071	gi|225425930|ref|XP_002272699.1|	376	1e-103	PREDICTED: uncharacterized protein LOC100240870 [Vitis vinifera]
1644	(CAG)6	18	730	747	TGATTTTGGACAGGTGTGGA	59.935	20	GGCAAATAATTCCCAACCCT	60.02	20	153	644	796	gi|225462562|ref|XP_002268058.1|	306	6e-82	PREDICTED: transcription factor TCP7-like [Vitis vinifera]
1645	(TTC)5	15	1173	1187	TATTGGGTTTTGAATGGGGA	59.988	20	TACGTGTTCCACGGTTTCAA	60.004	20	193	1052	1244	gi|3695061|gb|AAC62625.1|	110	2e-23	rac GTPase activating protein 2 [Lotus japonicus]
1646	(TCT)5	15	114	128	TCCTGCATCATCTCATCCAA	60.161	20	GAAAGCTGGTCTGTTTGGGA	60.232	20	191	14	204	gi|225445998|ref|XP_002267263.1|	73.6	1e-12	PREDICTED: pentatricopeptide repeat-containing protein At2g18940 [Vitis vinifera]
1647	(ATC)5	15	48	62	CAAGAAGAAGATGTTGATGATGACA	60.528	25	GCAACTGCTTGTGCAGACAT	60.064	20	162	11	172	gi|21593559|gb|AAM65526.1|	443	1e-123	tryptophan synthase alpha chain [Arabidopsis thaliana]
1648	(AAT)5	15	45	59	CCCCCAAAAAGGTTTATCATC	59.537	21	ATCCTTGCTGACCAAAATCG	60.074	20	258	7	264	gi|225449545|ref|XP_002283725.1|	112	2e-24	PREDICTED: ribosomal RNA large subunit methyltransferase N [Vitis vinifera]
1649	(ACA)5	15	199	213	CATGCACATGGGGTTGAGTA	60.39	20	TGGCTGAATCACATCTTGGA	60.201	20	194	57	250	gi|359497179|ref|XP_002268276.2|	206	5e-52	PREDICTED: uncharacterized protein LOC100246521 [Vitis vinifera]
1650	(CAA)6	18	363	380	AAACTCATGCGTTAATCCCG	59.96	20	CTCGACTTCCTCTTCGGTTG	59.982	20	241	310	550	gi|15228231|ref|NP_190352.1|	93.2	9e-18	DNA binding protein [Arabidopsis thaliana] >gi|189303599|gb|ACD85799.1| At3g47680 [Arabidopsis thaliana] >gi|332644797|gb|AEE78318.1| DNA binding protein [Arabidopsis thaliana]
1651	(TGG)5	15	89	103	TTTTGCATGGTTGATTGAGC	59.67	20	AAAAATTGTCCCCCAGATCC	59.996	20	221	17	237	gi|302398829|gb|ADL36709.1|	276	4e-73	HD domain class transcription factor [Malus x domestica]
1652	(TCA)6	18	134	151	ATTTGAATGGCCAAGGTTCA	60.309	20	AAAGGTGCAACTGTTTTGGG	60.008	20	251	0	250	gi|375313028|gb|AFA51419.1|	490	1e-137	extracellular calcium sensing receptor [Schima superba]
1653	(AAG)5	15	938	952	AGCTTATGCTCGGCACCTTA	60.003	20	TGAACTGCCTTTTCCCCTTA	59.679	20	172	813	984	gi|55375985|gb|AAV50005.1|	65.5	2e-09	14-3-3 family protein [Malus x domestica]
1654	(AAC)6	18	115	132	CTCCCAAACCAAGAATGTCG	60.486	20	AGACGGTCAACGTCAGCTTT	59.914	20	172	88	259	gi|225456087|ref|XP_002281066.1|	350	3e-95	PREDICTED: pre-mRNA-splicing factor SPF27 homolog [Vitis vinifera]
1655	(CATC)5	20	74	93	AAAAATACTAGAGTAAAAACAAAGCCC	58.179	27	TATGTTTTCGAACGGTGGGT	60.227	20	121	17	137	gi|306922328|dbj|BAJ17664.1|	538	1e-152	FtsZ1 [Tagetes erecta]
1656	(ACC)5	15	174	188	AACAAACTCCGATTTGACGG	59.971	20	GAAACCGCATCACTTTGGAT	59.939	20	263	57	319	gi|225438458|ref|XP_002275101.1|	1843	0	PREDICTED: uncharacterized protein LOC100266278 [Vitis vinifera]
1657	(AGG)6	18	177	194	GGAATCAAGAGAACCCCACA	59.903	20	GTGATTTGCCAAGAGCACAA	59.847	20	263	149	411	gi|225429448|ref|XP_002277081.1|	366	1e-100	PREDICTED: uncharacterized protein LOC100260976 [Vitis vinifera]
1658	(GA)6	12	27	38	TTGAGAAAAACCACAAAGACGA	59.763	22	TGCTGTTAGTCGACTGTGCC	60.056	20	114	1	114	gi|225432556|ref|XP_002280928.1|	767	0	PREDICTED: NEDD8-activating enzyme E1 catalytic subunit [Vitis vinifera]
1659	(CCAA)4	16	87	102	TCACATAAGAACCATCATCATCAA	59.343	24	CAAAGGTGGGTATGGGTTTG	60.081	20	270	20	289	gi|359478005|ref|XP_002268633.2|	326	3e-88	PREDICTED: protein transport protein SEC23-like [Vitis vinifera]
1660	(CAG)5	15	998	1012	ACAAACCAGTGACCAGGGAG	60.002	20	CCTTGAAATTGTTGTTGGGG	60.198	20	186	864	1049	gi|359476366|ref|XP_003631826.1|	357	3e-97	PREDICTED: uncharacterized protein LOC100249280 isoform 2 [Vitis vinifera]
1661	(TC)6	12	33	44	CAAACCCACACAAACAACAAA	59.372	21	AAGCGAGACGTAAACGAGGA	60.015	20	234	3	236	gi|225441760|ref|XP_002283404.1|	74.7	4e-13	PREDICTED: uncharacterized protein LOC100252006 [Vitis vinifera]
1662	(GGT)5	15	706	720	CGCTGTATTCTATTGGCGGT	60.117	20	CCCATTGAAGCAAACCCTT	59.918	19	267	499	765	gi|359478798|ref|XP_002283658.2|	371	1e-102	PREDICTED: uncharacterized protein LOC100263945 [Vitis vinifera]
1663	(AC)6	12	166	177	CCCCCTCCTCAATATCATCA	59.703	20	TCACTAACGGCGAACAACAG	59.904	20	184	112	295	gi|359474146|ref|XP_002280252.2|	55.5	3e-07	PREDICTED: GTPase-activating protein gyp7-like isoform 3 [Vitis vinifera]
1664	(AAC)5	15	66	80	CCAAAACACAGACCAAACACA	59.495	21	TCTAGACCCAAAAGAAGCCG	59.448	20	227	13	239	gi|213990447|gb|ACJ60637.1|	196	1e-49	glutaredoxin S12 [Populus tremula x Populus tremuloides]
1665	(CAA)5	15	54	68	CCCCACAGTAAATCCTGCAT	59.813	20	ACCTTATTCGACACGCCATC	59.962	20	203	11	213	gi|357164731|ref|XP_003580148.1|	111	4e-24	PREDICTED: endoplasmic reticulum metallopeptidase 1-like [Brachypodium distachyon]
1666	(TCA)5	15	180	194	CGAGGACTTGCTCGGATTAC	59.836	20	ATTGCTCTGCAACCCAAAAC	60.118	20	167	59	225	gi|350538483|ref|NP_001234089.1|	590	1e-167	geranyl pyrophosphate synthase [Solanum lycopersicum] >gi|82659078|gb|ABB88703.1| geranyl pyrophosphate synthase [Solanum lycopersicum]
1667	(TGG)5	15	351	365	TTGCACACATGTTCCAGACC	60.58	20	ATTAGACCCACCCCAATTCC	59.881	20	240	252	491	gi|225455378|ref|XP_002272792.1|	163	3e-39	PREDICTED: ATP-dependent Clp protease ATP-binding subunit ClpX-like isoform 1 [Vitis vinifera]
1668	(ACC)5	15	38	52	CACTCACCGATCTCCGATCT	60.223	20	TTCTGCTCCTCGCACTTTTT	60.132	20	149	4	152	gi|79556423|ref|NP_179175.3|	429	1e-119	nodulation protein-like protein [Arabidopsis thaliana] >gi|40823013|gb|AAR92253.1| At2g15730 [Arabidopsis thaliana] >gi|45752690|gb|AAS76243.1| At2g15730 [Arabidopsis thaliana] >gi|330251339|gb|AEC06433.1| nodulation protein-like protein [Arabidopsis thaliana]
1669	(AAAT)4	16	37	52	TCTGCCTGCCTCTCTACTGG	60.69	20	AAAGCTCCGCCATTCCTAAT	60.061	20	193	14	206	gi|225443802|ref|XP_002266486.1|	316	3e-85	PREDICTED: protein SCAR3-like [Vitis vinifera]
1670	(ATA)6	18	208	225	CGCGTTGAGATACGAAATGA	59.833	20	AGGGAGTGCAGCTTCAATGT	59.874	20	264	161	424	gi|5853329|gb|AAD54424.1|AF182079_1	973	0	thiol protease [Matricaria chamomilla]
1671	(GAT)5	15	290	304	TATTGTATGTGTTCCCGCCA	59.809	20	CACCGTCCTCATCAAATTCC	60.317	20	161	183	343	gi|225457765|ref|XP_002264003.1|	319	4e-86	PREDICTED: uncharacterized protein LOC100266148 [Vitis vinifera]
1672	(CAA)5	15	68	82	TCAAATCAAATACCATAACATCATCA	59.542	26	TACGAGTAGAGCCCACGGAC	60.277	20	189	1	189	gi|356574315|ref|XP_003555294.1|	80.1	1e-14	PREDICTED: LOW QUALITY PROTEIN: probable beta-D-xylosidase 5-like [Glycine max]
1673	(TCT)6tcattagaacc(ATT)6	47	107	153	TGGGTTTGGCTTCATCAGTT	60.495	20	ATCTTGGGTGGATCGAGTTG	59.927	20	231	2	232	gi|225445867|ref|XP_002276114.1|	401	1e-111	PREDICTED: leucine aminopeptidase 2, chloroplastic isoform 1 [Vitis vinifera]
1674	(AC)6	12	60	71	ATTTCAAACCTCCCAAACCC	60.032	20	CCGATTAGTACTGGTCCCCA	59.807	20	105	30	134	gi|356571547|ref|XP_003553938.1|	124	4e-28	PREDICTED: uncharacterized protein LOC100795123 [Glycine max]
1675	(AGA)5	15	176	190	CCAATCCGCTGTTGACAAT	59.512	19	GTCTTAACGGTTTGGTCGGA	59.971	20	267	7	273	--	--	--	--
1676	(ACA)5	15	650	664	GGAACACGTCCGATTGAAGT	59.973	20	TTTGATGCATGCCTGTTCAT	60.08	20	185	551	735	gi|359479959|ref|XP_002271329.2|	203	4e-51	PREDICTED: flowering time control protein FCA-like [Vitis vinifera]
1677	(ACC)5	15	275	289	TTCTTCCCACTCTCCACCAC	60.088	20	GTGGTTTGTCGGATGTAGGG	60.232	20	280	247	526	gi|122169645|sp|Q0DLG0.1|FH14_ORYSJ	108	6e-23	RecName: Full=Formin-like protein 14; AltName: Full=OsFH14; Flags: Precursor
1678	(ACC)5	15	523	537	TCACCCTACCATCACCACAA	59.806	20	TGGTTGTGCATGGGACTAAA	59.964	20	280	335	614	gi|356510213|ref|XP_003523834.1|	130	8e-30	PREDICTED: DUF21 domain-containing protein At1g47330 [Glycine max]
1679	(CCA)5	15	110	124	ATCCTCCACCAACCCTTCTT	59.795	20	AGATGTTGGCCGGAAAAGTA	59.569	20	256	73	328	gi|225458503|ref|XP_002282254.1|	781	0	PREDICTED: uncharacterized protein LOC100247210 [Vitis vinifera]
1680	(AATA)4	16	64	79	TCCTGAAACTACAGCAATTAAATCA	59.262	25	CGTGTTGCCAAAGTAAGGGT	60.03	20	273	26	298	gi|225437326|ref|XP_002264522.1|	333	1e-102	PREDICTED: thiamin pyrophosphokinase 1 isoform 1 [Vitis vinifera]
1681	(CAAA)4	16	71	86	CAAACCGACCTCTCCACATT	59.966	20	AATAACGGCATGGTGGTTGT	60.118	20	124	17	140	gi|359494617|ref|XP_002265730.2|	77.4	6e-14	PREDICTED: nuclear-pore anchor-like [Vitis vinifera]
1682	(AAATC)4	20	120	139	TGCCAGCCAACCCTATTTTA	60.448	20	GCGAAACACCAGAGGAAGAG	59.989	20	271	72	342	gi|359483296|ref|XP_002265811.2|	1381	0	PREDICTED: pyrophosphate-energized membrane proton pump 3 [Vitis vinifera]
1683	(TGA)5	15	609	623	AGCCACCAACATCAAGGAAG	60.111	20	CTGCTGCTTCCACATTCAAA	59.988	20	176	527	702	gi|359484994|ref|XP_003633196.1|	258	9e-68	PREDICTED: general transcription factor IIE subunit 1-like [Vitis vinifera]
1684	(TA)6	12	701	712	TGAGGTCGGTGTAGTTGCTG	59.897	20	CCTGTAATACAACCAATCCTTGC	59.786	23	135	643	777	gi|357485855|ref|XP_003613215.1|	314	8e-85	Polygalacturonase [Medicago truncatula] >gi|355514550|gb|AES96173.1| Polygalacturonase [Medicago truncatula]
1685	(ACC)5	15	114	128	AAACCCACCGCCTTTTAATC	60.184	20	CAGGTGGTGGTAGAGGTGGT	59.876	20	272	23	294	gi|334188579|ref|NP_001190598.1|	79	5e-14	ZAP - like protein [Arabidopsis thaliana] >gi|332010270|gb|AED97653.1| ZAP - like protein [Arabidopsis thaliana]
1686	(ACC)5	15	73	87	TTGCATTTTCACGAATGGAG	59.664	20	ACCAGCATCGTTTACAAGGG	59.993	20	236	22	257	gi|225446853|ref|XP_002283729.1|	210	2e-53	PREDICTED: uncharacterized protein LOC100257403 [Vitis vinifera]
1687	(GTG)5	15	225	239	GGGTTTAGCAATGTCGATGG	60.331	20	GAAAGATGGAGGTCATTGGG	59.336	20	227	159	385	gi|356526298|ref|XP_003531755.1|	89.4	2e-17	PREDICTED: uncharacterized membrane protein At1g16860-like [Glycine max]
1688	(TC)9	18	47	64	GGTAGGCTATATGACTAGTCTGCTTTC	59.386	27	ACTTGACCCTCCATCACCAC	59.817	20	242	11	252	gi|20977646|gb|AAM28232.1|	536	1e-151	knotted-1-like protein 2 [Helianthus annuus]
1689	(AC)6	12	191	202	AGCACAAAACGCCAATTACC	60.003	20	TCAACACCACCACCATGACT	59.846	20	226	19	244	gi|359496533|ref|XP_003635259.1|	60.5	1e-08	PREDICTED: protein FD-like [Vitis vinifera]
1690	(ACA)5	15	150	164	CCACTACCACCAGCACACAC	60.072	20	TGGACCAGGCTAAGTCGAAC	60.255	20	196	34	229	gi|225426718|ref|XP_002281980.1|	53.5	9e-07	PREDICTED: glyoxylate reductase [Vitis vinifera]
1691	(GGTT)4	16	512	527	CGGATATCACGGCTCGTATC	60.457	20	ACGAAAGATCCAAATGTGCC	59.939	20	171	441	611	gi|124360116|gb|ABN08132.1|	50.1	7e-09	Putative non-LTR retroelement reverse transcriptase, related [Medicago truncatula]
1692	(CA)6	12	44	55	TTTATCATTCAACAACAAAAACAAA	57.814	25	CCCCAATGTCCCTTTATGTG	60.044	20	255	2	256	gi|225434778|ref|XP_002281905.1|	130	3e-29	PREDICTED: uncharacterized protein LOC100263768 [Vitis vinifera]
1693	(ATG)5	15	325	339	ATATGTCCCAATTGTCCCGA	60.014	20	CGCTTGCTACTTCCTTGTCC	60.015	20	227	191	417	gi|356532253|ref|XP_003534688.1|	132	8e-30	PREDICTED: uncharacterized protein LOC100788932 [Glycine max]
1694	(ACC)5	15	166	180	CACCTTCAACTGCGTGTGTT	59.794	20	GCATCTGAAACTCCTCCTCG	59.95	20	236	68	303	gi|359475950|ref|XP_002279319.2|	138	4e-32	PREDICTED: serine/threonine-protein kinase CTR1-like [Vitis vinifera]
1695	(TGG)5	15	137	151	TGGTTCTTCTTTTGATCGCC	60.192	20	GCTCCTCCCCCTAAACCTC	60.022	19	157	33	189	gi|121627|sp|P09789.1|GRP1_PETHY	84.3	5e-16	RecName: Full=Glycine-rich cell wall structural protein 1; Flags: Precursor >gi|225181|prf||1210313A Gly rich structural protein
1696	(CAC)5	15	64	78	GGCAGTGGTAGAGGTTCGAC	59.727	20	CGAAGCTGCATCATGGTTTA	59.833	20	258	41	298	gi|225469228|ref|XP_002264243.1|	251	1e-65	PREDICTED: LOW QUALITY PROTEIN: probable WRKY transcription factor 3 [Vitis vinifera]
1697	(CAA)5	15	163	177	AGTTGTTTTGCCAATGGAGG	59.971	20	TCGGATTGATTGCATTTTCA	60.012	20	179	71	249	gi|224129844|ref|XP_002320685.1|	58.5	1e-07	predicted protein [Populus trichocarpa] >gi|222861458|gb|EEE99000.1| predicted protein [Populus trichocarpa]
1698	(AGA)6	18	94	111	CCCTTATAATCGGAGCACCA	59.916	20	ATGATGGTGGATTCGAGAGC	60.042	20	272	64	335	gi|225435907|ref|XP_002266954.1|	471	1e-131	PREDICTED: pseudouridine-5'-phosphate glycosidase [Vitis vinifera]
1699	(GAT)5	15	374	388	TGCCACGTCTATTGTGGCTA	60.28	20	AAATGGAAGTCATTGTCGGC	59.939	20	242	324	565	gi|225457600|ref|XP_002272900.1|	311	5e-84	PREDICTED: glucan endo-1,3-beta-glucosidase 13 [Vitis vinifera]
1700	(GAA)5	15	98	112	TCAACCTCCTCAACCAAACA	59.109	20	ACATATCCACCCCTTGACCA	60.05	20	260	39	298	gi|359487562|ref|XP_002279731.2|	54.7	3e-06	PREDICTED: uncharacterized protein LOC100249389 [Vitis vinifera]
1701	(TCA)5	15	116	130	TTGGGAGTCGTAAACAGCAA	59.317	20	CCTCGCCGTCATTAGGATTA	60.053	20	135	23	157	gi|356511636|ref|XP_003524529.1|	111	3e-24	PREDICTED: uncharacterized protein LOC100820016 [Glycine max]
1702	(ACC)6	18	81	98	CCAAACACTCCTTCAATCTCC	58.632	21	ACGACGGCGTTTAGAGAAGA	60.015	20	211	35	245	gi|225442369|ref|XP_002276511.1|	434	1e-147	PREDICTED: uncharacterized RNA methyltransferase CT0009 [Vitis vinifera]
1703	(AAT)5	15	121	135	CGGCAAGTGTTTTCAGTTCA	59.881	20	AGGAGAAACGCAGGAGACAA	59.989	20	209	55	263	gi|351725889|ref|NP_001237108.1|	162	2e-39	uncharacterized protein LOC100305561 [Glycine max]
1704	(CCA)7	21	121	141	TTCCAAAGGCTGCAATATCC	60.038	20	CAAGTGTGCGTCTCGTCAAG	60.651	20	135	96	230	gi|225467412|ref|XP_002271337.1|	67.8	5e-11	PREDICTED: phytosulfokines 3-like [Vitis vinifera]
1705	(TGA)5	15	301	315	CCAAAACCTCCGCATAACTC	59.569	20	ATCACTCGACACTTTCCGCT	59.874	20	226	192	417	gi|359490812|ref|XP_002271991.2|	360	2e-98	PREDICTED: glucan endo-1,3-beta-glucosidase 2-like [Vitis vinifera]
1706	(AAC)5	15	225	239	TCAATTCCGTACACCAACGA	59.964	20	CCAAGCAACGGCACTAAAAT	60.131	20	264	181	444	gi|225449551|ref|XP_002283773.1|	207	9e-53	PREDICTED: uncharacterized protein LOC100247953 isoform 1 [Vitis vinifera] >gi|359486813|ref|XP_003633477.1| PREDICTED: uncharacterized protein LOC100247953 isoform 2 [Vitis vinifera]
1707	(TTC)5	15	168	182	TGATGATAGAGACGATGGCG	59.781	20	ATAACTTTGCGGCCATTGAT	59.438	20	163	56	218	gi|359482241|ref|XP_002266914.2|	498	1e-140	PREDICTED: vacuolar amino acid transporter 1-like [Vitis vinifera]
1708	(ACC)5	15	114	128	AAGCGCATTTCATCGTTCTT	59.851	20	TTATTTGTGGCATTCGCAAG	59.702	20	140	36	175	gi|359485059|ref|XP_002271849.2|	64.3	5e-10	PREDICTED: probable receptor-like serine/threonine-protein kinase At5g57670-like [Vitis vinifera]
1709	(TC)8	16	63	78	TGGCAAATCACTGCCAGATA	60.22	20	CCCTTCATTGGTGCAAACTT	59.971	20	184	29	212	gi|225458354|ref|XP_002283278.1|	101	4e-21	PREDICTED: UPF0326 protein At4g17486 [Vitis vinifera]
1710	(ACC)6	18	189	206	CCTGCGTCTAATCCTACCCA	60.088	20	GTGTCGGTGCACGAGGTG	62.514	18	157	72	228	gi|302828406|ref|XP_002945770.1|	75.9	2e-13	pathogenesis-related protein 1-like protein [Volvox carteri f. nagariensis] >gi|300268585|gb|EFJ52765.1| pathogenesis-related protein 1-like protein [Volvox carteri f. nagariensis]
1711	(AAC)5	15	41	55	CACACTAATGCATCCATAACCA	58.439	22	GAGATCGAAGCGCGAGTATC	60.088	20	139	15	153	gi|359476080|ref|XP_002282016.2|	101	4e-21	PREDICTED: uncharacterized protein LOC100262933 [Vitis vinifera]
1712	(GTA)5	15	74	88	AAAGGGTTGTTGATGGCTTG	59.971	20	TTTGAGGCAGCTATGGCTTT	59.982	20	178	37	214	gi|225423869|ref|XP_002278697.1|	177	4e-44	PREDICTED: transcription factor bHLH30 [Vitis vinifera]
1713	(CAA)6	18	126	143	CCACCACCTCTACCACCACT	59.876	20	TCAGATACCCTTTTCGACGG	60.066	20	112	80	191	gi|225436452|ref|XP_002272611.1|	112	1e-24	PREDICTED: uncharacterized protein LOC100267175 [Vitis vinifera]
1714	(CTA)5	15	30	44	TTTCTTTTCATATCTATGTCTCTTGC	57.422	26	ACAAATGAGCAGCCTTTGCT	60.022	20	169	1	169	gi|356540894|ref|XP_003538919.1|	108	3e-23	PREDICTED: subtilisin-like protease-like [Glycine max]
1715	(TGA)5	15	201	215	TTTTAACGCGGAAATCTTGG	60.068	20	AATCAACAGCCAAGCCAAAC	60.118	20	200	122	321	gi|363814555|ref|NP_001242753.1|	136	3e-31	uncharacterized protein LOC100794328 [Glycine max]
1716	(AGC)5	15	193	207	CCCTTAACGTTAGAAGCGGC	61.092	20	TGGGGCTTTTACCACCATTA	60.181	20	190	57	246	--	--	--	--
1717	(TGG)5	15	84	98	TGGTGGATTTAACCCTTTCG	59.795	20	CATATGGAAGCCACCGAATC	60.296	20	109	50	158	gi|350538211|ref|NP_001234332.1|	83.6	8e-16	P58IPK [Solanum lycopersicum] >gi|32395916|gb|AAP41818.1| P58IPK [Solanum lycopersicum]
1718	(ATG)6	18	178	195	CAAGGTTTGCTGTTCCTTCA	58.897	20	AAACATGCTGCCTCCATTTC	60.081	20	227	60	286	gi|225460761|ref|XP_002276224.1|	75.1	3e-13	PREDICTED: uncharacterized protein LOC100260706 [Vitis vinifera]
1719	(GA)6	12	285	296	GCGTATCGAGTCGTTTGGTT	60.14	20	TTGAAATATGATTGCTTCATTCC	58.139	23	201	127	327	gi|359481849|ref|XP_002276633.2|	142	2e-33	PREDICTED: protein RRP5 homolog [Vitis vinifera]
1720	(CCT)5	15	236	250	GGGATCGCAAGTTAATGTGG	60.331	20	TCGTCCTACGGGGAAGAAAT	60.817	20	212	65	276	--	--	--	--
1721	(ACC)5	15	238	252	GATCCTCAACACACTCCGGT	59.969	20	ACATCCTCCTCACCTCATGG	59.92	20	275	182	456	gi|225430354|ref|XP_002285290.1|	76.6	2e-13	PREDICTED: U-box domain-containing protein 4-like [Vitis vinifera]
1722	(ATT)5	15	61	75	CAACCGGAAACAAACAATGA	59.415	20	ATCCAAACACCCGAAAACAG	59.83	20	217	11	227	gi|344227187|gb|AEN03273.1|	369	1e-101	methionine sulfoxide reductase A5 [Solanum lycopersicum]
1723	(AGATCCA)4	28	47	74	AAAACCTCAATTTTGACACTCACA	59.948	24	ATAGGGGCGAAGCTTTTGAT	60.061	20	236	17	252	gi|225441313|ref|XP_002275793.1|	347	1e-94	PREDICTED: uncharacterized protein At3g49720-like [Vitis vinifera]
1724	(CAT)5	15	398	412	CGACCACCACCACAACATAG	59.873	20	CGGCTAGGGTAGCCAAAAAG	61.081	20	190	249	438	gi|357488025|ref|XP_003614300.1|	54.3	8e-07	Pistil-specific extensin-like protein [Medicago truncatula] >gi|355515635|gb|AES97258.1| Pistil-specific extensin-like protein [Medicago truncatula]
1725	(GAA)5	15	71	85	GTGAATGGAGAAATACGGCG	60.469	20	CCCTTCTTCACTCCTCCTCC	60.186	20	237	48	284	gi|356553804|ref|XP_003545242.1|	112	2e-24	PREDICTED: uncharacterized protein LOC100781228 [Glycine max]
1726	(AAT)5	15	36	50	AACAACATGGCAGCTGATGA	60.272	20	CCAATTCCAATGCCCATAAC	60.016	20	192	9	200	gi|225447695|ref|XP_002276962.1|	206	2e-52	PREDICTED: transcription repressor MYB4 [Vitis vinifera]
1727	(CAA)5	15	219	233	CCTTGCCCTCTTTACCCATT	60.312	20	ACAACGTGGGTGTCTGATGA	60.005	20	214	174	387	gi|224096716|ref|XP_002310709.1|	280	4e-74	glycosyl transferase, CAZy family GT43 [Populus trichocarpa] >gi|222853612|gb|EEE91159.1| glycosyl transferase, CAZy family GT43 [Populus trichocarpa] >gi|333951815|gb|AEG25425.1| glycosyltransferase GT43C [Populus trichocarpa]
1728	(GAA)5	15	279	293	TTGAATTGGATCCGTCTTCC	59.871	20	TCACCCAGGGCAATAAGTTC	59.933	20	238	153	390	gi|356575434|ref|XP_003555846.1|	259	2e-68	PREDICTED: E3 ubiquitin ligase BIG BROTHER-related-like isoform 2 [Glycine max]
1729	(TGGTTA)4	24	133	156	TTGGCAACATGCCATAATCT	58.994	20	TCCCTGCGACAACATATCAA	60.073	20	173	19	191	gi|225461848|ref|XP_002285665.1|	156	1e-37	PREDICTED: prenyl transferase-like [Vitis vinifera]
1730	(AAC)5ctcgt(AC)8	36	31	66	CGACCAAAAACATGAACCCT	59.83	20	GGTCTTGGTCTGATGGGATG	60.326	20	184	6	189	gi|261749068|gb|ACX31301.2|	197	7e-50	transport inhibitor response 1 [Dimocarpus longan]
1731	(CA)8	16	62	77	CTCACCACCCACTTCTCCAT	59.962	20	TTGAGCCACAGTTGATGAGG	59.831	20	181	12	192	gi|357443861|ref|XP_003592208.1|	63.2	1e-09	Pto disease resistance protein [Medicago truncatula] >gi|355481256|gb|AES62459.1| Pto disease resistance protein [Medicago truncatula]
1732	(CAT)6	18	304	321	GAAACCGATCACTGCAAACA	59.697	20	TTTCCGTAATCCGACACCTC	59.933	20	202	231	432	gi|357516927|ref|XP_003628752.1|	174	8e-43	Syntaxin [Medicago truncatula] >gi|355522774|gb|AET03228.1| Syntaxin [Medicago truncatula]
1733	(GAT)6	18	720	737	AGACGAAGGAATGGAACACG	60.111	20	ACTGTAACCCCCTGTTCACG	59.884	20	258	583	840	--	--	--	--
1734	(TGC)5	15	139	153	CGCCATTGCAGTTATGAAGA	59.833	20	TTCTCACCAACACAAACCCA	59.976	20	263	33	295	gi|225445840|ref|XP_002277887.1|	414	1e-115	PREDICTED: homoserine kinase-like [Vitis vinifera]
1735	(AAAC)4	16	40	55	GAGACACGACTGTGTTTGCG	60.51	20	TTCTGATCAGCAGGAGCCTT	60.096	20	267	5	271	gi|356549423|ref|XP_003543093.1|	344	2e-93	PREDICTED: uncharacterized aarF domain-containing protein kinase 2-like [Glycine max]
1736	(TCT)5	15	90	104	GAGGAAAGAAGCAGCAATCG	60.096	20	CTTGCCTTTTCACTTGCACA	60.027	20	231	31	261	gi|359488259|ref|XP_002280667.2|	109	2e-23	PREDICTED: uncharacterized protein LOC100249788 [Vitis vinifera]
1737	(GAG)6	18	441	458	CACGCGAAAGTTCACAAAGA	60.027	20	CGGTTTGGTCAATAGGCACT	59.993	20	131	382	512	gi|124359697|gb|ABD32367.2|	222	1e-56	cig3, related [Medicago truncatula]
1738	(ATG)5	15	229	243	ATGATTCGGACCAAGACGAT	59.366	20	AACACTTCCCGTTCGTCAAC	60.012	20	232	192	423	gi|225455740|ref|XP_002273441.1|	199	5e-50	PREDICTED: uncharacterized protein LOC100268065 [Vitis vinifera]
1739	(TCA)5	15	186	200	AATGTCAACCACCACCACCT	60.135	20	AAACCAAACGTCTGACCAGG	60.005	20	207	76	282	gi|159484498|ref|XP_001700293.1|	51.2	6e-06	basal body protein [Chlamydomonas reinhardtii] >gi|158272460|gb|EDO98260.1| basal body protein [Chlamydomonas reinhardtii]
1740	(CAA)5gat(CTA)5	33	84	116	GCATATTCACTCACCGACGA	59.679	20	GGATGATCTCAGGGTTTGGA	59.862	20	127	44	170	gi|359477563|ref|XP_002283373.2|	190	2e-47	PREDICTED: dymeclin-like [Vitis vinifera]
1741	(ATA)5	15	33	47	CATTCGTTCCTCAATCCTCC	59.483	20	AGCATCAGTGACTTGCATCG	60.016	20	164	10	173	gi|68137463|gb|AAY85660.1|	443	1e-123	cytosolic glucose-6-phosphate isomerase [Helianthus annuus]
1742	(TGG)7	21	145	165	AAGTGATAAGATGGGTGGCG	59.955	20	GGTGGAGGCTCATTCAAATC	59.488	20	166	53	218	gi|298709368|emb|CBJ31302.1|	36.2	4e-06	EsV-1-1 [Ectocarpus siliculosus]
1743	(CTT)5	15	172	186	TGGAACGTCATCGTTTTCAC	59.547	20	TCCCATCGGTAGTTCCAGAC	59.927	20	128	127	254	gi|225447502|ref|XP_002265275.1|	404	1e-112	PREDICTED: indole-3-glycerol phosphate synthase, chloroplastic [Vitis vinifera]
1744	(AAG)5	15	694	708	GCTTCAAAGGCAAGAAAACG	59.996	20	ATGATAAAATCGGCTGCTCG	60.196	20	131	652	782	gi|356556116|ref|XP_003546373.1|	360	2e-98	PREDICTED: uncharacterized protein LOC100782138 isoform 1 [Glycine max]
1745	(CA)6	12	128	139	TCACTTGTCATAGTTGTGCCG	59.773	21	TGGAGTGAGCAATGGCTATG	59.823	20	269	4	272	gi|359478583|ref|XP_002281513.2|	81.3	4e-15	PREDICTED: UDP-glycosyltransferase 76E2-like [Vitis vinifera]
1746	(ATTT)4	16	120	135	GCCCAACTTAAAATTCCGGT	60.184	20	AATGCACGTGGACAGTTACG	59.64	20	230	61	290	gi|351724347|ref|NP_001238590.1|	69.3	2e-11	coronatine-insensitive 1 [Glycine max] >gi|72154229|gb|AAZ66745.1| coronatine-insensitive 1 [Glycine max]
1747	(ACCTC)5accacatcatatgaatcgaagaagagaataaccatctcctcc(TCT)5	82	66	147	ACAAATAACGCCAAACACCC	59.73	20	TGTTGGTTTATGGATTGGGG	60.418	20	200	9	208	gi|42601216|gb|AAS21305.1|	257	1e-67	mitogen-activated protein kinase kinase 5 [Petroselinum crispum]
1748	(CAA)6	18	285	302	AGACCCTATTGGTCTCGGCT	60.096	20	TCAGCCAACTTGGGTTTTTC	60.088	20	256	156	411	gi|156104764|dbj|BAF75821.1|	228	3e-58	like heterochromatin protein 1 [Malus x domestica]
1749	(AAG)5	15	222	236	CGTAAAATCCCTCAAACCCC	60.534	20	TCGGTTCTTTTTGTGGGTTC	59.948	20	245	85	329	gi|225432806|ref|XP_002279386.1|	60.8	7e-09	PREDICTED: uncharacterized protein LOC100249467 [Vitis vinifera]
1750	(GGT)6	18	207	224	CGTAAGGATGACGTCACGAG	59.314	20	AATAAAGACGACGGCACCAC	60	20	168	166	333	gi|356567300|ref|XP_003551859.1|	63.2	1e-09	PREDICTED: callose synthase 3-like [Glycine max]
1751	(AC)7	14	38	51	TACAAAACCAAACACACGCC	59.488	20	GTCCCCAACTACGCACACTT	60.035	20	248	6	253	gi|225433694|ref|XP_002267391.1|	102	3e-21	PREDICTED: 15-cis-zeta-carotene isomerase, chloroplastic-like [Vitis vinifera]
1752	(AGA)5	15	65	79	TGAAGACACGACTGCATAACAA	59.391	22	TTCACCTGGGAAGATGAAGG	60.042	20	121	28	148	gi|351726862|ref|NP_001236373.1|	173	9e-43	uncharacterized protein LOC100527460 [Glycine max]
1753	(AC)8aagaattttataaaaacaatgacagaaccacaaccaccatcagacacccaccaccccaacgg(CAC)5	93	25	117	GCAAAAACCAAACATCCAATC	59.31	21	TTTTCGAATATTTGGTCGCC	59.907	20	246	0	245	gi|357520541|ref|XP_003630559.1|	147	1e-34	Bicaudal C-like protein [Medicago truncatula] >gi|355524581|gb|AET05035.1| Bicaudal C-like protein [Medicago truncatula]
1754	(CA)6	12	80	91	ACCAAAACCAAACACCCTCA	60.246	20	TAGGGTCGGTTATGGAGTCG	59.948	20	260	20	279	gi|356533943|ref|XP_003535517.1|	160	7e-39	PREDICTED: protein MOR1-like [Glycine max]
1755	(TGA)5ggaggatggcacacaaacacaaagttttaaggagcacccaaaaaagcaacgacaagcttcagcgtccacccgcataaaagattcagatcaa(AGC)5	121	508	628	TCAAACAAGAGGAGGGAGTCA	59.829	21	TCGTTATCATCCTCATCCTCG	60.044	21	198	459	656	gi|115483442|ref|NP_001065391.1|	97.1	3e-19	Os10g0562000 [Oryza sativa Japonica Group] >gi|31433517|gb|AAP55022.1| expressed protein [Oryza sativa Japonica Group] >gi|113639923|dbj|BAF27228.1| Os10g0562000 [Oryza sativa Japonica Group]
1756	(CCT)5	15	248	262	GAAATTTGAGCTGCCCAGAG	59.955	20	TGAATACGAGGCACCGTACA	60.134	20	245	53	297	gi|356536516|ref|XP_003536783.1|	250	3e-65	PREDICTED: uncharacterized protein LOC100778996 [Glycine max]
1757	(AAG)5	15	455	469	ATGGCAGTGAAGATGGGAAC	59.934	20	TAGTGCCACCTGATGAAGCA	60.413	20	219	361	579	gi|359483388|ref|XP_002264179.2|	174	1e-42	PREDICTED: uncharacterized protein LOC100250303 [Vitis vinifera]
1758	(ACC)6	18	460	477	TCAAAACCGCTTCATCACAG	59.84	20	AGGGACAGGAACATGGTCAG	59.962	20	105	406	510	gi|225439372|ref|XP_002270072.1|	217	1e-55	PREDICTED: uncharacterized protein LOC100254761 isoform 1 [Vitis vinifera]
1759	(AACA)4	16	41	56	TGGGTACTACGGTATCATCATCA	59.238	23	AAAACAGGACGCTTCCAATG	60.11	20	175	13	187	gi|224088236|ref|XP_002308384.1|	101	5e-21	dicer-like protein [Populus trichocarpa] >gi|222854360|gb|EEE91907.1| dicer-like protein [Populus trichocarpa]
1760	(CA)6	12	40	51	TCATTTCCCCCAAAACAAAA	60.138	20	TCTGAGAAGCTTTCCGGTGT	59.989	20	212	4	215	gi|225453254|ref|XP_002265990.1|	100	5e-21	PREDICTED: uncharacterized protein LOC100256535 [Vitis vinifera]
1761	(AAC)5	15	85	99	CACACACACATGCTTGCTTT	58.335	20	TGCCTCCATCCTTAACTTGC	60.214	20	170	0	169	gi|356562279|ref|XP_003549399.1|	98.2	3e-20	PREDICTED: protein VERNALIZATION INSENSITIVE 3-like [Glycine max]
1762	(AAC)6	18	130	147	GCGTCAAATTACTGGTGGCT	60.14	20	GTCTCATTTTCCGGCGATAA	60.038	20	259	31	289	gi|76800634|gb|ABA55724.1|	88.6	3e-17	phosphatidylglycerolphosphate synthase [Vigna unguiculata]
1763	(CAA)5	15	190	204	TGGCTTCATTAGACCCTTGG	60.066	20	ATTTGCGTCAATGGGATTGT	60.199	20	130	148	277	gi|146455139|dbj|BAF62149.1|	66.6	1e-10	C2-H2 zinc finger protein [Arabidopsis thaliana]
1764	(ATG)5	15	62	76	GGAGTGTTGATGGTTCGGAT	59.786	20	CCTCATCATCGTTCCCAACT	59.927	20	123	4	126	gi|359480986|ref|XP_002266794.2|	297	4e-79	PREDICTED: uncharacterized protein LOC100248405 [Vitis vinifera]
1765	(ATC)6	18	160	177	ACCATCACCACCACACCTCT	60.291	20	TTTCCTCCGTAATCCCTTCC	60.258	20	272	0	271	gi|334184487|ref|NP_001189610.1|	282	6e-75	heme oxygenase 2 [Arabidopsis thaliana] >gi|75219492|sp|O48722.2|HMOX2_ARATH RecName: Full=Probable inactive heme oxygenase 2, chloroplastic; Short=AtHO2; Flags: Precursor >gi|4530595|gb|AAD22109.1| heme oxygenase 2 [Arabidopsis thaliana] >gi|6598375|gb|AAC14503.2| heme oxygenase 2 (HO2) [Arabidopsis thaliana] >gi|330252762|gb|AEC07856.1| heme oxygenase 2 [Arabidopsis thaliana]
1766	(AGC)5	15	166	180	CACTAATGAGCGGCCAAAAT	60.096	20	GTGAAGGTGGTTCGAGGAGA	60.238	20	176	93	268	gi|356543740|ref|XP_003540318.1|	70.9	5e-12	PREDICTED: histone-lysine N-methyltransferase ATXR2-like [Glycine max]
1767	(GGT)5	15	144	158	ATCAAAAACCGTGGCAAAAG	59.975	20	GCATAACCGCCTGTTTGTTT	60.003	20	159	61	219	--	--	--	--
1768	(GTA)6t(TAG)5	34	280	313	TACCTAAATCATCACCCGCC	59.784	20	CTTGCGGCAAATAACTCACA	59.872	20	162	186	347	gi|359492547|ref|XP_003634430.1|	110	9e-24	PREDICTED: uncharacterized protein LOC100854438 [Vitis vinifera]
1769	(GAT)5	15	344	358	AGCTAATGCAAGGGTGGTTG	60.132	20	CCCGAACCTAGACTCCATCA	60.065	20	271	132	402	gi|225427490|ref|XP_002263265.1|	360	2e-98	PREDICTED: uncharacterized protein LOC100261374 [Vitis vinifera]
1770	(CA)6	12	32	43	CAAATCCTTAAACTTAAACCACTCTC	58.082	26	CTGCTGTTTGTGTTGATGGG	60.152	20	237	0	236	gi|359806358|ref|NP_001241487.1|	77.8	5e-14	uncharacterized protein LOC100798692 [Glycine max]
1771	(CT)7	14	40	53	CAACACCATCATTCTACACCTCTT	59.455	24	ATTTCACTGCAACGCTAGGC	60.416	20	249	0	248	gi|82697975|gb|ABB89022.1|	72.8	1e-12	CXE carboxylesterase [Actinidia deliciosa]
1772	(CAA)5	15	128	142	CACCGTATCTCAACCACCCT	59.844	20	CAAAAGCACATTCTGCGAAA	59.992	20	266	83	348	gi|359477941|ref|XP_002270965.2|	105	4e-22	PREDICTED: uncharacterized protein LOC100250350 [Vitis vinifera]
1773	(CAT)6	18	280	297	CAAATGGGGTCGTTACGAAT	59.685	20	AATCCCCGAATTCCCAATAG	59.978	20	215	211	425	gi|215598266|tpg|DAA06351.1|	232	3e-60	TPA_inf: ARO1-like protein 2 [Vitis vinifera]
1774	(CACCGG)4	24	323	346	TCACCACCACCACTGTCACT	60.045	20	TGTGGGCTCTAGAGGTTTGG	60.246	20	276	126	401	gi|76262500|gb|ABA41400.1|	141	2e-32	pherophorin-C2 protein precursor [Chlamydomonas reinhardtii]
1775	(ACC)5	15	89	103	ATCCAATCCAACCCAATTCA	59.991	20	TCCCCCACACGTTCTTTTAG	59.964	20	153	31	183	gi|225444359|ref|XP_002264786.1|	239	3e-62	PREDICTED: uncharacterized protein LOC100255600 [Vitis vinifera]
1776	(GAA)5	15	580	594	GGTTTTTGTGTCTCGTCGGT	60.012	20	TCATCATCATCACGCTCCTC	59.75	20	192	473	664	gi|18420246|ref|NP_568042.1|	238	4e-62	transducin/WD40 domain-containing protein [Arabidopsis thaliana] >gi|332661532|gb|AEE86932.1| transducin/WD40 domain-containing protein [Arabidopsis thaliana]
1777	(TAA)5	15	236	250	TCACGGTGGTAGTGAAGGCT	60.711	20	GGGTGCAACAAAACACATGA	60.413	20	275	187	461	gi|4508069|gb|AAD21413.1|	186	2e-46	Hypothetical protein [Arabidopsis thaliana]
1778	(GAT)5	15	328	342	TGGAGGACGATAAGATGGCT	59.653	20	GCACTTGGGCTTTCTTTCAG	59.993	20	274	217	490	gi|8096269|dbj|BAA95789.1|	58.2	2e-07	KED [Nicotiana tabacum]
1779	(AACC)5	20	66	85	AAAGTCCCCTTGCTTGTTCC	60.476	20	CGACTCCATTTGATCCACCT	59.927	20	148	14	161	gi|359492258|ref|XP_002285928.2|	256	9e-68	PREDICTED: WD repeat-containing protein DWA2 [Vitis vinifera]
1780	(CA)6	12	113	124	ACAAGTCACGACATCCCTCC	59.969	20	GTGTTTGGGATTGGGATTTG	60.029	20	190	25	214	gi|18411573|ref|NP_567211.1|	102	3e-21	rhamnogalacturonan II specific xylosyltransferase [Arabidopsis thaliana] >gi|57222150|gb|AAW38982.1| At4g01220 [Arabidopsis thaliana] >gi|332656596|gb|AEE81996.1| rhamnogalacturonan II specific xylosyltransferase [Arabidopsis thaliana]
1781	(TGG)5	15	237	251	ACAATAAGGCCGTTGAGGTG	59.993	20	GTAGCCACCACCAGCACTTT	60.179	20	161	187	347	gi|225438019|ref|XP_002274734.1|	218	2e-56	PREDICTED: uncharacterized protein LOC100263471 [Vitis vinifera]
1782	(CT)11	22	83	104	CCCAAACCCTGCAAAATAAA	59.805	20	ACCGGCTTCTGGTGATAGTG	60.134	20	237	52	288	gi|356500874|ref|XP_003519255.1|	64.3	5e-10	PREDICTED: probable NADH dehydrogenase-like [Glycine max]
1783	(CCA)6	18	223	240	TGCTTATTTGCGATCACCAC	59.694	20	CTGTTAAACCATGACGGCG	60.119	19	169	119	287	gi|159479882|ref|XP_001698015.1|	76.3	1e-13	cell wall protein pherophorin-C3 [Chlamydomonas reinhardtii] >gi|76262502|gb|ABA41401.1| pherophorin-C3 protein precursor [Chlamydomonas reinhardtii] >gi|158273814|gb|EDO99600.1| cell wall protein pherophorin-C3 [Chlamydomonas reinhardtii]
1784	(AC)7	14	28	41	CAACGACAACACACACTACTCA	57.305	22	GTCTTTTGTGGCTCGGAAAG	59.853	20	214	0	213	gi|225464408|ref|XP_002269135.1|	55.8	2e-07	PREDICTED: uncharacterized protein LOC100244711 [Vitis vinifera]
1785	(CAA)5	15	188	202	AAACTGATACGGCTTCCGTG	60.132	20	CTTCCAAAGGTTTGTCCGAA	60.081	20	150	77	226	gi|356546916|ref|XP_003541866.1|	121	3e-27	PREDICTED: transcription factor bHLH123-like [Glycine max]
1786	(GAG)5	15	122	136	CATGTCGCCTACTCGATTCA	59.823	20	TTCAGCAGGAAGGTCTCGAT	59.95	20	165	24	188	--	--	--	--
1787	(AAG)5	15	34	48	AAGCTGGAGGGTTTTCTTCA	58.909	20	ACCTTGGAAGTCCGGTGAC	59.953	19	140	1	140	--	--	--	--
1788	(CA)6	12	69	80	CATTTCATTCCATTACCCGC	60.153	20	GGTGATGAGAAGGTGGAGGA	60.048	20	208	15	222	gi|299470875|emb|CBN78824.1|	53.1	3e-06	Protein for assembly of pre-ribosomal particles containing 18S rRNA [Ectocarpus siliculosus]
