# Supplementary material for: Next-Generation Sequencing of the Chrysanthemum nankingense (Asteraceae) Transcriptome Permits Large-Scale Unigene Assembly and SSR Marker Discovery
Source: PLoS One. 2013 Apr 23;8(4):e62293. doi: 10.1371/journal.pone.0062293 (PMC3633874; doi:10.1371/journal.pone.0062293)
Supplement: Table S2 — Microsatellite markers developed from the NCBI dbEST database. (XLS) [file pone.0062293.s002.xls]

## Sheet: Sheet1
ID	SSR	size	start	end	FORWARD PRIMER1 (5'-3')	Tm(?C)	size	REVERSE PRIMER1 (5'-3')	Tm(?C)	size	PRODUCT1 size (bp)	start (bp)	end (bp)
gi298298906	(CCA)5	15	256	270	AAAAGCTTGTCCACCACCAC	60.012	20	TAGGAGGGCTAGGTTTCGGT	60.089	20	167	185	351
gi298301905	(CAA)5	15	313	327	AAAATGGCTCTCCGGCTAAT	60.061	20	GGAGATCGGTCGAGTTCGTA	60.218	20	224	201	424
gi298297545	(CAA)5	15	370	384	AAAATGGCTCTCCGGCTAAT	60.061	20	GGAGATCGGTCGAGTTCGTA	60.218	20	224	258	481
gi298298902	(CAA)5	15	134	148	AAACACTCCTCTCGAACCCA	59.697	20	GTTTCAACGGATGCTTTGGT	59.978	20	197	106	302
gi298296966	(CAC)5	15	31	45	AAACATGTTGAAAACACACCTCA	59.434	23	CTACCATCTCCGGCGATAAA	60.053	20	102	5	106
gi298296105	(CA)10	20	156	175	AAAGTAACCCAAACCCCCAT	59.438	20	ATCGCCGGTAATGGTTGTAA	60.209	20	193	55	247
gi298300162	(TAG)6	18	175	192	AAATCCCAGATTCAATCCCC	59.959	20	TTGGAGTAAGCAGCCGATCT	59.978	20	272	10	281
gi298295795	(TAG)6	18	170	187	AAATCCCAGATTCAATCCCC	59.959	20	TTGGAGTAAGCAGCCGATCT	59.978	20	270	7	276
gi298301292	(TAG)6	18	170	187	AAATCCCAGATTTCATCCCC	59.959	20	TTGGAGTAAGCAGCCGATCT	59.978	20	266	11	276
gi298295397	(ACA)5	15	78	92	AACAAAAGACTGGTTCATTTCG	58.289	22	GGTGATCAATGGAGCGATTT	59.9	20	240	52	291
gi298296054	(CTT)5	15	52	66	AACAACAATGGTTATGTCTATGGC	59.231	24	ACCATCATCTCCTGCAGCTT	59.834	20	175	4	178
gi298299092	(CA)6	12	36	47	AACACTCATGCTTCCACACG	59.751	20	GAATGGCGGTGCACTTATTT	59.967	20	144	11	154
gi298300902	(AAG)6	18	202	219	AACACTTTTGAATCCCACCG	59.83	20	ACTGGCTTTTGCCATACAGG	60.132	20	250	46	295
gi298295168	(ATG)6	18	193	210	AACAGCCACCCACGTCTTAC	60.035	20	GAACTCAACCCAGACCCAAA	59.943	20	248	23	270
gi298298471	(CAA)5	15	64	78	AACAGCTTCATTTTCAAACCC	58.226	21	GTGGACAGTTGGGTCCACTT	59.859	20	221	29	249
gi298296702	(GCC)5	15	207	221	AACATAAAGACCGCCACCAC	59.859	20	AGCAGCCTTTTCCAACGATA	59.845	20	226	47	272
gi298295731	(TGA)5	15	84	98	AACCTAGGATCATGGCAACG	59.955	20	AATATCAGGGACGGGAAACC	60.017	20	212	13	224
gi298301970	(TAA)16	48	170	217	AACGCCTCATGGCTAGTACG	60.292	20	TGACTTCACATTGGCATTGG	60.517	20	280	67	346
gi298296569	(GGT)5	15	468	482	AACTTGCTTGCACCTACGCT	60.081	20	CCTTGGGCTCTTCCTTCTTT	59.821	20	279	285	563
gi298299435	(CA)8ctaattccattttttttataaaaaaaaactttatataaatgatccccaaatcatttaattgaatgcgtagacctaatgctcgtgtagcatcttcagat(TCA)5	129	85	213	AAGAACACCCCTAACCGGAG	60.353	20	GGGTCTAGGTCTGAATTTGAGG	59.101	22	251	28	278
gi298296180	(GGT)5	15	80	94	AAGTAACAAAAATGGCCGGA	59.451	20	ACGGTTGTCCCAAGCATTAC	59.859	20	178	56	233
gi298295803	(GGT)5	15	82	96	AAGTAACAAAAATGGCCGGA	59.451	20	AACCGAGCAAAATAGCCTCA	59.845	20	146	58	203
gi298296703	(TAA)5	15	140	154	AATCCACTTAACAGGGCACG	59.993	20	TCGCCATACCACTTGATTGA	60.073	20	126	68	193
gi298297787	(TAG)5	15	176	190	AATCCCAAATTTCAATCCCC	59.83	20	AGCCCGGATTCTGAATTTCT	60.039	20	266	6	271
gi298302011	(TAG)6	18	167	184	AATCCCAGATTTCAATCCCC	59.959	20	TTGGAGTAAGCAGCCGATCT	59.978	20	264	10	273
gi298301851	(TAG)6	18	175	192	AATCCCAGATTTCAATCCCC	59.959	20	TTGGAGTAAGCAGCCGATCT	59.978	20	264	18	281
gi298301502	(TAG)6	18	172	189	AATCCCAGATTTCAATCCCC	59.959	20	TTGGAGTAAGCAGCCGATCT	59.978	20	264	15	278
gi298300015	(TAG)6	18	191	208	AATCCCAGATTTCAATCCCC	59.959	20	TTGGAGTAAGCAGCCGATCT	59.978	20	264	34	297
gi298299692	(TAG)6	18	183	200	AATCCCAGATTTCAATCCCC	59.959	20	TTGGAGTAAGCAGCCGATCT	59.978	20	272	18	289
gi298298960	(TAG)6	18	167	184	AATCCCAGATTTCAATCCCC	59.959	20	TTGGAGTAAGCAGCCGATCT	59.978	20	266	8	273
gi298298632	(TAG)6	18	176	193	AATCCCAGATTTCAATCCCC	59.959	20	TTGGAGTAAGCAGCCGATCT	59.978	20	272	11	282
gi298298330	(TAG)6	18	165	182	AATCCCAGATTTCAATCCCC	59.959	20	TTGGAGTAAGCAGCCGATCT	59.978	20	264	8	271
gi298298310	(TAG)6	18	200	217	AATCCCAGATTTCAATCCCC	59.959	20	TTGGAGTAAGCAGCCGATCT	59.978	20	264	43	306
gi298297834	(TAG)6	18	203	220	AATCCCAGATTTCAATCCCC	59.959	20	TTGGAGTAAGCAGCCGATCT	59.978	20	266	44	309
gi298297629	(TAG)6	18	190	207	AATCCCAGATTTCAATCCCC	59.959	20	TTGGAGTAAGCAGCCGATCT	59.978	20	272	25	296
gi298297282	(TAG)6	18	174	191	AATCCCAGATTTCAATCCCC	59.959	20	TTGGAGTAAGCAGCCGATCT	59.978	20	264	17	280
gi298296976	(TAG)6	18	204	221	AATCCCAGATTTCAATCCCC	59.959	20	TTGGAGTAAGCAGCCGATCT	59.978	20	264	47	310
gi298296842	(TAG)6	18	177	194	AATCCCAGATTTCAATCCCC	59.959	20	TTGGAGTAAGCAGCCGATCT	59.978	20	272	12	283
gi298296415	(TAG)6	18	174	191	AATCCCAGATTTCAATCCCC	59.959	20	TTGGAGTAAGCAGCCGATCT	59.978	20	265	16	280
gi298295755	(TAG)6	18	174	191	AATCCCAGATTTCAATCCCC	59.959	20	TTGGAGTAAGCAGCCGATCT	59.978	20	264	17	280
gi298295726	(TAG)6	18	171	188	AATCCCAGATTTCAATCCCC	59.959	20	TTGGAGTAAGCAGCCGATCT	59.978	20	264	14	277
gi298295588	(TAG)6	18	199	216	AATCCCAGATTTCAATCCCC	59.959	20	TTGGAGTAAGCAGCCGATCT	59.978	20	272	34	305
gi298295577	(TAG)6	18	193	210	AATCCCAGATTTCAATCCCC	59.959	20	TTGGAGTAAGCAGCCGATCT	59.978	20	264	36	299
gi298295454	(TAG)6	18	176	193	AATCCCAGATTTCAATCCCC	59.959	20	TTGGAGTAAGCAGCCGATCT	59.978	20	264	19	282
gi298295248	(TAG)6	18	229	246	AATCCCAGATTTCAATCCCC	59.959	20	GGTCGAACGTCTTCAATGCT	60.263	20	279	15	293
gi298298341	(TAG)6	18	197	214	AATCCCCAGATTTCAATCCC	59.959	20	TTGGAGTAAGCAGCCGATCT	59.978	20	265	39	303
gi298301343	(CA)6	12	68	79	AATTCACAAACAATATGACACCAA	58.347	24	CTGATGACCCTGAGGCATTT	60.073	20	260	31	290
gi298299671	(CA)6	12	68	79	AATTCACAAACAATATGACACCAA	58.347	24	CTGATGACCCTGAGGCATTT	60.073	20	260	31	290
gi298297062	(CA)6	12	70	81	AATTCACAAACAATATGACACCAA	58.347	24	CTGATGACCCTGAGGCATTT	60.073	20	260	33	292
gi298300545	(CAT)5	15	66	80	AATTCCCAAGGCATCATCAC	59.756	20	TGAAGTGTTCTTCACGGCTG	60.025	20	138	27	164
gi298300864	(CA)8	16	198	213	ACAAAAGGCGACACACACAA	60.199	20	ATCTTCTTCCAACAGGCGAA	59.813	20	248	97	344
gi298297368	(CA)8	16	185	200	ACAAAAGGCGACACACACAA	60.199	20	GCATTTTCAATGGCATCAAC	58.971	20	203	84	286
gi298296974	(CA)8	16	158	173	ACAAAAGGCGACACACACAA	60.199	20	ATCTTCTTCCAACAGGCGAA	59.813	20	248	57	304
gi298296560	(CA)8	16	154	169	ACAAAAGGCGACACACACAA	60.199	20	ATCTTCTTCCAACAGGCGAA	59.813	20	248	53	300
gi298295567	(CA)8	16	156	171	ACAAAAGGCGACACACACAA	60.199	20	ATCTTCTTCCAACAGGCGAA	59.813	20	248	55	302
gi298296087	(AC)6	12	25	36	ACACACACACCCAACCAAAA	59.745	20	TTGAGTCTGGCAACACAAGC	60.032	20	265	1	265
gi298301194	(CAC)6	18	72	89	ACATACCCAAACCGCATCAT	60.081	20	CTATCCGGCTAGACAGCAGC	60.14	20	241	4	244
gi298295602	(CCA)5	15	79	93	ACATGGCACTTTCATCCTCC	59.934	20	GTGTGGACTGCCATTGTTTG	60.008	20	109	15	123
gi298300296	(GGT)5	15	229	243	ACCAAAGCTAAAGCAGCCAA	60.018	20	ATCGACTCCTCCAGCTACCA	59.827	20	108	162	269
gi298299943	(GGT)5	15	186	200	ACCAAAGCTAAAGCAGCCAA	60.018	20	ATCGACTCCTCCAGCTACCA	59.827	20	108	119	226
gi298299261	(GGT)5	15	199	213	ACCAAAGCTAAAGCAGCCAA	60.018	20	ATCGACTCCTCCAGCTACCA	59.827	20	108	132	239
gi298296319	(GGT)5	15	163	177	ACCAAAGCTAAAGCAGCCAA	60.018	20	ATCGACTCCTCCAGCTACCA	59.827	20	108	96	203
gi298298848	(ACC)5	15	38	52	ACCAAATGCAATGGACCAAC	60.624	20	AGGGTAGTCGTCGATGATGG	59.95	20	130	4	133
gi298295948	(CAA)8	24	119	142	ACCAAATGGGCGAGTTACAG	59.993	20	CCCTGGTGTAGGGGTAGGAT	60.067	20	142	67	208
gi298301405	(CAA)5	15	526	540	ACCACAACCAAACACGATCA	59.855	20	TTTCAGGTAGTCCGGTCTGG	60.103	20	174	393	566
gi298301180	(CGAATT)4	24	265	288	ACCACCACAACCTGGGAATA	60.088	20	TGACATGGGCCAAAACTACA	59.964	20	152	180	331
gi298297379	(AAG)5	15	117	131	ACCACCCCAATTTGTAAGCA	60.227	20	AAGGTCAACAGCTTCCTCCA	59.844	20	225	66	290
gi298297600	(CCG)5	15	66	80	ACCATCACCCTTACCACCAC	59.555	20	GACGCTGATAAGTGCGACAA	60.019	20	255	22	276
gi298296629	(CAT)5	15	45	59	ACCCAATGCATCATCACTCA	59.925	20	TGAAGTGTTCTTCACGGCTG	60.025	20	135	9	143
gi298297569	(GCA)5	15	193	207	ACCCGTCATCATAGGCTCAA	60.483	20	GCCACCTGCTTTATGTTGGT	60	20	253	69	321
gi298296148	(TGA)5ctcatcagaagaagaatcagaagatgaccaacaacaaccc(CAA)6ctcaatttcagtcaaccatcatcagaatcagat(GAA)5	121	57	177	ACCCTCCTTCAGCTTCTTCA	59.014	20	TCATTAGGGTTTTGGGCATC	59.762	20	169	34	202
gi298299632	(TCA)6	18	142	159	ACCGAAGAAAACAATCACGG	59.971	20	CAAGCGATCAGCTTCAATCA	60.096	20	192	63	254
gi298300454	(CCA)5	15	554	568	ACGGTCCTGCTACCATTACG	60.015	20	GGTACGACAGCCGTCAAAGT	60.179	20	241	362	602
gi298297602	(CAA)5	15	120	134	ACTATCTCCATTGCAACCCG	59.955	20	CACCACCCCACTTTTTGAGT	59.861	20	233	69	301
gi298295865	(AACCCT)5	30	181	210	ACTCACTTGCCCCATTTGTC	59.973	20	AGAGAAGCTCTCCAGGGACC	59.952	20	146	134	279
gi298300984	(CAC)5	15	416	430	ACTCTCACCACAACCACCCT	59.451	20	GAAACCATTTGGGTCATCGT	59.653	20	252	256	507
gi298301696	(CTA)5	15	232	246	ACTTCACAAAGGCAAACGCT	59.92	20	GTGGCCACCTAGTGCTTGAT	60.142	20	241	88	328
gi298299502	(CCG)6	18	335	352	AGAGGCGGTCTCATCTCGTA	59.973	20	CTCAGGCTCACTCACCACAA	60.022	20	271	129	399
gi298297976	(TTGC)4	16	50	65	AGCAAGCACTACAACCAGCC	60.462	20	CCATCGGCATCAGTTACCTT	59.955	20	259	7	265
gi298298041	(ACA)5	15	165	179	AGCATGGAAGGAGTGGTGAC	60.12	20	ATCCGTTGTTCACCTTCTGG	59.966	20	247	29	275
gi298296493	(GGTGAT)5	30	358	387	AGCATGGATAGATTTTGGCG	60.06	20	TGCATGCTAAATCTCCACCA	60.22	20	113	329	441
gi298299669	(CT)6	12	50	61	AGGAATTCGATTCGGTCAAA	59.505	20	CTGAACAGAAGCAGCAGTGG	59.77	20	236	5	240
gi298298500	(CCA)6	18	27	44	AGGATTCGAATTCGGCGAT	61.832	19	ATTCGGTTTTCAGGGATGTG	59.79	20	234	4	237
gi298295449	(TC)9	18	375	392	AGGCGGACTGTGACTCATCT	59.866	20	GTGTTGTGTTCTCCTCCGGT	60.009	20	223	217	439
gi298300528	(ATATC)4	20	101	120	AGGGCATCGATAATCCATCA	60.26	20	AGATACGTGCCCATTTGAGG	59.955	20	135	71	205
gi298295520	(ATC)5	15	195	209	AGTAGGTGCTGCTGCTGCTT	60.364	20	GGGTGTTGGTGGTACCCTTA	59.569	20	249	9	257
gi298298086	(AAT)7	21	503	523	AGTCGTGGTGGAGAAGATCG	60.261	20	TACACACCACCGGAGACTCA	60.154	20	199	442	640
gi298299132	(CAT)7	21	87	107	ATACACTCCGACGAAATGGC	59.962	20	ATCCACCACCAGCTTTCAAC	59.973	20	163	19	181
gi298295793	(CCCTAT)4	24	137	160	ATAGAATTCCCCGACGACAA	59.387	20	GGCGGTTGAGATTGATAGGA	60.036	20	111	75	185
gi298297955	(CAC)5ccaagaaaccctcaccaccttactgtcctccaccaccctacagt(GGA)5	74	307	380	ATCAAGTGTGGAACTTGCCC	59.973	20	GTCTCCTGGTGGACCTGCTA	60.261	20	219	224	442
gi298297534	(CCA)6	18	158	175	ATCATCCCAAAACCATCCCT	60.388	20	GTGGTGCTTTGTGTTGGTTG	60.049	20	213	60	272
gi298300652	(AAC)6	18	114	131	ATCCCATCCGATCCCTAAAC	59.981	20	AGGATGACGTGGTGGTTGAT	60.246	20	151	11	161
gi298298542	(CCA)5	15	574	588	ATCGACTCCTCCAGCTACCA	59.827	20	ACCAAAGCTAAAGCAGCCAA	60.018	20	108	548	655
gi298299302	(CAC)5	15	119	133	ATCTCCCAACTCACACCCAC	59.817	20	GAAAACCATTTGGGTCATGG	60.029	20	181	31	211
gi298300447	(TTA)5	15	306	320	ATGGCTGCTGTCTCCTCAGT	60.017	20	TCCATAAATGTAGCAAGAACCAGA	60.023	24	262	90	351
gi298298551	(TTA)5	15	333	347	ATGGCTGCTGTCTCCTCAGT	60.017	20	TCCATAAATGTAGCAAGAACCAGA	60.023	24	262	117	378
gi298296818	(GTG)7	21	511	531	ATGTCCAGCTTGATGGGAAG	60.073	20	GGCCCCTTGCAAATCCTC	62.852	18	210	345	554
gi298299394	(ATA)5	15	356	370	ATGTTGCCTCCTACTCCTGG	59.162	20	TTATGTAAACCTGAGCCCGC	60.096	20	191	324	514
gi298296929	(CCA)5	15	41	55	ATTCCACCACCACTCCACC	60.649	19	CGGCTATGTTTTCGGTTAGG	59.603	20	251	0	250
gi298301203	(AAC)5	15	30	44	ATTCCCACTTTCACACACCC	59.679	20	GATGAGCAGAGGCTTGAACC	59.957	20	177	0	176
gi298299447	(TAG)6	18	157	174	ATTCCCAGATTTCAATCCCC	59.959	20	TTGGAGTAAGCAGCCGATCT	59.978	20	264	0	263
gi298297694	(TAC)6	18	86	103	ATTCGAATTCAGGCAATGCT	59.674	20	GGAAACAAATCGGAAAGCAG	59.685	20	221	20	240
gi298298545	(CA)11	22	66	87	ATTCGAATTCCACCACCTCC	61.087	20	TGCAATGTATTGTCTCCTCTGA	58.379	22	129	23	151
gi298298345	(TAC)5	15	31	45	ATTCGAATTCGCCACCATC	60.828	19	CCACTTTGTGGTCGTTTGTG	60.041	20	222	6	227
gi298301327	(CCG)5	15	200	214	ATTCTTACTCCTCCGCCGTT	60.096	20	AGCTCCTGGAACAAAAAGCA	59.993	20	128	158	285
gi298299809	(TAG)6	18	186	203	ATTTCAATCCCCATTGATCG	59.581	20	TTCTTGATTCCTCCGTTTGG	60.044	20	232	37	268
gi298301939	(AC)9	18	32	49	CAAAACACACACTAAAAACACACA	57.795	24	TCACGTGAGCTGCAAAACTT	59.64	20	145	0	144
gi298298251	(ATC)5	15	65	79	CAAACCTCAACTCTTTCAGTCTGT	59.01	24	CGAGAAGCAGGAAGAACACC	59.989	20	165	38	202
gi298297886	(TCA)5	15	258	272	CAAATCCGCTCCAATGAAAT	59.901	20	ATCATCATAAAAGCTGGCCG	60.06	20	265	205	469
gi298301737	(TAAG)4	16	61	76	CAAATTCTTGCTTCACGCAT	58.92	20	GTCAGACTCGTCTTCCTCGG	59.986	20	259	4	262
gi298299479	(ATC)5	15	77	91	CAACAGCAGTTACAAAGGATAAAAA	58.888	25	AGGCGTTAATTACGGAGGGT	59.856	20	238	24	261
gi298300415	(ATG)6	18	359	376	CAACAGCTGGTTCACTTCCA	59.873	20	TTCTATAGGTTGTGCATGGTGG	59.883	22	271	131	401
gi298296167	(AC)6	12	35	46	CAACTTTCTTGGGCCCCT	60.042	18	TGCAATGGAGGAACAACTCA	60.24	20	138	5	142
gi298295258	(GCC)5	15	182	196	CAAGAAAGACCTCGCCAAAG	59.986	20	CTCCTTCCCCAATGACTTGA	60.042	20	206	123	328
gi298301751	(ATC)5	15	163	177	CAATCATCGTCGATCACCAC	59.925	20	AGCTCAAAGTCACCGGACAT	59.727	20	265	95	359
gi298299171	(ATC)6	18	142	159	CAATGGCAACAACAACCATC	59.823	20	ACCCAATGAGTCCACACCAT	60.096	20	194	26	219
gi308236270	(CAG)6	18	29	46	CACAAACCCTAGAAGACCCC	58.498	20	CCTCTGAAACCTTCTGCGAG	60.126	20	222	6	227
gi298295957	(CAC)7	21	93	113	CACAACCTCCACCTCCATTT	59.82	20	TCATGCGTTTGGTGTGTTTT	60.011	20	185	14	198
gi298297632	(AATC)4	16	80	95	CACAGACTGTTCGCTGATCG	60.616	20	GGTCCCACAAAAAGCACAGT	60.012	20	272	55	326
gi298297303	(ATT)5	15	354	368	CACCAACATAGCACCACCAC	59.88	20	CCCCCGGTCTTCTCTCTAAA	60.56	20	259	144	402
gi298300224	(CAC)5	15	57	71	CACCACAACCACAAAACCAC	59.745	20	ATAAGCCAAAGCATGAACGG	60.096	20	155	32	186
gi298300791	(CAC)5ccaagaaaccctcaccaccttactgtcctccaccaccctacagtggaggagga(GGT)5	83	298	380	CACCACCAATACCAAAACCC	59.948	20	CATACACCACCTAAACCGCC	60.249	20	276	261	536
gi298297243	(CAC)5	15	80	94	CACCACCACCTCAAACCAC	59.829	19	TGGTGCATATTGCATGGTCT	59.955	20	214	44	257
gi298300359	(ACC)5	15	94	108	CACCACTACCCCACAACCAC	61.143	20	CCCGATCCAACGGTAGAGTA	59.948	20	178	71	248
gi298299339	(AAC)5	15	64	78	CACCATCGCCCTTCATTACT	59.955	20	GATGAGCAGAGGCTTGAACC	59.957	20	207	4	210
gi298299573	(ATC)6	18	146	163	CACCCACAAACACGAAGATG	60.001	20	AAGCTGGAGCTGCAGAAGTG	60.875	20	243	57	299
gi298301365	(TGA)5	15	433	447	CACCTACCGCACCACCTAGT	60.051	20	CAACAATCAAAAGTCCATAATTTCA	59.343	25	217	338	554
gi298297979	(TAA)7	21	136	156	CACTGGACACCTGACGAAAA	59.72	20	GCTGATGTGGAAGCTGATGA	59.95	20	128	73	200
gi298296955	(CCA)5	15	190	204	CAGCTGGACTCAGATCACCA	59.98	20	GTGCTGGTGCTTTAGTGGGT	60.179	20	191	128	318
gi298296773	(AGT)5	15	425	439	CATAGGGCTGATAACTCGCC	59.691	20	AGCAACCAGAAGCTTCCAAA	59.993	20	209	328	536
gi298299355	(ACC)6	18	229	246	CATCAAAGAATTGGGGTTGG	60.162	20	CACTTGCGGGGTCATAATCT	59.955	20	190	190	379
gi298300505	(CCA)7	21	387	407	CATCAAGAGGGACGGGTAGA	60.065	20	CGTGCATATCGCACTAATGG	60.118	20	149	302	450
gi298300218	(ACA)7	21	168	188	CATCACCATCACCACACCAT	60.096	20	GGTGGATGATGGATCAAAGG	60.135	20	142	119	260
gi298300659	(CTG)5	15	353	367	CATCAGGTCTTGGATTCGGT	59.927	20	TCCCAATCTTATGCCTTTGC	60.038	20	276	325	600
gi298301244	(AG)7	14	70	83	CATCTCTCCCCCAACTTTGA	60.042	20	AATCTTCCCCCAAGGAAAAA	59.75	20	163	42	204
gi298297277	(ATA)12	36	245	280	CATGATCCTCACCTCCACCT	59.92	20	ATGCAAGTTTCTTCTCCCCA	59.67	20	280	46	325
gi298301584	(TAG)6	18	174	191	CATTCAATCCTCATTGATCGG	60.281	21	TTCTTGATTCCTCCGTTTGG	60.044	20	229	28	256
gi298296881	(TAG)6	18	160	177	CCAAATCCCAAAATTCAATCC	60.355	21	TTGGAGTAAGCAGCCGATCT	59.978	20	264	3	266
gi298298156	(CA)6	12	80	91	CCAACATGGATAGCGTTCCT	59.955	20	TGGGTTTGGGATGATTTGAT	59.991	20	227	9	235
gi298298887	(GGT)7	21	339	359	CCAATTGAGGCGTTTTGTTT	59.975	20	CATTTTCCACGTAAGCACCA	59.585	20	239	172	410
gi298295757	(AT)6	12	142	153	CCACATGAAGTTCGATTCACA	59.556	21	GAGATGAAGCTGATGTGCCA	59.95	20	270	53	322
gi298300586	(AGC)5	15	433	447	CCACCCTCATTCCAGAGGTA	59.92	20	ATAAAGATACGTGGGCGAGG	59.067	20	108	369	476
gi298300371	(AGC)5	15	446	460	CCACCCTCATTCCAGAGGTA	59.92	20	ATCCTACGGCATTCAGCTTG	60.235	20	197	383	579
gi298299473	(AGC)5	15	274	288	CCACCCTCATTCCAGAGGTA	59.92	20	ACGCATTCAGCTTGGACTTT	59.882	20	191	211	401
gi298297720	(AGC)5	15	247	261	CCACCCTCATTCCAGAGGTA	59.92	20	ACGCATTCAGCTTGGACTTT	59.882	20	188	184	371
gi298299766	(CCT)6	18	255	272	CCACCCTCTTCTCCTTCTCC	60.186	20	CTCAGTTAACATCCCCACGG	60.366	20	274	214	487
gi298300758	(TA)6	12	38	49	CCACTCAGACTTGTCGCTCA	60.178	20	CAGCAGTTGGGCTTACCATT	60.132	20	251	15	265
gi298298802	(CAT)5	15	27	41	CCATCAAAACACACAGATCCA	59.405	21	CACCCATAGAAGCCACACCT	59.989	20	205	0	204
gi298296549	(CATCAC)4	24	321	344	CCATCCCTTCATGCTCCTAA	60.029	20	CATGGATGCTTTTGTTGGTG	59.964	20	147	286	432
gi298297390	(ATCACC)4	24	293	316	CCATCCCTTCATGCTCCTAA	60.029	20	AGCATGGATAGATTTTGGCG	60.06	20	279	65	343
gi298300756	(ATCACC)5	30	430	459	CCATGCATGCTAAGTCTCCA	59.823	20	AGCATGGATAGATTTTGGCG	60.06	20	182	305	486
gi298295287	(ATCACC)4	24	430	453	CCATGCATGCTAAGTCTCCA	59.823	20	AGCATGGATAGATTTTGGCG	60.06	20	149	338	486
gi298297386	(CAAC)4	16	37	52	CCCACACAAACACGAACCTT	60.843	20	ACGAATTGGGGAACACTGAG	59.966	20	265	11	275
gi298297529	(AAC)5	15	177	191	CCCATAATGGTGGTGGTAGC	60.074	20	CCAAGTAAACCTGCCGATGT	59.993	20	101	134	234
gi298300023	(CCT)5	15	482	496	CCCATGATGATCTCGAACCT	59.886	20	CCTTACTGTCCTCCACCACC	59.425	20	279	246	524
gi298296523	(AC)6	12	131	142	CCCCAAATTTCTTAAAACACACA	60.128	23	CCCACCTCACAAATACACCC	60.088	20	268	103	370
gi298298280	(CA)7	14	191	204	CCCCATACCACAAATTTACACA	59.492	22	CTTCCTCTGCGTTACAAGCC	60.015	20	275	12	286
gi298298650	(AC)6	12	99	110	CCCCTTCAACAACCTTATGC	59.429	20	GTGGTTTTCGTGTCCGAAGT	60.012	20	213	59	271
gi298299296	(TAG)6	18	170	187	CCCTTCAACAAATCCCAAAA	59.772	20	TTGGAGTAAGCAGCCGATCT	59.978	20	270	7	276
gi298297938	(TAG)6	18	200	217	CCCTTCAACAAATCCCAAAA	59.772	20	TTGGAGTAAGCAGCCGATCT	59.978	20	271	36	306
gi298296303	(TAG)6	18	173	190	CCCTTCAACAAATCCCAAAA	59.772	20	TTGGAGTAAGCAGCCGATCT	59.978	20	271	9	279
gi298295299	(TAG)6	18	172	189	CCCTTCAACAAATCCCAAAA	59.772	20	TTGGAGTAAGCAGCCGATCT	59.978	20	271	8	278
gi298295320	(AAC)5	15	115	129	CCCTTTCACACACCACCTTT	59.861	20	GATGAGCAGAGGCTTGAACC	59.957	20	171	91	261
gi298299348	(TA)6	12	62	73	CCGACCTGCTTCATTTACATC	59.583	21	GCCTCCACCACCTGATCTT	60.064	19	261	36	296
gi298300945	(GAA)5	15	313	327	CCGAGAGTGACGTTGTCTCA	60.022	20	CTTCATGGCATCCGAAATCT	60.036	20	275	226	500
gi298295816	(AC)7tttttaataattaaa(AC)9	47	144	190	CCGCAAGCAATTTCGTAGAT	60.23	20	TTTAAGACACCCATCCCTGC	59.933	20	193	65	257
gi298301549	(AATCCA)4	24	40	63	CCGCTACAATTCAAACAAACAA	60.034	22	TTGGATCGATTTTGGGGTAA	60.124	20	138	13	150
gi298300082	(AAT)8	24	103	126	CCGGAAACAAACAACGAAAT	59.839	20	CAGTCCTGGGTCCGTATCAT	59.803	20	254	36	289
gi298300001	(CAC)5	15	155	169	CCGGCAGCTCATACCTTTAG	59.861	20	CGTGGTCAAGAAGCAACTCA	60.025	20	218	122	339
gi298301556	(CAT)6	18	136	153	CCGGTCCCTTTAAGGTTAGG	59.824	20	GGAATTTCAGATGGCGTTGT	59.939	20	158	59	216
gi298297886	(CTAACT)4	24	63	86	CCGTCACAACCATCACAAAC	59.855	20	ATTTCATTGGAGCGGATTTG	59.901	20	198	27	224
gi298298590	(CTT)6	18	108	125	CCTCCTCACACATTGTTCCA	59.52	20	AAATTGGGGAATCCTTGACC	59.996	20	244	65	308
gi298296785	(ATC)5	15	74	88	CCTCCTCTATAGCCAAGCCA	59.429	20	GGCTGGATCAGTCGTTTCAT	60.081	20	130	30	159
gi298301639	(AAG)8	24	52	75	CCTCTCCTCCCAACAAACAA	60.081	20	CCGTAAGTGCCTTCACCAAT	59.993	20	209	27	235
gi298300458	(AAG)6tagaagaagaggaaccagcagaagaagaagaaaacaatgacgtcactgatgtcgtcatcaaacaagaagaaaacgaggaggaa(GAT)5	116	243	358	CCTGATGACGAAGAAGAGCC	59.95	20	CAAGAGCTGCTCCTTTGAGAA	59.883	21	186	220	405
gi298298078	(CAC)5	15	54	68	CCTTCACTCCAAAATGCACC	60.495	20	GCTGTGGTTAGGTTGAGGGA	60.111	20	124	3	126
gi298299225	(AAC)5	15	67	81	CCTTTCACACACCCACCTTT	59.861	20	GATGAGCAGAGGCTTGAACC	59.957	20	171	43	213
gi298301701	(CCA)5	15	206	220	CCTTTTCATCCTCCACCTCA	60.042	20	CCCAAGATTTCCCAATGAAA	59.733	20	230	154	383
gi298295627	(ACA)5	15	82	96	CGAAAACATGGCTTCGGTAT	59.96	20	TACCACCTGCCAGGGAATAG	59.948	20	249	23	271
gi298299250	(TAG)6	18	172	189	CGAAACCTTCAACAAATCCC	59.406	20	TTGGAGTAAGCAGCCGATCT	59.978	20	275	4	278
gi298297232	(TCG)5	15	396	410	CGAACCGACATTGGCTTTAT	59.96	20	AATAGCGCCAACACTCGAAC	60.278	20	217	331	547
gi298300137	(AGGA)4	16	51	66	CGAAGTAGTGAAAACAGGCG	58.579	20	GAACAGGCGTGAGAGAAAGG	59.989	20	194	26	219
gi298297588	(TAG)6	18	166	183	CGAATTCCAACAAATCCCAA	60.671	20	TTGGAGTAAGCAGCCGATCT	59.978	20	273	0	272
gi298300659	(CA)8	16	83	98	CGAATTCCACCAAACACACA	60.404	20	TCGAGGAGGTGAAAATGAGC	60.34	20	123	23	145
gi298300084	(ATA)5	15	158	172	CGAATTCCCACATTTCCATC	60.133	20	TCAATCCACTTTCCGCTTTC	60.192	20	269	23	291
gi298301394	(TAG)6	18	156	173	CGAATTCCTCATTGATCGGT	59.894	20	TTCTTGATTCCTCCGTTTGG	60.044	20	226	13	238
gi298300783	(CCA)5	15	70	84	CGAATTCCTCCACTCCAAAA	60.044	20	CATGCTGTGGTGAGGTTGAG	60.309	20	135	11	145
gi298296922	(TAG)6	18	190	207	CGAATTCCTTCAACAATCCC	59.363	20	TTGGAGTAAGCAGCCGATCT	59.978	20	274	23	296
gi298296060	(TTC)5	15	97	111	CGAATTCGATTAATTTCACTCTCA	59.644	24	CGGTGTCGTAAGTGTGGATG	60.025	20	239	21	259
gi298300833	(AT)6	12	49	60	CGAATTCTATCTCTCACACCTGAA	59.783	24	GCCCATAGGTGCTGTTGACT	60.142	20	153	16	168
gi298300947	(CATT)5	20	48	67	CGACCATCATTTCATTCCCT	59.75	20	GCATCTTCTTCCATGCACAA	59.805	20	194	3	196
gi298301270	(CAA)5	15	87	101	CGACCCGAATACCAACAAGT	59.853	20	CACCACCTATACCATTCCCG	60.066	20	155	59	213
gi298299984	(CAA)5	15	103	117	CGACCCGAATACCAACAAGT	59.853	20	CACCACCTATACCATTCCCG	60.066	20	156	75	230
gi298298306	(CAA)5	15	97	111	CGATCCGAGGAGTTTGAGAA	60.331	20	CGTAAATGCCCCTCAAAAGA	60.067	20	245	41	285
gi298300605	(TCA)5	15	332	346	CGCAATCATCTCGCTTATCA	59.937	20	CCGGTCGATGGTAATATGCT	59.807	20	212	293	504
gi298297804	(CA)8	16	141	156	CGCAATGCATTCCTTGTACTT	60.145	21	TTTGTTAAGAGTTTGGGGCG	60.103	20	221	19	239
gi298296549	(CCATCA)4	24	182	205	CGCCAAAATCTATCCATGCT	60.06	20	GATGGTGATGGTGATGGTGA	60.189	20	250	92	341
gi298296509	(ATCACC)6	36	98	133	CGCCAAAATCTATCCATGCT	60.06	20	GTTTTGGTGGTGGAGCCTTA	59.971	20	162	36	197
gi298295314	(CTAG)4	16	613	628	CGGATACCATGGGAAATACG	60.031	20	TTGCGATTCCCACAACATTA	59.93	20	270	435	704
gi298297164	(ATC)5	15	68	82	CGGCGCTCTAAACTAGTGGAT	60.764	21	TTCCATCTGTCTTGCTTCCC	60.195	20	156	15	170
gi298298343	(AAAG)6	24	95	118	CGGCGCTCTAGAATAGTGGA	60.502	20	CCTTGAAACCACTCCTCCAA	60.081	20	190	9	198
gi298302041	(CT)6	12	71	82	CGGGGCTAAGCAAAATAACA	60.089	20	GATCTGTGGGGCAAACACTT	59.973	20	225	4	228
gi298298876	(TGG)7	21	290	310	CGGGTCAAAGAGGATCAATG	60.452	20	ATCACCTCCTCCTCCTCCAC	60.469	20	118	229	346
gi298296565	(CAA)6	18	404	421	CGGGTTTACGACTTGCTTTT	59.267	20	TTTCTGCTAACTTGCGCCTT	60.152	20	190	368	557
gi298296140	(CAA)7	21	248	268	CGGGTTTACGACTTGCTTTT	59.267	20	TTTCTGCTAACTTGCGCCTT	60.152	20	192	212	403
gi298295521	(CAC)7	21	111	131	CGTGGCTGCAGTGAAAAA	59.537	18	GTGGTGTTGCATGGTGTTGT	60.343	20	150	14	163
gi298300596	(TC)6	12	133	144	CGTTCAGAAAAACACGTTCCT	59.272	21	ACCAGGGCAATGCTAAACAC	60	20	172	25	196
gi298296624	(CAA)5	15	184	198	CTAACCCTAAACCTTCCGCC	59.96	20	AGGGTAAGGGACGCTCTTGT	60.132	20	277	41	317
gi298301067	(CAC)5	15	170	184	CTAACCCTAACCCCAGCCAT	60.2	20	TTTTGAGCTTGTGGTTGACG	59.881	20	220	92	311
gi298298659	(TCT)5	15	202	216	CTAATGTCCAATTGCCACCC	60.192	20	CTACATCATAAGCCGCAGCA	59.999	20	237	157	393
gi298295773	(TCT)5	15	146	160	CTAATGTCCAATTGCCACCC	60.192	20	CTACATCATAAGCCGCAGCA	59.999	20	237	101	337
gi298298548	(CA)8	16	90	105	CTCACTCCCACCGAGATCAT	60.072	20	TAAACCACCCTCCATCCAAG	59.784	20	267	31	297
gi298297181	(CTCCAC)4	24	254	277	CTCCAGAAATTTGCACGACA	59.84	20	TACGGGGAGAGCAGTAGGTG	60.269	20	239	223	461
gi298297246	(ATA)5	15	100	114	CTGACCCTTTTAGGGCCTTC	60.068	20	TGTGAGTTGTCATCGGTGGT	60.005	20	240	66	305
gi298295981	(GAT)7	21	236	256	CTGATGGGATCAAGCCACTT	60.073	20	CTCTTTGGATGACGCTCACA	59.984	20	132	200	331
gi298296565	(ATA)6	18	258	275	CTGGTTGCGGTGGTATTCTT	59.993	20	CAACGTTGTTTCGAGATTGC	59.322	20	210	149	358
gi298296780	(ATT)5	15	134	148	CTGTACGGCTAGGCAATGCT	60.428	20	TGGAATGTGGGGAAACAAAT	60.029	20	246	43	288
gi298300695	(TA)6	12	171	182	CTTAACATGGGTTTCACCCG	60.22	20	AAAATGGGGGAATTAGGTGG	59.882	20	267	112	378
gi298296662	(AT)6	12	216	227	CTTCAACATCCGACCGCTAT	60.096	20	CGGAGATAACCGTCACCAAC	60.375	20	262	41	302
gi298299337	(CCA)5	15	82	96	CTTCATCGTCGCAATCACC	60.217	19	CGCGTCTTGATTTGTTCAGA	59.988	20	265	58	322
gi298298301	(TTG)9	27	222	248	CTTGACCGAAACACCGAAAT	59.971	20	TGGCATCCTAGTTAGCAGCA	59.59	20	198	88	285
gi298298332	(TCA)8	24	119	142	GAAATGGTATGTTCGGGTCG	60.192	20	CAAAATCCTGCACTGCTTCA	59.988	20	229	4	232
gi298297587	(TG)6	12	535	546	GAACTTCAGTGGCAGCGATT	60.406	20	CTTTTGCTTTACCCCACCAA	59.968	20	191	459	649
gi298295346	(AG)6	12	555	566	GAATCTGAGCAGAAGCAGCA	59.425	20	GCAGGATCCGTCAAATCATC	60.435	20	235	358	592
gi298301592	(AGG)5	15	111	125	GAATGAAGGATCGAAGCAGC	59.923	20	GCCAGTCGTAAAGAATGGGA	60.074	20	105	85	189
gi298301927	(AAC)5	15	25	39	GAATTCCACACCCACCTTTT	58.741	20	GATGAGCAGAGGCTTGAACC	59.957	20	170	2	171
gi298297207	(AAT)6	18	121	138	GACAGTTGAAGTGATTGGTTCAG	58.758	23	TGCCAATGATCCCATTAACC	60.532	20	131	95	225
gi298295386	(GGT)5	15	94	108	GACGGGAATAGTGTGCTGGT	59.997	20	TTGGTGGAGAAGGTGAAAGG	60.081	20	192	23	214
gi298300421	(ATA)5	15	402	416	GAGGAAAGTCGAAGAAGCGA	59.694	20	CGCAAATAAAACCCCAAAAA	59.814	20	176	324	499
gi298301923	(GCA)9	27	261	287	GATAGAAGCGCAACCAGAGG	59.978	20	CCGACGAACGTTTATGATGA	59.542	20	266	96	361
gi298295598	(ATA)5	15	410	424	GATGGGTCAAGCAGACAAGC	60.812	20	ACCATTAGTACCGCCAGACG	60.015	20	240	231	470
gi298297191	(TCA)5	15	82	96	GATTAGACAAACGGCCCTGA	60.074	20	GCTCTCCGGTTCTGAAGTTG	59.989	20	180	5	184
gi298300811	(ACA)5	15	227	241	GCAATCATTTAACACCGCCT	59.967	20	TCATCAAGATTTGTGGGCTG	59.648	20	185	93	277
gi298300846	(ATA)5	15	146	160	GCAATGTCGTCGTCTGGTTA	59.722	20	GCTCTGCCACGTCATCACTA	60.016	20	277	75	351
gi298299323	(ACA)9	27	213	239	GCACATTTCCTTCATGGGTT	59.797	20	TCCACGGTTTCAGATGATGA	60.048	20	264	21	284
gi298297679	(AC)6	12	33	44	GCAGGAATCGAATCCACAAA	60.983	20	ACAAACTCGGAAACGAGCAC	60.299	20	119	3	121
gi298301548	(TC)6	12	70	81	GCAGGAATCGAATTCAAACAA	60.067	21	TCATTACTGCCAGCCATCAA	60.22	20	245	18	262
gi298301802	(CAT)5	15	59	73	GCAGGAATCGAATTCCAAAG	59.645	20	GATGGGGCTTTCTTTGATGA	60.014	20	258	13	270
gi298299080	(ACA)5	15	89	103	GCATTTAACAGCATCGCAAA	59.848	20	CAACAAGAGAACAGGCGTGA	60.025	20	106	56	161
gi298299518	(AAT)5	15	147	161	GCCACCTCTCGTCAATCACT	60.269	20	CATATGCGTCAATCCACAGC	60.104	20	264	59	322
gi298298471	(TGC)5	15	436	450	GCCATTGCCGTTATGAAGAT	59.929	20	GCATGATAACCCGACACCTT	59.82	20	215	331	545
gi298295520	(AAG)5	15	476	490	GCCGAACAACTTGCTCTTTC	60	20	GGAGTAGAAGCAGCAGCAAAA	59.783	21	134	447	580
gi298296473	(GAATC)4	20	46	65	GCCTAAACTAGTGGATCCCG	58.671	20	CGTGCCACTAACCTTCCAAT	59.993	20	146	17	162
gi298301406	(ATCA)4	16	261	276	GCGAAAAATATCAGAGCGGA	60.31	20	GCCCTATTCTTCCACCCATT	60.152	20	126	188	313
gi298299628	(ATC)5	15	88	102	GCGGGGATAGGGTTATCATT	60.006	20	ACGGACTGGCGAATTAACAC	60	20	207	34	240
gi298299542	(TC)6	12	39	50	GCTGCAGGAATTCGAATAAA	57.99	20	CCATCACGAAAACCGAATCT	59.933	20	238	1	238
gi298298456	(CTCA)4caagtcac(TTCT)4	40	35	74	GCTGCAGGAATTCGAATGAA	61.258	20	TGTTAGCGAAGACCCAGACC	60.255	20	116	3	118
gi298296307	(GGT)5	15	139	153	GCTGCAGGTTTGTCCTTACC	59.74	20	TGTTGTCCCAAGCATTACCA	59.964	20	280	11	290
gi298299004	(TATC)4	16	71	86	GCTTGCAATATTCAGCCGAC	60.751	20	GTTGACGTCGGAAATCCAGT	59.973	20	153	43	195
gi298299230	(CT)6	12	400	411	GCTTGTGGTCCTTGTGGATT	59.973	20	AATGGCCGGATATTTTGGAG	61.002	20	280	188	467
gi298300693	(CAA)5	15	156	170	GGAGCCAACAAACAACCACT	60.012	20	TTGGTGATGTTGGTGCAACT	60.008	20	167	133	299
gi298301556	(ACCCAA)4aac(GAA)5	42	425	466	GGATGAATTGCCACCTGACT	59.934	20	GGTAATTATAGGAGCTCCAGGTT	57.042	23	140	358	497
gi298296072	(ACCCAA)4aac(GAA)5	42	115	156	GGATGAATTGCCACCTGACT	59.934	20	ATGCTTCGTCAACGGATACC	59.962	20	247	48	294
gi298299706	(CAC)5	15	43	57	GGATTCGAATTCCTGTTTTCC	59.769	21	AAGGCCCAAATTGACACAAG	59.971	20	239	19	257
gi298299644	(TAT)6	18	89	106	GGATTCGCAATTCCATCAAT	59.728	20	TTCACTTGGGCAAAAGTTCC	60.088	20	184	19	202
gi298298480	(TGC)5	15	501	515	GGCACTTGATTGACAGGGTT	59.973	20	ATGGAGCAGGGACAACATTC	59.934	20	223	363	585
gi298301487	(ATT)6	18	47	64	GGCCGCTCTAGAACTAGTGGA	60.899	21	TTCCAAACAGACACACCATCA	59.992	21	152	1	152
gi298296971	(TAA)5	15	98	112	GGCGGATCTATACGGAAATG	59.392	20	GGCGAATAAAACGAGCTGAG	59.982	20	201	19	219
gi298301033	(CAT)7	21	70	90	GGCGGCGACAACTACTACTG	60.847	20	TTACCCACCTTAAACCCCAA	59.175	20	105	25	129
gi298298434	(ATTC)4	16	38	53	GGCTGCAGAATCGAATCCTT	61.624	20	TGTACCAGGGAGGAGATGGA	60.465	20	192	15	206
gi298298629	(CA)7	14	41	54	GGCTGCAGAATTCGAATCAA	61.258	20	CAAAGGCTTGGAGTAGCAGC	60.154	20	185	15	199
gi298298658	(TTC)5	15	189	203	GGGGTGTTTGGACAGAGACA	60.966	20	AAACGCCATGGTTTACAAGC	60.003	20	205	38	242
gi298296803	(AC)6	12	32	43	GGGTTTCACTTTCACTCTCACC	60.016	22	AGGTGCAGCAGCAATCTTTT	60.022	20	231	5	235
gi298300614	(AAT)6	18	176	193	GGGTTTCGTCCTCAACAAAA	59.948	20	CGCACTTGATGAATCTGGAA	59.799	20	163	56	218
gi298295509	(TC)6	12	94	105	GGTGGCCCTCTCTTTTTCTC	60.19	20	GGTGGAGTTGTGTTTGGCTT	60.012	20	260	65	324
gi298295267	(CTT)5	15	68	82	GTCAAATATGGATCCGGGTG	60.014	20	CGCAGTGTCAATAACAGTCCA	59.773	21	223	12	234
gi298300144	(TGA)6	18	252	269	GTCGCTTGTTCGGTCTTCTC	59.997	20	TCCTCACCTCCTTCTCCTCA	59.913	20	188	143	330
gi298298463	(TGA)5	15	264	278	GTCGCTTGTTCGGTCTTCTC	59.997	20	ACCTTTGGATCCGTGGATTT	60.558	20	166	155	320
gi298298173	(TGA)5	15	258	272	GTCGCTTGTTCGGTCTTCTC	59.997	20	CTCAACCTTCACCAGCATCA	59.831	20	211	149	359
gi298301434	(TCT)5	15	69	83	GTGACGTGGCATACCAGCTA	59.746	20	TTCACCATTCCGGTACCATT	60.051	20	154	18	171
gi298297752	(TCT)5	15	63	77	GTGACGTGGCATACCAGCTA	59.746	20	TTCACCATTCCGGTACCATT	60.051	20	154	12	165
gi298296418	(TGT)5	15	253	267	GTTTCAACGGATGCTTTGGT	59.978	20	ACGCAAGGTGGTGGTAACTC	60.035	20	217	99	315
gi298299852	(TA)7	14	305	318	GTTTCATGTTTCTTTCCCGC	59.551	20	TTGCTTCATTCAAAAACATGTAAGA	60.051	25	242	108	349
gi298301156	(CCT)5	15	186	200	TAAACCACACGCACCACTGT	60.072	20	AACGCCTTATGTTTGGTTGG	59.861	20	280	23	302
gi298298047	(TGG)6	18	383	400	TACCACTTCTTCTCCGGTGG	60.103	20	CACAGCACCATAACTCGGTG	60.175	20	277	211	487
gi298301549	(ACC)5	15	210	224	TACCCCAAAATCGATCCAAA	60.124	20	CCAAGCACATCCTTTACCGT	59.993	20	257	132	388
gi298297376	(AAT)6	18	85	102	TATCCAACCCATTCTCCCAC	59.605	20	AGCTCCGGTGAAAGCAACTA	60.015	20	131	35	165
gi298298510	(AC)6	12	56	67	TATCCCCGAAGCTGCTCTTA	59.938	20	ACCGAGAAATCCACCAAGTG	59.966	20	195	21	215
gi298301545	(TGT)6	18	159	176	TATCCCTGGGGTAGGGGTAG	60.025	20	GTCCCGACCATCAATGAAAG	60.317	20	206	87	292
gi298298703	(CAT)6	18	78	95	TATGGCGAGTGAAGGAGGTT	59.694	20	CACTAGGCATGACCTGTGGA	59.701	20	215	51	265
gi298299703	(ACA)7	21	107	127	TATTAATGGACCTCACCGCC	59.784	20	TAGAATGCACAGATGCAGCC	59.979	20	252	33	284
gi298300066	(TTAT)5	20	44	63	TCAAAACAGAGTGTTTGTTTGTGTT	60.029	25	CTAGATGCTCCGCTAAACCG	59.996	20	244	4	247
gi298301774	(CA)11	22	48	69	TCAAAACCTCAGAAACCCAAA	59.573	21	ATTTGTAGGAACTGGTGCGG	59.993	20	221	10	230
gi298297301	(CATC)8	32	39	70	TCAAACACCACCACCAACAC	60.309	20	ATGTCACCAAGTCCTGGTCC	59.817	20	167	10	176
gi298296575	(CCA)6	18	93	110	TCAATGGAACCACCACAAGA	59.935	20	GGAGGAAGTGGATGTCCTGA	60.048	20	196	16	211
gi298301236	(TCA)5	15	143	157	TCACCAAGTTCACCATTCCA	59.935	20	CTGACATCTTCACGGCTCAA	59.984	20	196	112	307
gi298301452	(AAC)6	18	158	175	TCACCATCACTTCCCTCCTC	60.048	20	GCAACAACTCACTTCCAGCA	60.032	20	258	95	352
gi298301877	(TCA)5	15	85	99	TCACCCACAAAACACAAACC	59.288	20	GGTAAAGGGTGTTCTTCCCC	59.668	20	173	5	177
gi298299431	(CAC)5ctacatttgaagaaaaagaaactgttaaagaagtgctctctgaaacc(CCACTA)4	86	88	173	TCATAATCCACCCCCAAAAA	59.988	20	TTGTTGTTGCAGCGGAGTAG	60.05	20	251	64	314
gi298300407	(AACT)4	16	28	43	TCATCATCGAGGAGTTAAGAAGTT	58.478	24	CCTTTGTGAGACGGGATTGT	59.966	20	258	1	258
gi298299369	(AAG)6	18	89	106	TCATCTCCTCCTCCTCCACA	60.762	20	GCATGACGAAGCAGAATCAA	59.955	20	175	12	186
gi298297765	(GGC)5	15	156	170	TCATGAATAACAACGGACGC	59.548	20	TTCTCAACCACTGTTGCTGC	60.032	20	187	132	318
gi298296884	(CTC)5	15	34	48	TCCAAACATGACGAAAATGG	59.371	20	CGTCTGTGCGTAGGTTGTTG	60.361	20	116	5	120
gi298296076	(TC)6	12	33	44	TCCAACTCTCCACCTCTCTAAAA	59.398	23	GGTGATGATGACGACTGTGG	59.962	20	117	2	118
gi298300746	(CAC)7	21	117	137	TCCAATCCACTTCCTAACGC	60.074	20	TGCTCTGCTGTGCACTTTCT	59.929	20	280	94	373
gi298300873	(TC)6	12	31	42	TCCATCCCTCATTCTCTCTCA	59.746	21	TTTCAGCGAACTCGAAAGGT	59.993	20	278	2	279
gi298295290	(AC)6	12	32	43	TCCCTTCTTCTGTTCAGTTACAAA	59.343	24	AGGTGGTGCACTCATTTTCC	59.973	20	240	2	241
gi298297355	(CAT)5	15	46	60	TCCGTACAGGTGTTCATCCA	59.96	20	CATAACCACAGGCACAATCG	59.988	20	269	2	270
gi298299919	(ACC)6	18	75	92	TCCTACAAACACCATGCCAA	59.964	20	GTAGAGGAGGGTGGGAGAGG	60.066	20	273	28	300
gi298296920	(AC)6	12	51	62	TCCTCAAAAACTCACACCCA	59.109	20	ATAGGTTTCGATGGTGGCAG	59.955	20	204	27	230
gi298297269	(TC)7	14	43	56	TCGAAATTTCCGTTTCAAAAA	59.568	21	CCAAACACCATTACAAGCCC	60.227	20	234	2	235
gi298302019	(AC)7	14	39	52	TCGAATCGAATTAGATCATACAAC	57.384	24	TAAACCACCCTCCATCCAAG	59.784	20	270	8	277
gi298297702	(TAG)6	18	189	206	TCGAATTCAACAAATCCCAA	58.94	20	TTGGAGTAAGCAGCCGATCT	59.978	20	273	23	295
gi298301486	(CT)6	12	52	63	TCGAATTCAGTTCTTGTTCCTTC	59.755	23	AATCCTCTGCACAAAATGGG	59.933	20	263	24	286
gi298301777	(CCA)8	24	86	109	TCGAATTCCCAAAACACACA	59.941	20	TTTTAGGTGGAGGTTGGTGG	59.824	20	125	28	152
gi298297796	(CCG)5	15	163	177	TCGAATTCCCAAAACACACA	59.941	20	TTTCCAGAGCCATCAGAAGAA	59.94	21	228	14	241
gi298297236	(ACC)5	15	73	87	TCGCTTCATTTCATCACCTG	59.799	20	TGCTCTACAAACGCATCGTC	60.019	20	191	27	217
gi298298168	(AGCTCC)4	24	446	469	TCGTCGCGCTAGTTGTTATG	60.037	20	GAGCAACAAGCGAAGTCACA	60.183	20	129	393	521
gi298298430	(CAA)5tggtgtagcataaagagacgttgctatcgtacgccccatacgtacattcaccgtctttccatgcgccatatccca(AC)8	106	73	178	TCTAGAAGCCAGCCAACCAT	59.836	20	TGGATTTGTGAGAGGTCGGT	60.51	20	178	24	201
gi298301441	(CA)11	22	51	72	TCTTCTCTCCAACAGTTGACCT	58.038	22	GCTGAGCACCCAAATGAGTT	60.263	20	141	18	158
gi298295678	(AAAG)5	20	63	82	TCTTGATATCATATATCTCCGGCA	59.822	24	CGTTCGGGTATATCTCTCGC	59.691	20	160	35	194
gi298296140	(ATA)6	18	102	119	TCTTGATCATCAGTCTATCAACCAA	60.014	25	AAAAGCAAGTCGTAAACCCG	59.267	20	223	9	231
gi298296101	(GT)10	20	83	102	TCTTGGATCACTCCAATCCA	59.009	20	GTGAATTTGTTGCGGTGTTG	60.011	20	129	25	153
gi298296716	(AC)6	12	105	116	TGACACAACACAAACACATCCA	60.928	22	CGGATTAGAACCCAAGTGTTG	59.48	21	231	79	309
gi298300561	(CT)6	12	485	496	TGACCCAACAGCTAGGAGTG	58.879	20	TGCCGGATATTTTGGAGAAA	60.395	20	276	274	549
gi298295973	(CT)6	12	39	50	TGAGTCTAATATCAATCACCGCC	60.346	23	CCAACAAACAGCCGTACAAA	59.627	20	278	11	288
gi298297687	(ATA)7	21	82	102	TGATAATCCATGCCCTCAAA	58.917	20	GATGGCATTGATGGGGTAAC	60.021	20	257	33	289
gi298300177	(AAC)5	15	165	179	TGCACCAACCAAAACACCTA	60.004	20	GAAAGGCAAGTCGAAAGCAG	60.132	20	270	95	364
gi298301875	(TGT)5	15	337	351	TGCGGGTTTTGAGTTATTTT	57.314	20	ACCAGCACTGCATGACGTAG	59.929	20	256	280	535
gi298300495	(TTC)6	18	191	208	TGCTGCTGCATTGCTAATTT	59.613	20	CACACACAAGGTAGGCCCTT	60.028	20	128	152	279
gi298302018	(TAG)6	18	161	178	TGGAGACTAAAGGTGGGAAAAA	59.974	22	TTGGAGTAAGCAGCCGATCT	59.978	20	133	135	267
gi298301496	(TAG)6	18	165	182	TGGAGACTAAAGGTGGGAAAAA	59.974	22	TTGGAGTAAGCAGCCGATCT	59.978	20	133	139	271
gi298300787	(TAG)6	18	118	135	TGGAGACTAAAGGTGGGAAAAA	59.974	22	TTGGAGTAAGCAGCCGATCT	59.978	20	133	92	224
gi298299704	(TGG)5	15	634	648	TGGAGGTGGGTGTACTATGGA	60.239	21	GCCACCGGCTATATCTCAAC	59.556	20	279	398	676
gi298299716	(CTG)5	15	387	401	TGGAGGTGGTCTGTTCATCA	60.088	20	CTAACGGTGCACCACTTCCT	60.171	20	269	272	540
gi298298245	(CAGGTG)5	30	329	358	TGGCCAGTCTTTAGGTTTGG	60.103	20	TTCCAAAACATGCTGAACCA	60.088	20	250	246	495
gi298300599	(TCA)5	15	349	363	TGGGCATCAACTCAAACAAA	60.088	20	CAATGCCGATACCATTACCC	60.038	20	243	268	510
gi298299879	(TCA)5	15	337	351	TGGGCATCAACTCAAACAAA	60.088	20	CAATGCCGATACCATTACCC	60.038	20	243	256	498
gi298299767	(CAA)5	15	168	182	TGGGTGTAGAAGGTGAGTCAA	58.201	21	ACGCACCATGTGAATTGTGT	59.887	20	278	144	421
gi298300918	(TCA)5	15	242	256	TGTAACTCGAACAATGGGCA	60.111	20	ACCAGCTGCCAGCATTACTT	59.904	20	143	189	331
gi298297782	(CTG)6	18	506	523	TGTCCAAGCTGGTGAGTCTG	60.022	20	CCTTATGCTGTTTCGCCATT	60.096	20	243	397	639
gi298301048	(CAA)8	24	87	110	TGTGTGTGTAAAATCCAAACATTG	59.706	24	CGACACGTAGCTGAATCGAA	60.011	20	191	59	249
gi298296354	(ATC)6	18	195	212	TGTTTCACATTTTCGACCCA	59.941	20	GTGACAATTCCAACCCCAAC	60.073	20	145	147	291
gi298296145	(CATCAC)5	30	30	59	TTCAAACAAACCACCATTGC	59.42	20	GTGAGGGAGGTGTGACCAGT	60.006	20	114	1	114
gi298297726	(AAC)5	15	451	465	TTCAAACTTGGTTCGGCTTC	60.227	20	GAGCTTGATCGCGAAAGAAC	60.103	20	270	254	523
gi298296818	(TGG)5	15	119	133	TTCAATAACCGTGGTGCTCA	60.111	20	ACACGATCTCAGCTGTTCCC	60.269	20	280	20	299
gi298301724	(TAG)6	18	164	181	TTCAATCCTCATTGATCGGTT	59.377	21	TTCTTGATTCCTCCGTTTGG	60.044	20	227	20	246
gi298298100	(CAC)7	21	75	95	TTCAATGGCAGCATCAAAAA	60.193	20	TTCACCGGAGATGATGATGA	60.006	20	210	14	223
gi298301840	(TTC)6	18	53	70	TTCAATGGCCTTAGCTTTTAGC	59.891	22	GGAGCAAAAGTAGTGGCAGC	60.022	20	243	1	243
gi298298318	(GGT)5	15	46	60	TTCAGACCGTGATCATACCG	59.522	20	TTCAAGGACCTATTGTGCCC	59.933	20	223	11	233
gi298295542	(CAG)6	18	24	41	TTCCAAACCCTAGAAGACCC	58.094	20	CCTCTGAAACCTTCTGCGAG	60.126	20	222	1	222
gi298297403	(CTC)5	15	53	67	TTCCACCATTCCTCACATCA	59.893	20	TTGACTTCTTCGTCTGTGCG	60.175	20	149	1	149
gi298297541	(CA)6	12	69	80	TTCCACCATTTTCCAATTTAGG	60.049	22	GGATCTGCGTTGTTGGTTTT	59.978	20	163	1	163
gi298300423	(AAG)6tagaagaagaggaaccagc(AGA)6	55	213	267	TTCCACCGAAGAACCAGAAC	60.088	20	AGCTTCTCCACTGGCTCATC	59.56	20	228	114	341
gi298299010	(TCT)6	18	138	155	TTCCGAAGATAGTTTATTTAGATCCAT	59.013	27	ACGAGACCAGATGCTCCACT	59.866	20	270	1	270
gi298301002	(TC)6	12	28	39	TTCCTAAAAACACACATTACCACA	58.526	24	ACAAATTTCGGCAACAGAGG	60.11	20	247	1	247
gi298300895	(TAG)6	18	166	183	TTCCTTCAACAAATCCCAAAA	59.415	21	TTGGAGTAAGCAGCCGATCT	59.978	20	272	1	272
gi298298781	(TAG)6	18	166	183	TTCCTTCAACAAATCCCAAAA	59.415	21	TTGGAGTAAGCAGCCGATCT	59.978	20	272	1	272
gi298298123	(TAG)6	18	166	183	TTCCTTCAACAAATCCCAAAA	59.415	21	TTGGAGTAAGCAGCCGATCT	59.978	20	272	1	272
gi298299612	(AC)9	18	28	45	TTCCTTCAATCTCACACACACT	57.29	22	AACCTAACAACGACAACGCC	60.037	20	249	1	249
gi298300176	(AC)6	12	47	58	TTCGAAGACAAAAACACATTGG	60.011	22	ACTGAGCTAAGTATGCGGCG	60.564	20	206	1	206
gi298301525	(GCC)5	15	68	82	TTCGAATTCAAAACACATCACA	59.062	22	CAACGGCGGCATAAACTATT	59.985	20	206	23	228
gi298299900	(AAT)5	15	46	60	TTCGAATTCAAATCACTAATCATAA	57.072	25	CGCACGAATACTCTCTTCCC	59.836	20	117	15	131
gi298300464	(AAT)5	15	58	72	TTCGAATTCAATCACAAATCACT	58.618	23	CGCACGAATACTCTCTTCCC	59.836	20	123	21	143
gi298301634	(TAG)6	18	175	192	TTCGAATTCCAACAAATCCC	59.739	20	TTGGAGTAAGCAGCCGATCT	59.978	20	275	7	281
gi298300848	(TAG)6	18	181	198	TTCGAATTCCAACAAATCCC	59.739	20	TTGGAGTAAGCAGCCGATCT	59.978	20	276	12	287
gi298297635	(AG)8	16	92	107	TTCGAATTCCAACTCTCTCTTT	57.236	22	AAAGCACATGGAACTTTGGC	60.118	20	241	12	252
gi298299056	(TCT)8	24	35	58	TTCGAATTCCCTTTACAAAACAA	59.872	23	AGGGGCTGGGAATTTACACT	59.827	20	213	7	219
gi298300843	(TC)6	12	72	83	TTCTCTCCTTCTTTCATCTTCTTCA	60.011	25	TACCTTTTATCACCTCCGGC	59.043	20	225	38	262
gi298299456	(ACCCG)4	20	135	154	TTGAGCCACCAAGGTTTTCT	59.711	20	CAAAGCACCCAAGTCATCCT	60.111	20	173	101	273
gi298295484	(ACCCG)4	20	155	174	TTGAGCCACCAAGGTTTTCT	59.711	20	CAAAGCACCCAAGTCATCCT	60.111	20	173	121	293
gi298296117	(AAC)9	27	35	61	TTTTCAGTCACCAAAGCATTAAA	58.839	23	TTGAGCTTCCTCAACTTTGTCA	60.03	22	278	9	286
gi298295336	(AAAG)6	24	95	118	TTTTCTCCCACCTTCCTCCT	60.045	20	GAGCTGGTGGCTGTTACGAC	60.865	20	247	9	255
